# Supplementary material for: Overexpression of PKMYT1 associated with poor prognosis and immune infiltration may serve as a target in triple-negative breast cancer
Source: Front Oncol. 2023 Jan 30;12:1002186. doi: 10.3389/fonc.2022.1002186 (PMC9922894; doi:10.3389/fonc.2022.1002186)
Supplement: Supplementary file 1 [file Table_1.xlsx]

## Sheet: METABRIC
SAMPLE_ID	SUBTYPE	SUBTYPE2	SUBTYPE3	OS_MONTHS	OS_STATUS	VITAL_STATUS	DFS_MONTHS	DFS_Days	DFS_STATUS	INTCLUST	COHORT	AGE_AT_DIAGNOSIS	LATERALITY	NPI	ER_IHC	INFERRED_MENOPAUSAL_STATE	BREAST_SURGERY	CELLULARITY	HER2_SNP6	THREEGENE	CLAUDIN_SUBTYPE	CHEMOTHERAPY	HORMONE_THERAPY	RADIO_THERAPY	HISTOLOGICAL_SUBTYPE	ER_STATUS	HER2_STATUS	PR_STATUS	Pam50_SUBTYPE	PKMYT1	pN	GRADE	ER_STATUS	HER2_STATUS	PR_STATUS
MB-0045	NaN	NaN	NaN	164.9	LIVING	Living	164.9	4947	DiseaseFree	4ER-	1	45.27	r	5.038	neg	pre	MASTECTOMY	3high	NEUT	NaN	claudin-low	YES	NO	YES	IDC	-	-	+	Basal	6.0548	N1	G3	Negative	Negative	Positive
MB-0109	ER+	ER+	ER+	112.4	DECEASED	Died of Other Causes	112.4	3372	DiseaseFree	9	1	82.53	NaN	4.09	pos	post	NaN	3high	GAIN	ER+/HER2- High Prolif	Basal	NO	NO	NO	IDC	+	-	+	Basal	6.727	N0	G3	Positive	Negative	Positive
MB-0150	ER+	ER+	ER+	111.2	LIVING	Living	111.2	3336	DiseaseFree	4ER+	1	70.22	l	3.04	pos	post	MASTECTOMY	3high	NEUT	ER-/HER2-	Basal	NO	YES	NO	OTHER	+	-	-	Basal	7.6115	N0	G2	Positive	Negative	Negative
MB-0488	ER+	ER+	ER+	112.933	LIVING	Living	112.933	3388	DiseaseFree	4ER+	1	50.64	l	2.05	pos	post	MASTECTOMY		NEUT	ER-/HER2-	Basal	NO	YES	YES	IDC-MUC	+	-	+	Basal	6.1858	N0	G1	Positive	Negative	Positive
MB-0509	ER+	ER+	ER+	115.3	LIVING	Living	115.3	3459	DiseaseFree	3	1	41.48	r	4.022	pos	pre	BREAST CONSERVING	1low	NEUT	ER+/HER2- High Prolif	Basal	NO	YES	YES	IDC	+	-	+	Basal	6.4813	N0	G3	Positive	Negative	Positive
MB-2821	NaN	NaN	NaN	136.067	DECEASED	Died of Other Causes	136.067	4082	DiseaseFree	4ER-	2	57.39	r	1.032	neg	post	BREAST CONSERVING	2moderate	NEUT	NaN	claudin-low	NO	NO	YES	IDC-MED	-	-	+	Basal	5.7841	N0		Negative	Negative	Positive
MB-3165	ER+	ER+	ER+	221.233	LIVING	Living	221.233	6637	DiseaseFree	1	2	59.78	l	5.056	neg	post	BREAST CONSERVING	2moderate	LOSS	ER-/HER2-	Basal	YES	NO	YES	IDC	+	-	-	Basal	6.8636	N1	G3	Positive	Negative	Negative
MB-3367	ER+	ER+	ER+	179.433	LIVING	Living	179.433	5383	DiseaseFree	10	2	65.62	l	4.046	neg	post	MASTECTOMY	3high	NEUT	ER-/HER2-	claudin-low	NO	YES	NO	IDC-MED	+	-	-	Basal	7.1231	N0	G3	Positive	Negative	Negative
MB-4426	ER+	ER+	ER+	170.9	DECEASED	Died of Other Causes	170.9	5127	DiseaseFree	7	3	70.84	l	5.09	pos	post	MASTECTOMY	2moderate	NEUT	NaN	Basal	NO	YES	YES	IDC	+	-	+	Basal	6.6738	N1	G3	Positive	Negative	Positive
MB-4694	ER+	ER+	ER+	198.3	LIVING	Living	198.3	5949	DiseaseFree	10	3	76.06	r	4.04	pos	post	BREAST CONSERVING	3high	NEUT	ER-/HER2-	Basal	NO	NO	YES	IDC	+	-	-	Basal	6.54	N0	G3	Positive	Negative	Negative
MB-4809	ER+	ER+	ER+	286.067	LIVING	Living	286.067	8582	DiseaseFree	10	3	43.77	l	4.028	neg	pre	MASTECTOMY	3high	GAIN	ER-/HER2-	Basal	NO	NO	NO	IDC	+	-	-	Basal	7.5623	N0	G3	Positive	Negative	Negative
MB-5175	ER+	ER+	ER+	194.7	DECEASED	Died of Other Causes	194.7	5841	DiseaseFree	4ER+	3	50.08	r	2.036	pos	post	BREAST CONSERVING	2moderate	NEUT	ER+/HER2- Low Prolif	claudin-low	NO	YES	YES	IDC	+	-	+	Basal	6.5467	N1		Positive	Negative	Positive
MB-5205	ER+	ER+	ER+	185.3	LIVING	Living	185.3	5559	DiseaseFree	9	3	50.24	l	5.07	neg	post	BREAST CONSERVING	3high	NEUT	ER-/HER2-	Basal	YES	YES	YES	IDC	+	-	-	Basal	7.6015	N1	G3	Positive	Negative	Negative
MB-5294	NaN	NaN	NaN	195.933	LIVING	Living	195.933	5878	DiseaseFree	10	3	31.71	r	6.198	neg	pre	MASTECTOMY	2moderate	NEUT	ER-/HER2-	Basal	YES	YES	YES	IDC	-	-	+	Basal	7.2335	N3	G3	Negative	Negative	Positive
MB-5442	NaN	NaN	NaN	205.8	LIVING	Living	205.8	6174	DiseaseFree	10	3	44.93	r	5.07	neg	pre	BREAST CONSERVING	3high	NEUT	ER-/HER2-	Basal	YES	NO	YES	IDC	-	-	+	Basal	6.1676	N1	G3	Negative	Negative	Positive
MB-5530	ER+	ER+	ER+	185.933	LIVING	Living	185.933	5578	DiseaseFree	7	3	50.61	l	5.05	pos	post	MASTECTOMY	1low	NEUT	ER+/HER2- High Prolif	Basal	NO	YES	NO	IDC	+	-	+	Basal	6.7827	N1	G3	Positive	Negative	Positive
MB-5565	NaN	NaN	NaN	194.1	DECEASED	Died of Other Causes	194.1	5823	DiseaseFree	10	3	64.27	l	5.06	neg	post	BREAST CONSERVING	3high	NEUT	ER-/HER2-	claudin-low	YES	YES	YES	IDC-MED	-	-	+	Basal	7.3291	N1	G3	Negative	Negative	Positive
MB-6068	NaN	NaN	NaN	182.6	DECEASED	Died of Other Causes	182.6	5478	DiseaseFree	4ER-	5	43.75	r	3	neg	pre	MASTECTOMY	2moderate	NEUT	NaN	Basal	NO	NO	NO	IDC	-	-	+	Basal	6.4354	N0	G2	Negative	Negative	Positive
MB-6122	ER+	ER+	ER+	260.2	LIVING	Living	260.2	7806	DiseaseFree	4ER-	5	54.74	l	4.07	neg	post	MASTECTOMY	2moderate	LOSS	ER-/HER2-	Basal	YES	NO	NO	IDC	+	-	+	Basal	6.9195	N1	G2	Positive	Negative	Positive
MB-6228	NaN	NaN	NaN	200.1	LIVING	Living	200.1	6003	DiseaseFree	4ER-	5	37.33	l	5.04	neg	pre	MASTECTOMY	2moderate	NEUT	ER-/HER2-	claudin-low	NO	NO	NO	IDC	-	-	+	Basal	6.2766	N1	G3	Negative	Negative	Positive
MB-7014	ER+	ER+	ER+	68.7	LIVING	Living	68.7	2061	DiseaseFree	1	4	67.57	l	5.038	pos	post	BREAST CONSERVING	3high	NEUT	ER+/HER2- High Prolif	Basal	NO	YES	YES	IDC	+	-	+	Basal	6.1324	N1	G3	Positive	Negative	Positive
MB-7043	ER+	ER+	ER+	91.5333	LIVING	Living	91.5333	2746	DiseaseFree	4ER+	4	72.65	r	4.036	pos	post	MASTECTOMY	3high	NEUT	ER+/HER2- Low Prolif	claudin-low	NO	YES	YES	IDC	+	-	+	Basal	6.6805	N0	G3	Positive	Negative	Positive
MB-7104	ER+	ER+	ER+	122.833	DECEASED	Died of Other Causes	122.833	3685	DiseaseFree	6	4	59.93	r	5.038	pos	post	BREAST CONSERVING	2moderate	NEUT	ER-/HER2-	claudin-low	NO	YES	YES	IDC	+	-	-	Basal	6.7479	N1	G3	Positive	Negative	Negative
MB-7122	ER+	ER+	ER+	29.9	DECEASED	Died of Other Causes	29.9	897	DiseaseFree	4ER+	4	83.39	NaN	5.06	pos	post	MASTECTOMY	2moderate	NEUT	ER+/HER2- High Prolif	Basal	NO	YES	NO	IDC	+	-	-	Basal	6.4272	N1	G3	Positive	Negative	Negative
MB-7201	NaN	NaN	NaN	163.433	LIVING	Living	163.433	4903	DiseaseFree	3	4	62.07	r	3.032	pos	post	BREAST CONSERVING	3high	NEUT	ER-/HER2-	claudin-low	NO	YES	YES	IDC+ILC	-	-	+	Basal	6.9048	N0	G2	Negative	Negative	Positive
MB-0543	ER+	ER+	ER+	154.767	LIVING	Living	154.767	4643	DiseaseFree	1	1	45.9	r	5.054	pos	pre	BREAST CONSERVING	3high	GAIN	HER2+	Basal	NO	YES	YES	IDC	+	-	-	Basal
MB-5460	ER+	ER+	ER+	218.633	LIVING	Living	218.633	6559	DiseaseFree	9	3	55.59	l	4.01	pos	post	BREAST CONSERVING	1low	NEUT	ER+/HER2- High Prolif	Basal	NO	NO	YES	IDC	+	-	+	Basal
MB-0241	ER+	ER+	ER+	73.1333	DECEASED	Died of Disease	73.1333	2194	Recurred/Progressed	4ER+	1	55.09	l	4.058	pos	post	MASTECTOMY	2moderate	NEUT	NaN	claudin-low	NO	NO	NO	IDC	+	-	-	Basal	6.9784	N0	G3	Positive	Negative	Negative
MB-0393	ER+	ER+	ER+	20.8333	DECEASED	Died of Disease	20.8333	625	Recurred/Progressed	2	1	68.74	l	6.106	pos	post	MASTECTOMY	1low	NEUT	ER+/HER2- High Prolif	claudin-low	YES	YES	YES	IDC	+	-	+	Basal	7.0735	N3	G3	Positive	Negative	Positive
MB-2645	ER+	ER+	ER+	44.7667	DECEASED	Died of Disease	44.7667	1343	Recurred/Progressed	4ER+	2	69.45	l	6.054	pos	post	MASTECTOMY	2moderate	NEUT	NaN	Basal	NO	YES	YES	IDC	+	-	-	Basal	7.8531	N2	G3	Positive	Negative	Negative
MB-2846	ER+	ER+	ER+	149.7	DECEASED	Died of Disease	149.7	4491	Recurred/Progressed	4ER-	2	58.85	l	3.01	neg	post	MASTECTOMY		NEUT	ER-/HER2-	Basal	NO	NO	NO	IDC	+	-	-	Basal	6.2697	N0	G2	Positive	Negative	Negative
MB-3363	ER+	ER+	ER+	10.8667	DECEASED	Died of Disease	10.8667	326	Recurred/Progressed	10	2	56.42	r	4.04	pos	post	BREAST CONSERVING	3high	NEUT	ER-/HER2-	Basal	NO	NO	YES	IDC	+	-	-	Basal	6.8519	N0	G3	Positive	Negative	Negative
MB-4235	ER+	ER+	ER+	335.733	DECEASED	Died of Disease	335.733	10072	Recurred/Progressed	10	3	67.46	r	3.04	pos	post	MASTECTOMY	2moderate	NEUT	NaN	Basal	NO	NO	NO	IDC	+	-	-	Basal	6.4017	N0	G2	Positive	Negative	Negative
MB-4876	ER+	ER+	ER+	150.6	DECEASED	Died of Disease	150.6	4518	Recurred/Progressed	4ER+	3	42.45	l	3.056	pos	pre	BREAST CONSERVING	1low	NEUT	ER-/HER2-	claudin-low	NO	NO	YES	IDC	+	-	-	Basal	6.1009	N0	G2	Positive	Negative	Negative
MB-5188	ER+	ER+	ER+	19.4	DECEASED	Died of Disease	19.4	582	Recurred/Progressed	10	3	65.44	l	5.05	pos	post	MASTECTOMY	3high	NEUT	ER-/HER2-	Basal	NO	YES	NO	IDC	+	-	-	Basal	7.3036	N1	G3	Positive	Negative	Negative
MB-5272	ER+	ER+	ER+	201.933	DECEASED	Died of Disease	201.933	6058	Recurred/Progressed	4ER+	3	40.71	l	4.04	pos	pre	BREAST CONSERVING	2moderate	NEUT	ER+/HER2- High Prolif	claudin-low	NO	NO	YES	IDC-MED	+	-	-	Basal	6.7129	N0	G3	Positive	Negative	Negative
MB-5378	ER+	ER+	ER+	12.2667	DECEASED	Died of Disease	12.2667	368	Recurred/Progressed	10	3	57.99	r	5.09	neg	post	MASTECTOMY	3high	NEUT	ER-/HER2-	Basal	YES	NO	YES	IDC	+	-	-	Basal	6.979	N1	G3	Positive	Negative	Negative
MB-5431	ER+	ER+	ER+	15.8667	DECEASED	Died of Disease	15.8667	476	Recurred/Progressed	4ER+	3	49.91	l	3.03	pos	pre	BREAST CONSERVING	1low	NEUT	ER-/HER2-	claudin-low	NO	NO	YES	IDC	+	-	+	Basal	6.1385	N0	G2	Positive	Negative	Positive
MB-5470	ER+	ER+	ER+	42.0667	DECEASED	Died of Disease	42.0667	1262	Recurred/Progressed	9	3	48.07	r	2	pos	pre	MASTECTOMY	2moderate	NEUT	ER+/HER2- High Prolif	Basal	NO	NO	NO	IDC	+	-	+	Basal	7.3575	N0	G1	Positive	Negative	Positive
MB-5482	ER+	ER+	ER+	17.6667	DECEASED	Died of Disease	17.6667	530	Recurred/Progressed	10	3	40.75	r	5.032	neg	pre	BREAST CONSERVING	2moderate	LOSS	ER-/HER2-	Basal	YES	NO	YES	IDC	+	-	-	Basal	6.9357	N1	G3	Positive	Negative	Negative
MB-5513	ER+	ER+	ER+	36.6333	DECEASED	Died of Disease	36.6333	1099	Recurred/Progressed	6	3	86.55	r	5.058	pos	post	MASTECTOMY	1low	LOSS	ER+/HER2- High Prolif	Basal	NO	YES	NO	IDC	+	-	+	Basal	7.0323	N2	G2	Positive	Negative	Positive
MB-5559	ER+	ER+	ER+	18.8333	DECEASED	Died of Disease	18.8333	565	Recurred/Progressed	10	3	42.12	l	5.096	neg	pre	MASTECTOMY	1low	NEUT	ER-/HER2-	Basal	YES	NO	YES	IDC	+	-	+	Basal	6.9203	N1	G3	Positive	Negative	Positive
MB-7054	NaN	NaN	NaN	30.4333	DECEASED	Died of Disease	30.4333	913	Recurred/Progressed	10	4	73.74	NaN	5.0256	pos	post	MASTECTOMY	1low	NEUT	ER-/HER2-	claudin-low	YES	YES	NO	IDC	-	-	+	Basal	6.6748	N1	G3	Negative	Negative	Positive
MB-7111	ER+	ER+	ER+	30.1667	DECEASED	Died of Disease	30.1667	905	Recurred/Progressed	1	4	52.12	NaN	6.1	pos	post	MASTECTOMY	2moderate	NEUT	ER+/HER2- High Prolif	Basal	NO	YES	NO	IDC	+	-	+	Basal	6.5904	N2	G3	Positive	Negative	Positive
MB-7198	ER+	ER+	ER+	16.7333	DECEASED	Died of Disease	16.7333	502	Recurred/Progressed	6	4	67.89	NaN	4.08	pos	post	MASTECTOMY	3high	NEUT	ER+/HER2- High Prolif	Basal	NO	YES	NO	IDC	+	-	+	Basal	6.5942	N0	G3	Positive	Negative	Positive
MB-0347	ER+	ER+	ER+	205.567	DECEASED	Died of Disease	205.567	6167	Recurred/Progressed	4ER+	1	52.24	r	4.08	pos	post	BREAST CONSERVING	2moderate	NEUT	ER-/HER2-	claudin-low	YES	YES	YES	IDC	+	-	-	Basal
MB-5420	HER2+	ER+	ER+/HER2+	193.9	LIVING	Living	193.9	5817	DiseaseFree	5	3	71.49	l	4.04	pos	post	BREAST CONSERVING	1low	GAIN	HER2+	Basal	NO	NO	YES	IDC	+	+	-	Basal	6.8363	N0	G3	Positive	Positive	Negative
MB-5558	HER2+	HER2+	ER-/HER2+	25.0333	LIVING	Living	25.0333	751	DiseaseFree	5	3	35.13	r	5.15	neg	pre	MASTECTOMY	1low	GAIN	HER2+	Basal	YES	NO	NO	IDC	-	+	+	Basal	6.3467	N1	G3	Negative	Positive	Positive
MB-5426	HER2+	HER2+	ER-/HER2+	34.6333	DECEASED	Died of Disease	34.6333	1039	Recurred/Progressed	10	3	53.69	l	6.05	neg	post	BREAST CONSERVING	1low	GAIN	HER2+	Basal	YES	YES	YES	IDC	-	+	+	Basal	6.6223	N3	G3	Negative	Positive	Positive
MB-6157	HER2+	ER+	ER+/HER2+	15.8667	DECEASED	Died of Disease	15.8667	476	Recurred/Progressed	5	5	86.29	l	6.07	pos	post	MASTECTOMY	2moderate	GAIN	HER2+	Basal	NO	YES	YES	IDC	+	+	-	Basal	6.9792	N3	G3	Positive	Positive	Negative
MB-0201	HER2+	HER2+	ER-/HER2+	125.7	LIVING	Living	125.7	3771	DiseaseFree	5	1	49.5	l	4.04	neg	pre	MASTECTOMY	2moderate	GAIN	HER2+	Basal	YES	NO	YES	IDC	-	+	-	Basal	7.2013	N0	G3	Negative	Positive	Negative
MB-4663	HER2+	HER2+	ER-/HER2+	239.333	LIVING	Living	239.333	7180	DiseaseFree	10	3	61.97	l	4.08	neg	post	MASTECTOMY	2moderate	GAIN	HER2+	Basal	NO	NO	YES	IDC	-	+	-	Basal	6.7674	N0	G3	Negative	Positive	Negative
MB-5054	HER2+	HER2+	ER-/HER2+	187.7	LIVING	Living	187.7	5631	DiseaseFree	5	3	52.57	l	4.002	neg	post	MASTECTOMY	1low	GAIN	HER2+	Basal	NO	NO	NO	IDC	-	+	-	Basal	7.0522	N0	G3	Negative	Positive	Negative
MB-5190	HER2+	HER2+	ER-/HER2+	242.567	LIVING	Living	242.567	7277	DiseaseFree	4ER-	3	53.07	r	4.03	neg	post	BREAST CONSERVING	1low	GAIN	NaN	Basal	NO	NO	YES	IDC	-	+	-	Basal	7.433	N0	G3	Negative	Positive	Negative
MB-5199	HER2+	HER2+	ER-/HER2+	204.4	LIVING	Living	204.4	6132	DiseaseFree	5	3	65.35	r	4.03	neg	post	MASTECTOMY	1low	GAIN	HER2+	Basal	NO	YES	NO	IDC	-	+	-	Basal	6.4613	N0	G3	Negative	Positive	Negative
MB-5458	HER2+	HER2+	ER-/HER2+	183.433	LIVING	Living	183.433	5503	DiseaseFree	5	3	54.96	r	5.05	neg	post	MASTECTOMY	1low	GAIN	HER2+	Basal	YES	NO	NO	IDC	-	+	-	Basal	6.3284	N1	G3	Negative	Positive	Negative
MB-5468	HER2+	HER2+	ER-/HER2+	99.3667	LIVING	Living	99.3667	2981	DiseaseFree	10	3	48.1	r	5.05	neg	pre	BREAST CONSERVING	3high	GAIN	ER-/HER2-	Basal	YES	NO	YES	IDC-MED	-	+	-	Basal	6.8745	N1	G3	Negative	Positive	Negative
MB-6036	HER2+	HER2+	ER-/HER2+	287.933	LIVING	Living	287.933	8638	DiseaseFree	10	5	44.65	l	4.04	neg	pre	MASTECTOMY	2moderate	GAIN	ER-/HER2-	claudin-low	NO	NO	NO	IDC-MED	-	+	-	Basal	6.0495	N0	G3	Negative	Positive	Negative
MB-6169	HER2+	HER2+	ER-/HER2+	84.7333	DECEASED	Died of Other Causes	84.7333	2542	DiseaseFree	4ER+	5	39.17	l	4.05	pos	pre	MASTECTOMY	2moderate	GAIN	ER-/HER2-	Basal	NO	NO	NO	IDC	-	+	-	Basal	6.4917	N0	G3	Negative	Positive	Negative
MB-6337	HER2+	HER2+	ER-/HER2+	110.867	DECEASED	Died of Other Causes	110.867	3326	DiseaseFree	5	5	58.25	r	6.11	neg	post	MASTECTOMY	3high	GAIN	HER2+	Basal	YES	NO	YES	IDC	-	+	-	Basal	6.6521	N3	G3	Negative	Positive	Negative
MB-7073	HER2+	HER2+	ER-/HER2+	137.933	DECEASED	Died of Other Causes	137.933	4138	DiseaseFree	5	4	54.69	NaN	6.04	neg	post	MASTECTOMY	3high	GAIN	HER2+	Basal	YES	NO	NO	IDC	-	+	-	Basal	6.5984	N3	G3	Negative	Positive	Negative
MB-7084	HER2+	HER2+	ER-/HER2+	116.533	LIVING	Living	116.533	3496	DiseaseFree	10	4	74.07	r	4.12	neg	post	MASTECTOMY	3high	GAIN	ER-/HER2-	Basal	NO	YES	NO	IDC	-	+	-	Basal	6.6372	N0	G3	Negative	Positive	Negative
MB-0159	HER2+	HER2+	ER-/HER2+	75.3	LIVING	Living	75.3	2259	DiseaseFree	5	1	51.04	l	2.046	NaN	post	MASTECTOMY	1low	GAIN	HER2+	Basal	NO	NO	NO	DCIS	-	+	-	Basal
MB-0539	HER2+	HER2+	ER-/HER2+	85.5	DECEASED	Died of Other Causes	85.5	2565	DiseaseFree	5	1	64.21	r	1.04	NaN	post	MASTECTOMY	1low	GAIN	HER2+	Basal	NO	NO	NO	DCIS	-	+	-	Basal
MB-0656	HER2+	HER2+	ER-/HER2+	19.0333	DECEASED	Died of Disease	19.0333	571	Recurred/Progressed	5	1	35.9	r	4.2	neg	pre	MASTECTOMY	3high	GAIN	HER2+	claudin-low	YES	NO	YES	IDC	-	+	-	Basal	7.9596	N0	G3	Negative	Positive	Negative
MB-2758	HER2+	HER2+	ER-/HER2+	35	DECEASED	Died of Disease	35	1050	Recurred/Progressed	4ER-	2	38.16	r	6.09	neg	pre	MASTECTOMY	1low	GAIN	HER2+	claudin-low	YES	NO	NO	IDC	-	+	-	Basal	6.3514	N2	G3	Negative	Positive	Negative
MB-2895	HER2+	HER2+	ER-/HER2+	196.567	DECEASED	Died of Disease	196.567	5897	Recurred/Progressed	5	2	66.84	l	4.03	neg	post	MASTECTOMY	1low	GAIN	HER2+	claudin-low	NO	YES	NO	IDC	-	+	-	Basal	6.2667	N0	G3	Negative	Positive	Negative
MB-4601	HER2+	HER2+	ER-/HER2+	56.2667	DECEASED	Died of Disease	56.2667	1688	Recurred/Progressed	5	3	39.14	r	5.06	neg	pre	MASTECTOMY	1low	GAIN	NaN	Basal	YES	NO	NO	IDC	-	+	-	Basal	7.3562	N1	G3	Negative	Positive	Negative
MB-4711	HER2+	HER2+	ER-/HER2+	31.4667	DECEASED	Died of Disease	31.4667	944	Recurred/Progressed	5	3	56.07	l	6.198	neg	post	MASTECTOMY	1low	GAIN	ER-/HER2-	claudin-low	YES	NO	YES	IDC	-	+	-	Basal	6.2259	N3	G3	Negative	Positive	Negative
MB-4896	HER2+	HER2+	ER-/HER2+	64.8667	DECEASED	Died of Disease	64.8667	1946	Recurred/Progressed	5	3	41.53	l	4.06	neg	pre	MASTECTOMY	1low	GAIN	HER2+	Basal	NO	NO	NO	IDC	-	+	-	Basal	6.7343	N0	G3	Negative	Positive	Negative
MB-5114	HER2+	HER2+	ER-/HER2+	15.3667	DECEASED	Died of Disease	15.3667	461	Recurred/Progressed	5	3	57.87	l	4.08	pos	post	MASTECTOMY	2moderate	GAIN	HER2+	Basal	NO	YES	NO	IDC	-	+	-	Basal	7.1179	N0	G3	Negative	Positive	Negative
MB-5229	HER2+	HER2+	ER-/HER2+	33.9667	DECEASED	Died of Disease	33.9667	1019	Recurred/Progressed	5	3	39.99	r	5.05	neg	pre	MASTECTOMY	3high	GAIN	HER2+	Basal	YES	NO	NO	IDC	-	+	-	Basal	6.5902	N1	G3	Negative	Positive	Negative
MB-5296	HER2+	HER2+	ER-/HER2+	13.8	DECEASED	Died of Disease	13.8	414	Recurred/Progressed	5	3	78.93	r	6.08	pos	post	MASTECTOMY	2moderate	GAIN	HER2+	claudin-low	NO	YES	YES	IDC	-	+	-	Basal	7.0531	N2	G3	Negative	Positive	Negative
MB-6363	HER2+	HER2+	ER-/HER2+	16.7	DECEASED	Died of Disease	16.7	501	Recurred/Progressed	5	5	60.77	r	6.05	neg	post	MASTECTOMY	2moderate	GAIN	HER2+	Basal	YES	NO	YES	IDC	-	+	-	Basal	6.6514	N2	G3	Negative	Positive	Negative
MB-0390	HER2+	HER2+	ER-/HER2+	72.2	DECEASED	Died of Disease	72.2	2166	Recurred/Progressed	5	1	40.68	r	6.034	pos	pre	BREAST CONSERVING	1low	GAIN	HER2+	claudin-low	YES	NO	YES	IDC	-	+	-	Basal
MB-0062	TNBC	TNBC	TNBC	153.967	LIVING	Living	153.967	4619	DiseaseFree	10	1	52.14	r	4.034	neg	post	MASTECTOMY	3high	NEUT	NaN	Basal	YES	NO	YES	IDC-MED	-	-	-	Basal	6.3835	N0	G3	Negative	Negative	Negative
MB-0149	TNBC	TNBC	TNBC	51.7	DECEASED	Died of Other Causes	51.7	1551	DiseaseFree	10	1	77.13	r	4.078	neg	post	BREAST CONSERVING	1low	LOSS	ER-/HER2-	Basal	NO	NO	YES	IDC	-	-	-	Basal	6.9392	N0	G3	Negative	Negative	Negative
MB-0157	TNBC	TNBC	TNBC	114.767	LIVING	Living	114.767	3443	DiseaseFree	4ER-	1	71.5	l	4.06	neg	post	BREAST CONSERVING	2moderate	NEUT	ER-/HER2-	claudin-low	NO	NO	YES	IDC	-	-	-	Basal	7.3986	N0	G3	Negative	Negative	Negative
MB-0163	TNBC	TNBC	TNBC	98.1	DECEASED	Died of Other Causes	98.1	2943	DiseaseFree	10	1	84.73	NaN	5.054	neg	post	BREAST CONSERVING	3high	NEUT	NaN	Basal	NO	NO	NO	IDC	-	-	-	Basal	6.2039	N1	G3	Negative	Negative	Negative
MB-0164	TNBC	TNBC	TNBC	10.8333	LIVING	Living	10.8333	325	DiseaseFree	10	1	37.87	l	4.032	neg	pre	MASTECTOMY	3high	NEUT	ER-/HER2-	claudin-low	YES	NO	YES	IDC	-	-	-	Basal	6.8565	N0	G3	Negative	Negative	Negative
MB-0174	TNBC	TNBC	TNBC	78.7667	LIVING	Living	78.7667	2363	DiseaseFree	4ER-	1	59.18	l	4.048	neg	post	BREAST CONSERVING	1low	NEUT	ER-/HER2-	claudin-low	YES	NO	YES	IDC	-	-	-	Basal	6.3608	N0	G3	Negative	Negative	Negative
MB-0191	TNBC	TNBC	TNBC	15.3	DECEASED	Died of Other Causes	15.3	459	DiseaseFree	10	1	81.02	r	4.05	neg	post	BREAST CONSERVING	3high	NEUT	NaN	Basal	NO	NO	YES	IDC	-	-	-	Basal	7.2316	N0	G3	Negative	Negative	Negative
MB-0206	TNBC	TNBC	TNBC	141.167	LIVING	Living	141.167	4235	DiseaseFree	10	1	55.02	l	5.07	neg	post	MASTECTOMY	3high	NEUT	ER-/HER2-	claudin-low	YES	NO	YES	IDC-MED	-	-	-	Basal	7.5151	N1	G3	Negative	Negative	Negative
MB-0214	TNBC	TNBC	TNBC	146.9	LIVING	Living	146.9	4407	DiseaseFree	10	1	41.41	l	4.054	pos	pre	BREAST CONSERVING	3high	NEUT	ER-/HER2-	Basal	YES	NO	YES	IDC	-	-	-	Basal	7.3861	N0	G3	Negative	Negative	Negative
MB-0238	TNBC	TNBC	TNBC	193.167	LIVING	Living	193.167	5795	DiseaseFree	10	1	52.19	r	6.07	neg	post	MASTECTOMY	3high	NEUT	ER-/HER2-	claudin-low	YES	NO	YES	IDC	-	-	-	Basal	6.7782	N2	G3	Negative	Negative	Negative
MB-0265	TNBC	TNBC	TNBC	189.133	LIVING	Living	189.133	5674	DiseaseFree	4ER+	1	46.44	r	4.042	pos	pre	BREAST CONSERVING	2moderate	NEUT	ER-/HER2-	claudin-low	NO	YES	YES	IDC	-	-	-	Basal	5.4818	N1	G2	Negative	Negative	Negative
MB-0269	TNBC	TNBC	TNBC	22.2333	LIVING	Living	22.2333	667	DiseaseFree	4ER-	1	45.39	r	5.052	neg	pre	MASTECTOMY	1low	NEUT	ER-/HER2-	claudin-low	YES	NO	YES	IDC	-	-	-	Basal	5.9063	N1	G3	Negative	Negative	Negative
MB-0284	TNBC	TNBC	TNBC	0	LIVING	Living	0	0	DiseaseFree	10	1	51.42	NaN	1	NaN	post	NaN	2moderate	NEUT	ER-/HER2-	claudin-low	NO	NO	NO	BENIGN	-	-	-	Basal	6.1209	N0		Negative	Negative	Negative
MB-0289	TNBC	TNBC	TNBC	71.6	DECEASED	Died of Other Causes	71.6	2148	DiseaseFree	4ER+	1	75.91	r	4.04	pos	post	MASTECTOMY		NEUT	ER-/HER2-	claudin-low	NO	YES	YES	IDC	-	-	-	Basal	5.6608	N0	G3	Negative	Negative	Negative
MB-0303	TNBC	TNBC	TNBC	60.1333	LIVING	Living	60.1333	1804	DiseaseFree	10	1	47.71	l	4.022	neg	pre	MASTECTOMY	1low	NEUT	ER-/HER2-	claudin-low	NO	YES	NO	IDC	-	-	-	Basal	6.5798	N0	G3	Negative	Negative	Negative
MB-0316	TNBC	TNBC	TNBC	182.9	LIVING	Living	182.9	5487	DiseaseFree	10	1	50.82	l	4.06	neg	post	BREAST CONSERVING	3high	NEUT	ER-/HER2-	Basal	NO	NO	YES	IDC	-	-	-	Basal	7.0477	N0	G3	Negative	Negative	Negative
MB-0340	TNBC	TNBC	TNBC	164.733	LIVING	Living	164.733	4942	DiseaseFree	10	1	79.97	r	5.032	pos	post	MASTECTOMY	3high	NEUT	ER-/HER2-	Basal	NO	YES	YES	IDC	-	-	-	Basal	7.3709	N1	G3	Negative	Negative	Negative
MB-0396	TNBC	TNBC	TNBC	60.6667	LIVING	Living	60.6667	1820	DiseaseFree	10	1	56.45	l	4.054	neg	post	BREAST CONSERVING	3high	NEUT	ER-/HER2-	Basal	YES	NO	YES	IDC	-	-	-	Basal	7.2948	N0	G3	Negative	Negative	Negative
MB-0414	TNBC	TNBC	TNBC	76.6333	LIVING	Living	76.6333	2299	DiseaseFree	10	1	72.16	l	4.042	neg	post	BREAST CONSERVING	1low	LOSS	ER-/HER2-	claudin-low	NO	NO	YES	IDC	-	-	-	Basal	6.7336	N0	G3	Negative	Negative	Negative
MB-0420	TNBC	TNBC	TNBC	76.7333	LIVING	Living	76.7333	2302	DiseaseFree	10	1	34.92	l	4.032	neg	pre	BREAST CONSERVING	3high	NEUT	ER-/HER2-	claudin-low	YES	NO	YES	IDC	-	-	-	Basal	6.209	N0	G3	Negative	Negative	Negative
MB-0446	TNBC	TNBC	TNBC	72.2667	LIVING	Living	72.2667	2168	DiseaseFree	10	1	56.96	r	4.048	neg	post	MASTECTOMY	2moderate	NEUT	ER-/HER2-	claudin-low	YES	NO	NO	IDC	-	-	-	Basal	6.4655	N0	G3	Negative	Negative	Negative
MB-0470	TNBC	TNBC	TNBC	88.2333	LIVING	Living	88.2333	2647	DiseaseFree	4ER+	1	61.78	l	2.03	pos	post	BREAST CONSERVING		LOSS	NaN	claudin-low	NO	YES	YES	ILC	-	-	-	Basal	5.5849	N0	G1	Negative	Negative	Negative
MB-0500	TNBC	TNBC	TNBC	67.4667	LIVING	Living	67.4667	2024	DiseaseFree	10	1	36.56	r	4.044	pos	pre	BREAST CONSERVING	3high	NEUT	ER-/HER2-	Basal	YES	NO	YES	IDC	-	-	-	Basal	8.253	N0	G3	Negative	Negative	Negative
MB-0502	TNBC	TNBC	TNBC	82.1	LIVING	Living	82.1	2463	DiseaseFree	4ER+	1	56.41	l	6.06	pos	post	BREAST CONSERVING	1low	NEUT	ER-/HER2-	claudin-low	YES	YES	YES	IDC	-	-	-	Basal	5.8928	N2	G3	Negative	Negative	Negative
MB-0516	TNBC	TNBC	TNBC	114.467	LIVING	Living	114.467	3434	DiseaseFree	10	1	62.81	r	4.03	neg	post	BREAST CONSERVING	3high	NEUT	ER-/HER2-	Basal	YES	NO	YES	IDC	-	-	-	Basal	6.3331	N0	G3	Negative	Negative	Negative
MB-0525	TNBC	TNBC	TNBC	65.8667	LIVING	Living	65.8667	1976	DiseaseFree	4ER-	1	48.47	r	4.05	neg	pre	BREAST CONSERVING	3high	NEUT	ER-/HER2-	Basal	YES	NO	YES	IDC	-	-	-	Basal	7.6535	N0	G3	Negative	Negative	Negative
MB-0558	TNBC	TNBC	TNBC	97.8333	DECEASED	Died of Other Causes	97.8333	2935	DiseaseFree	10	1	69.88	r	4.056	neg	post	MASTECTOMY		GAIN	ER-/HER2-	claudin-low	NO	NO	NO	IDC	-	-	-	Basal	6.8792	N0	G3	Negative	Negative	Negative
MB-0582	TNBC	TNBC	TNBC	15.5333	DECEASED	Died of Other Causes	15.5333	466	DiseaseFree	10	1	84.76	r	4.06	neg	post	MASTECTOMY	3high	NEUT	ER-/HER2-	Basal	NO	NO	NO	IDC	-	-	-	Basal	7.9743	N0	G3	Negative	Negative	Negative
MB-0608	TNBC	TNBC	TNBC	63.9667	DECEASED	Died of Other Causes	63.9667	1919	DiseaseFree	10	1	76.81	r	6.05	neg	post	MASTECTOMY	3high	NEUT	ER-/HER2-	claudin-low	NO	NO	YES	IDC-MED	-	-	-	Basal	7.0004	N2	G3	Negative	Negative	Negative
MB-0613	TNBC	TNBC	TNBC	48.8	LIVING	Living	48.8	1464	DiseaseFree	4ER-	1	60.2	r	3.12	neg	post	MASTECTOMY	2moderate	NEUT	ER-/HER2-	claudin-low	YES	NO	YES	IDC-MED	-	-	-	Basal	6.3126	N0	G2	Negative	Negative	Negative
MB-0627	TNBC	TNBC	TNBC	0.766667	LIVING	Living	0.766667	23	DiseaseFree	4ER-	1	54.1	r	5.04	neg	post	MASTECTOMY	2moderate	NEUT	ER-/HER2-	claudin-low	NO	NO	NO	IDC	-	-	-	Basal	6.5457	N0	G3	Negative	Negative	Negative
MB-0639	TNBC	TNBC	TNBC	75.4	LIVING	Living	75.4	2262	DiseaseFree	10	1	50.39	l	4.036	neg	post	BREAST CONSERVING	3high	NEUT	NaN	Basal	YES	NO	YES	IDC	-	-	-	Basal	7.8744	N0	G3	Negative	Negative	Negative
MB-0658	TNBC	TNBC	TNBC	97.2667	LIVING	Living	97.2667	2918	DiseaseFree	10	1	60.89	l	5.05	neg	post	BREAST CONSERVING	3high	LOSS	ER-/HER2-	claudin-low	YES	YES	YES	IDC	-	-	-	Basal	7.3248	N1	G3	Negative	Negative	Negative
MB-0869	TNBC	TNBC	TNBC	112.4	DECEASED	Died of Other Causes	112.4	3372	DiseaseFree	10	1	58.83	r	4.058	neg	post	BREAST CONSERVING	3high	NEUT	ER-/HER2-	Basal	YES	YES	YES	IDC	-	-	-	Basal	7.667	N0	G3	Negative	Negative	Negative
MB-0893	TNBC	TNBC	TNBC	175.633	LIVING	Living	175.633	5269	DiseaseFree	4ER+	1	57.41	l	5.056	pos	post	MASTECTOMY	2moderate	NEUT	ER-/HER2-	claudin-low	YES	YES	YES	IDC	-	-	-	Basal	5.9193	N1	G3	Negative	Negative	Negative
MB-0901	TNBC	TNBC	TNBC	136.167	LIVING	Living	136.167	4085	DiseaseFree	10	1	68.19	l	5.066	neg	post	BREAST CONSERVING	3high	NEUT	NaN	Basal	YES	NO	YES	IDC	-	-	-	Basal	8.2505	N1	G3	Negative	Negative	Negative
MB-2718	TNBC	TNBC	TNBC	278.267	LIVING	Living	278.267	8348	DiseaseFree	10	2	47.94	l	4.04	neg	pre	MASTECTOMY	3high	NEUT	NaN	Basal	YES	NO	NO	IDC-TUB	-	-	-	Basal	6.7075	N1	G2	Negative	Negative	Negative
MB-2753	TNBC	TNBC	TNBC	274.4	LIVING	Living	274.4	8232	DiseaseFree	10	2	30.95	l	5.074	neg	pre	BREAST CONSERVING	3high	GAIN	ER-/HER2-	Basal	YES	NO	YES	IDC	-	-	-	Basal	7.2958	N1	G3	Negative	Negative	Negative
MB-2827	TNBC	TNBC	TNBC	235.667	LIVING	Living	235.667	7070	DiseaseFree	10	2	36.5	r	5.022	neg	pre	MASTECTOMY	2moderate	NEUT	ER-/HER2-	Basal	YES	NO	YES	IDC	-	-	-	Basal	7.1101	N1	G3	Negative	Negative	Negative
MB-2833	TNBC	TNBC	TNBC	259.767	LIVING	Living	259.767	7793	DiseaseFree	10	2	42.9	r	5.046	neg	pre	MASTECTOMY	3high	NEUT	NaN	claudin-low	YES	NO	YES	IDC	-	-	-	Basal	6.2295	N1	G3	Negative	Negative	Negative
MB-2857	TNBC	TNBC	TNBC	250.667	LIVING	Living	250.667	7520	DiseaseFree	10	2	45.3	l	5.044	neg	pre	MASTECTOMY	2moderate	NEUT	ER-/HER2-	claudin-low	YES	NO	YES	IDC	-	-	-	Basal	5.9506	N1	G3	Negative	Negative	Negative
MB-2912	TNBC	TNBC	TNBC	267.4	LIVING	Living	267.4	8022	DiseaseFree	10	2	59.6	r	6.04	neg	post	BREAST CONSERVING	3high	NEUT	ER-/HER2-	Basal	YES	NO	YES	IDC	-	-	-	Basal	6.886	N2	G3	Negative	Negative	Negative
MB-2957	TNBC	TNBC	TNBC	262.133	LIVING	Living	262.133	7864	DiseaseFree	10	2	31.02	l	5.06	neg	pre	MASTECTOMY	3high	NEUT	ER-/HER2-	claudin-low	YES	NO	YES	IDC	-	-	-	Basal	6.4415	N1	G3	Negative	Negative	Negative
MB-2993	TNBC	TNBC	TNBC	187.033	LIVING	Living	187.033	5611	DiseaseFree	10	2	63.65	r	4.04	neg	post	MASTECTOMY	1low	NEUT	ER-/HER2-	claudin-low	NO	YES	YES	IDC	-	-	-	Basal	6.2273	N0	G3	Negative	Negative	Negative
MB-3001	TNBC	TNBC	TNBC	263.233	LIVING	Living	263.233	7897	DiseaseFree	10	2	50.45	l	5.024	neg	post	MASTECTOMY	3high	LOSS	NaN	claudin-low	YES	NO	YES	IDC	-	-	-	Basal	6.3287	N1	G3	Negative	Negative	Negative
MB-3014	TNBC	TNBC	TNBC	262.633	LIVING	Living	262.633	7879	DiseaseFree	1	2	39.7	l	5.03	neg	pre	BREAST CONSERVING	3high	NEUT	ER-/HER2-	Basal	YES	NO	YES	IDC	-	-	-	Basal	6.5236	N1	G3	Negative	Negative	Negative
MB-3046	TNBC	TNBC	TNBC	73.8333	DECEASED	Died of Other Causes	73.8333	2215	DiseaseFree	10	2	67.2	l	4.07	neg	post	MASTECTOMY	2moderate	NEUT	ER-/HER2-	Basal	NO	YES	NO	IDC	-	-	-	Basal	6.1416	N0	G3	Negative	Negative	Negative
MB-3058	TNBC	TNBC	TNBC	254.267	LIVING	Living	254.267	7628	DiseaseFree	4ER-	2	47.74	r	5.08	neg	pre	MASTECTOMY	2moderate	NEUT	ER-/HER2-	Basal	YES	NO	YES	IDC	-	-	-	Basal	6.1838	N1	G3	Negative	Negative	Negative
MB-3062	TNBC	TNBC	TNBC	146.367	LIVING	Living	146.367	4391	DiseaseFree	10	2	62.87	l	4.034	neg	post	BREAST CONSERVING		NEUT	ER-/HER2-	claudin-low	NO	NO	YES	IDC	-	-	-	Basal	6.7314	N0	G3	Negative	Negative	Negative
MB-3067	TNBC	TNBC	TNBC	259.533	LIVING	Living	259.533	7786	DiseaseFree	9	2	60.29	r	5.036	neg	post	MASTECTOMY	3high	NEUT	ER-/HER2-	claudin-low	YES	NO	YES	IDC-MED	-	-	-	Basal	6.8018	N1	G3	Negative	Negative	Negative
MB-3123	TNBC	TNBC	TNBC	167.433	LIVING	Living	167.433	5023	DiseaseFree	9	2	50.26	r	6.044	neg	post	MASTECTOMY	2moderate	GAIN	ER-/HER2-	Basal	YES	NO	YES	IDC	-	-	-	Basal	6.5589	N2	G3	Negative	Negative	Negative
MB-3153	TNBC	TNBC	TNBC	227.933	LIVING	Living	227.933	6838	DiseaseFree	10	2	42.17	r	5.032	neg	pre	MASTECTOMY		NEUT	ER-/HER2-	Basal	YES	NO	YES	IDC	-	-	-	Basal	6.5696	N1	G3	Negative	Negative	Negative
MB-3211	TNBC	TNBC	TNBC	145.5	LIVING	Living	145.5	4365	DiseaseFree	10	2	58.31	r	4.026	neg	post	BREAST CONSERVING	3high	NEUT	ER-/HER2-	Basal	NO	YES	YES	IDC	-	-	-	Basal	6.7	N0	G3	Negative	Negative	Negative
MB-3218	TNBC	TNBC	TNBC	248.767	LIVING	Living	248.767	7463	DiseaseFree	10	2	44.94	l	5.034	neg	pre	MASTECTOMY	3high	NEUT	NaN	Basal	YES	NO	YES	IDC	-	-	-	Basal	7.5189	N1	G3	Negative	Negative	Negative
MB-3271	TNBC	TNBC	TNBC	65.4667	DECEASED	Died of Other Causes	65.4667	1964	DiseaseFree	10	2	59.43	l	4.04	neg	post	BREAST CONSERVING	3high	NEUT	ER-/HER2-	claudin-low	NO	YES	YES	IDC	-	-	-	Basal	6.0369	N0	G3	Negative	Negative	Negative
MB-3292	TNBC	TNBC	TNBC	217.767	LIVING	Living	217.767	6533	DiseaseFree	10	2	60.04	l	4.036	neg	post	BREAST CONSERVING	2moderate	NEUT	ER-/HER2-	claudin-low	NO	YES	NO	IDC-MED	-	-	-	Basal	6.6958	N0	G3	Negative	Negative	Negative
MB-3297	TNBC	TNBC	TNBC	236.067	LIVING	Living	236.067	7082	DiseaseFree	10	2	42.72	l	5.05	neg	pre	MASTECTOMY	1low	NEUT	ER-/HER2-	Basal	YES	NO	YES	IDC	-	-	-	Basal	7.1376	N1	G3	Negative	Negative	Negative
MB-3395	TNBC	TNBC	TNBC	243.767	LIVING	Living	243.767	7313	DiseaseFree	10	2	52.45	l	4.03	neg	post	MASTECTOMY	3high	NEUT	ER-/HER2-	claudin-low	NO	YES	NO	IDC	-	-	-	Basal	6.8007	N0	G3	Negative	Negative	Negative
MB-3396	TNBC	TNBC	TNBC	226.733	LIVING	Living	226.733	6802	DiseaseFree	3	2	59.29	r	5.05	neg	post	MASTECTOMY	3high	NEUT	ER-/HER2-	Basal	YES	NO	YES	IDC	-	-	-	Basal	6.8727	N1	G3	Negative	Negative	Negative
MB-3476	TNBC	TNBC	TNBC	159.067	DECEASED	Died of Other Causes	159.067	4772	DiseaseFree	10	2	68.59	l	4.034	neg	post	BREAST CONSERVING	3high	NEUT	ER-/HER2-	claudin-low	NO	NO	NO	IDC-MED	-	-	-	Basal	6.6251	N0	G3	Negative	Negative	Negative
MB-3500	TNBC	TNBC	TNBC	239.3	LIVING	Living	239.3	7179	DiseaseFree	10	2	66.91	r	4.06	neg	post	MASTECTOMY	2moderate	NEUT	ER-/HER2-	Basal	NO	NO	NO	IDC	-	-	-	Basal	6.5552	N0	G3	Negative	Negative	Negative
MB-3502	TNBC	TNBC	TNBC	229.333	LIVING	Living	229.333	6880	DiseaseFree	10	2	50.79	l	5.054	neg	post	MASTECTOMY	2moderate	NEUT	ER-/HER2-	Basal	YES	NO	YES	IDC	-	-	-	Basal	6.1263	N1	G3	Negative	Negative	Negative
MB-3567	TNBC	TNBC	TNBC	236.033	LIVING	Living	236.033	7081	DiseaseFree	1	2	55.95	l	4.05	neg	post	MASTECTOMY	3high	NEUT	ER-/HER2-	claudin-low	YES	YES	YES	IDC+ILC	-	-	-	Basal	7.6866	N0	G3	Negative	Negative	Negative
MB-3702	TNBC	TNBC	TNBC	230.467	LIVING	Living	230.467	6914	DiseaseFree	10	2	37.16	r	5.011	neg	pre	MASTECTOMY	2moderate	NEUT	ER-/HER2-	claudin-low	YES	NO	YES	IDC	-	-	-	Basal	6.6695	N1	G3	Negative	Negative	Negative
MB-4024	TNBC	TNBC	TNBC	124.1	LIVING	Living	124.1	3723	DiseaseFree	1	3	56.14	l	4.05	neg	post	BREAST CONSERVING	3high	LOSS	NaN	Basal	NO	YES	YES	IDC	-	-	-	Basal	6.8507	N0	G3	Negative	Negative	Negative
MB-4254	TNBC	TNBC	TNBC	178.4	LIVING	Living	178.4	5352	DiseaseFree	10	3	68.7	r	4.06	neg	post	MASTECTOMY	3high	NEUT	NaN	Basal	NO	YES	NO	IDC-MED	-	-	-	Basal	7.4864	N0	G3	Negative	Negative	Negative
MB-4303	TNBC	TNBC	TNBC	89.0333	DECEASED	Died of Other Causes	89.0333	2671	DiseaseFree	4ER-	3	66.91	l	4.03	neg	post	MASTECTOMY	2moderate	NEUT	NaN	Basal	NO	NO	YES	IDC	-	-	-	Basal	7.0164	N0	G3	Negative	Negative	Negative
MB-4332	TNBC	TNBC	TNBC	307.933	LIVING	Living	307.933	9238	DiseaseFree	10	3	34.36	l	4.04	neg	pre	MASTECTOMY	3high	NEUT	NaN	Basal	NO	NO	YES	IDC-MED	-	-	-	Basal	7.0441	N0	G3	Negative	Negative	Negative
MB-4408	TNBC	TNBC	TNBC	206.567	DECEASED	Died of Other Causes	206.567	6197	DiseaseFree	9	3	71.66	l	4.04	neg	post	MASTECTOMY	3high	NEUT	ER-/HER2-	Basal	NO	NO	NO	IDC	-	-	-	Basal	7.0186	N0	G3	Negative	Negative	Negative
MB-4417	TNBC	TNBC	TNBC	16.7	DECEASED	Died of Other Causes	16.7	501	DiseaseFree	10	3	68.16	l	4.064	neg	post	MASTECTOMY	2moderate	NEUT	NaN	Basal	NO	NO	NO	IDC	-	-	-	Basal	6.9168	N0	G3	Negative	Negative	Negative
MB-4621	TNBC	TNBC	TNBC	271.867	LIVING	Living	271.867	8156	DiseaseFree	10	3	39.51	r	6.106	neg	pre	MASTECTOMY	1low	NEUT	ER-/HER2-	Basal	YES	NO	NO	IDC	-	-	-	Basal	8.2104	N2	G3	Negative	Negative	Negative
MB-4622	TNBC	TNBC	TNBC	282.833	DECEASED	Died of Other Causes	282.833	8485	DiseaseFree	10	3	40.83	r	5.1	neg	pre	MASTECTOMY	3high	NEUT	ER-/HER2-	claudin-low	YES	NO	YES	IDC	-	-	-	Basal	6.8825	N1	G3	Negative	Negative	Negative
MB-4679	TNBC	TNBC	TNBC	292.667	DECEASED	Died of Other Causes	292.667	8780	DiseaseFree	10	3	64.11	l	4.03	neg	post	MASTECTOMY	1low	NEUT	ER-/HER2-	Basal	NO	NO	NO	IDC-MED	-	-	-	Basal	6.9661	N0	G3	Negative	Negative	Negative
MB-4696	TNBC	TNBC	TNBC	255.267	LIVING	Living	255.267	7658	DiseaseFree	10	3	49.98	l	4.09	neg	pre	MASTECTOMY	1low	LOSS	ER-/HER2-	claudin-low	NO	NO	NO	IDC	-	-	-	Basal	6.3949	N0	G3	Negative	Negative	Negative
MB-4707	TNBC	TNBC	TNBC	221.2	LIVING	Living	221.2	6636	DiseaseFree	10	3	59.85	r	4.054	neg	post	BREAST CONSERVING	2moderate	NEUT	ER-/HER2-	Basal	NO	NO	YES	IDC	-	-	-	Basal	7.5334	N0	G3	Negative	Negative	Negative
MB-4714	TNBC	TNBC	TNBC	83.6667	DECEASED	Died of Other Causes	83.6667	2510	DiseaseFree	10	3	64.68	r	6.002	neg	post	MASTECTOMY	3high	NEUT	ER-/HER2-	Basal	YES	YES	YES	IDC	-	-	-	Basal	6.4661	N3	G3	Negative	Negative	Negative
MB-4732	TNBC	TNBC	TNBC	149.867	LIVING	Living	149.867	4496	DiseaseFree	10	3	26.72	l	5.09	neg	pre	BREAST CONSERVING	3high	NEUT	ER-/HER2-	Basal	YES	NO	YES	IDC	-	-	-	Basal	7.4866	N1	G3	Negative	Negative	Negative
MB-4758	TNBC	TNBC	TNBC	211.933	LIVING	Living	211.933	6358	DiseaseFree	10	3	45.77	r	4.02	neg	pre	BREAST CONSERVING	2moderate	NEUT	ER-/HER2-	Basal	NO	NO	YES	IDC	-	-	-	Basal	6.9266	N0	G3	Negative	Negative	Negative
MB-4793	TNBC	TNBC	TNBC	83.3667	DECEASED	Died of Other Causes	83.3667	2501	DiseaseFree	10	3	72.49	l	4.1	neg	post	BREAST CONSERVING	3high	NEUT	NaN	Basal	NO	NO	YES	IDC	-	-	-	Basal	7.0225	N0	G3	Negative	Negative	Negative
MB-4865	TNBC	TNBC	TNBC	229.9	LIVING	Living	229.9	6897	DiseaseFree	10	3	50.7	r	4.07	neg	post	MASTECTOMY	1low	NEUT	ER-/HER2-	claudin-low	NO	NO	NO	IDC	-	-	-	Basal	7.3972	N0	G3	Negative	Negative	Negative
MB-4880	TNBC	TNBC	TNBC	210.967	LIVING	Living	210.967	6329	DiseaseFree	9	3	69.68	r	4.054	NaN	post	MASTECTOMY	3high	NEUT	ER-/HER2-	Basal	NO	NO	NO	IDC+ILC	-	-	-	Basal	7.3459	N0	G3	Negative	Negative	Negative
MB-4881	TNBC	TNBC	TNBC	274.2	LIVING	Living	274.2	8226	DiseaseFree	10	3	37.05	l	4.07	neg	pre	BREAST CONSERVING	3high	NEUT	ER-/HER2-	Basal	NO	NO	YES	IDC	-	-	-	Basal	7.9538	N0	G3	Negative	Negative	Negative
MB-4888	TNBC	TNBC	TNBC	230.5	LIVING	Living	230.5	6915	DiseaseFree	4ER-	3	63.95	r	4.032	neg	post	BREAST CONSERVING	3high	NEUT	ER-/HER2-	claudin-low	NO	NO	YES	IDC	-	-	-	Basal	6.6702	N0	G3	Negative	Negative	Negative
MB-4893	TNBC	TNBC	TNBC	176.7	LIVING	Living	176.7	5301	DiseaseFree	10	3	33.04	l	5.04	neg	pre	MASTECTOMY	1low	NEUT	ER-/HER2-	claudin-low	YES	NO	NO	IDC	-	-	-	Basal	6.9562	N1	G3	Negative	Negative	Negative
MB-4942	TNBC	TNBC	TNBC	124.133	DECEASED	Died of Other Causes	124.133	3724	DiseaseFree	10	3	60.31	r	4.054	neg	post	BREAST CONSERVING	1low	GAIN	ER-/HER2-	claudin-low	NO	NO	YES	IDC-MED	-	-	-	Basal	7.1885	N0	G3	Negative	Negative	Negative
MB-4974	TNBC	TNBC	TNBC	176.1	DECEASED	Died of Other Causes	176.1	5283	DiseaseFree	10	3	65.16	l	4.036	neg	post	BREAST CONSERVING	2moderate	NEUT	ER-/HER2-	Basal	NO	NO	YES	IDC	-	-	-	Basal	7.2553	N0	G3	Negative	Negative	Negative
MB-5065	TNBC	TNBC	TNBC	184.8	LIVING	Living	184.8	5544	DiseaseFree	4ER-	3	68.66	r	4.032	neg	post	MASTECTOMY	2moderate	NEUT	ER-/HER2-	claudin-low	NO	NO	NO	IDC	-	-	-	Basal	6.502	N0	G3	Negative	Negative	Negative
MB-5070	TNBC	TNBC	TNBC	213.9	LIVING	Living	213.9	6417	DiseaseFree	10	3	47.38	r	5.06	neg	pre	MASTECTOMY	3high	LOSS	ER-/HER2-	Basal	YES	NO	NO	IDC	-	-	-	Basal	6.7821	N1	G3	Negative	Negative	Negative
MB-5115	TNBC	TNBC	TNBC	77.4	LIVING	Living	77.4	2322	DiseaseFree	10	3	40.57	l	5.06	neg	pre	BREAST CONSERVING	3high	NEUT	ER-/HER2-	Basal	YES	NO	YES	IDC	-	-	-	Basal	7.569	N1	G3	Negative	Negative	Negative
MB-5162	TNBC	TNBC	TNBC	164.333	LIVING	Living	164.333	4930	DiseaseFree	4ER-	3	53.38	r	3.03	NaN	post	MASTECTOMY	1low	NEUT	ER-/HER2-	claudin-low	NO	NO	NO	ILC	-	-	-	Basal	6.3031	N0	G2	Negative	Negative	Negative
MB-5208	TNBC	TNBC	TNBC	151.9	LIVING	Living	151.9	4557	DiseaseFree	10	3	52.43	l	4.054	neg	post	MASTECTOMY	2moderate	NEUT	ER-/HER2-	Basal	NO	NO	NO	IDC	-	-	-	Basal	7.0555	N0	G3	Negative	Negative	Negative
MB-5209	TNBC	TNBC	TNBC	175.1	DECEASED	Died of Other Causes	175.1	5253	DiseaseFree	4ER-	3	79.17	r	4.12	neg	post	MASTECTOMY	2moderate	NEUT	ER-/HER2-	Basal	NO	YES	YES	IDC	-	-	-	Basal	6.3788	N0	G3	Negative	Negative	Negative
MB-5232	TNBC	TNBC	TNBC	211.2	DECEASED	Died of Other Causes	211.2	6336	DiseaseFree	10	3	74.53	l	3.028	neg	post	BREAST CONSERVING	2moderate	NEUT	ER-/HER2-	Basal	NO	NO	YES	IDC	-	-	-	Basal	6.6913	N0	G2	Negative	Negative	Negative
MB-5236	TNBC	TNBC	TNBC	166.667	LIVING	Living	166.667	5000	DiseaseFree	10	3	63.02	r	5.13	neg	post	BREAST CONSERVING	3high	NEUT	ER-/HER2-	Basal	YES	YES	YES	IDC	-	-	-	Basal	7.8913	N1	G3	Negative	Negative	Negative
MB-5258	TNBC	TNBC	TNBC	101.067	DECEASED	Died of Other Causes	101.067	3032	DiseaseFree	10	3	72.77	l	4.06	neg	post	MASTECTOMY	3high	NEUT	ER-/HER2-	Basal	NO	YES	NO	IDC	-	-	-	Basal	7.8259	N0	G3	Negative	Negative	Negative
MB-5295	TNBC	TNBC	TNBC	75.7	DECEASED	Died of Other Causes	75.7	2271	DiseaseFree	10	3	60.51	l	3.05	neg	post	BREAST CONSERVING	1low	NEUT	ER-/HER2-	Basal	NO	NO	YES	IDC	-	-	-	Basal	6.0449	N0	G2	Negative	Negative	Negative
MB-5323	TNBC	TNBC	TNBC	226.067	LIVING	Living	226.067	6782	DiseaseFree	4ER-	3	31.26	l	4.03	neg	pre	MASTECTOMY	2moderate	LOSS	ER-/HER2-	claudin-low	NO	NO	NO	IDC	-	-	-	Basal	6.4145	N0	G3	Negative	Negative	Negative
MB-5346	TNBC	TNBC	TNBC	194.3	LIVING	Living	194.3	5829	DiseaseFree	10	3	52.09	l	5.16	neg	post	MASTECTOMY	3high	NEUT	NaN	Basal	YES	NO	YES	IDC	-	-	-	Basal	7.2935	N1	G3	Negative	Negative	Negative
MB-5348	TNBC	TNBC	TNBC	169.667	LIVING	Living	169.667	5090	DiseaseFree	10	3	41.27	l	5.03	neg	pre	MASTECTOMY	3high	NEUT	ER-/HER2-	claudin-low	YES	NO	NO	IDC	-	-	-	Basal	6.7232	N1	G3	Negative	Negative	Negative
MB-5421	TNBC	TNBC	TNBC	194.567	LIVING	Living	194.567	5837	DiseaseFree	10	3	68	l	4.04	neg	post	BREAST CONSERVING	3high	NEUT	ER-/HER2-	Basal	NO	NO	YES	IDC	-	-	-	Basal	6.1635	N0	G3	Negative	Negative	Negative
MB-5427	TNBC	TNBC	TNBC	155.733	DECEASED	Died of Other Causes	155.733	4672	DiseaseFree	9	3	83.68	r	3.05	neg	post	BREAST CONSERVING	2moderate	NEUT	ER-/HER2-	Basal	NO	YES	YES	IDC	-	-	-	Basal	6.669	N0	G2	Negative	Negative	Negative
MB-5440	TNBC	TNBC	TNBC	196.633	LIVING	Living	196.633	5899	DiseaseFree	10	3	49.05	l	5.036	neg	pre	BREAST CONSERVING	3high	NEUT	ER-/HER2-	claudin-low	YES	NO	YES	IDC-MED	-	-	-	Basal	7.806	N1	G3	Negative	Negative	Negative
MB-5450	TNBC	TNBC	TNBC	190.2	LIVING	Living	190.2	5706	DiseaseFree	10	3	38.92	r	4.024	neg	pre	BREAST CONSERVING	1low	NEUT	ER-/HER2-	claudin-low	NO	NO	YES	IDC	-	-	-	Basal	6.803	N0	G3	Negative	Negative	Negative
MB-5526	TNBC	TNBC	TNBC	151.067	LIVING	Living	151.067	4532	DiseaseFree	10	3	45.42	r	4.04	neg	pre	BREAST CONSERVING	3high	NEUT	ER-/HER2-	Basal	NO	NO	YES	IDC-MED	-	-	-	Basal	6.9768	N0	G3	Negative	Negative	Negative
MB-5531	TNBC	TNBC	TNBC	183.967	LIVING	Living	183.967	5519	DiseaseFree	10	3	66.56	r	3.03	neg	post	BREAST CONSERVING	3high	NEUT	ER-/HER2-	claudin-low	NO	NO	YES	IDC	-	-	-	Basal	6.7847	N0	G2	Negative	Negative	Negative
MB-5547	TNBC	TNBC	TNBC	98.5667	LIVING	Living	98.5667	2957	DiseaseFree	10	3	43.08	r	5.06	neg	pre	BREAST CONSERVING	2moderate	NEUT	ER-/HER2-	Basal	YES	NO	YES	IDC	-	-	-	Basal	7.31	N1	G3	Negative	Negative	Negative
MB-5548	TNBC	TNBC	TNBC	25.3333	LIVING	Living	25.3333	760	DiseaseFree	10	3	62.43	l	4.1	neg	post	MASTECTOMY	3high	NEUT	ER-/HER2-	claudin-low	NO	NO	NO	IDC	-	-	-	Basal	6.9814	N0	G3	Negative	Negative	Negative
MB-5551	TNBC	TNBC	TNBC	182.233	LIVING	Living	182.233	5467	DiseaseFree	10	3	67.24	r	4.054	neg	post	BREAST CONSERVING	2moderate	NEUT	ER-/HER2-	Basal	NO	YES	YES	IDC	-	-	-	Basal	7.2139	N0	G3	Negative	Negative	Negative
MB-5560	TNBC	TNBC	TNBC	186.6	LIVING	Living	186.6	5598	DiseaseFree	10	3	44.05	r	3.03	neg	pre	BREAST CONSERVING	2moderate	LOSS	ER-/HER2-	Basal	NO	NO	YES	IDC	-	-	-	Basal	6.7275	N0	G2	Negative	Negative	Negative
MB-5566	TNBC	TNBC	TNBC	234.4	LIVING	Living	234.4	7032	DiseaseFree	10	3	38.44	r	6.064	neg	pre	BREAST CONSERVING	3high	NEUT	ER-/HER2-	Basal	YES	YES	YES	IDC	-	-	-	Basal	7.4439	N3	G3	Negative	Negative	Negative
MB-5572	TNBC	TNBC	TNBC	178.633	LIVING	Living	178.633	5359	DiseaseFree	10	3	47.88	r	4.03	neg	pre	BREAST CONSERVING		NEUT	ER-/HER2-	claudin-low	NO	NO	YES	IDC-MED	-	-	-	Basal	6.3511	N0	G3	Negative	Negative	Negative
MB-5602	TNBC	TNBC	TNBC	224.433	LIVING	Living	224.433	6733	DiseaseFree	10	3	39.7	l	6.08	neg	pre	BREAST CONSERVING	3high	NEUT	ER-/HER2-	Basal	YES	NO	YES	IDC	-	-	-	Basal	6.9412	N2	G3	Negative	Negative	Negative
MB-5616	TNBC	TNBC	TNBC	180.633	LIVING	Living	180.633	5419	DiseaseFree	10	3	41.53	l	6.04	neg	pre	BREAST CONSERVING	2moderate	NEUT	ER-/HER2-	claudin-low	YES	NO	YES	IDC	-	-	-	Basal	6.7844	N2	G3	Negative	Negative	Negative
MB-5624	TNBC	TNBC	TNBC	136	LIVING	Living	136	4080	DiseaseFree	10	3	55.43	r	5.05	neg	post	BREAST CONSERVING	3high	NEUT	NaN	Basal	YES	YES	YES	ILC	-	-	-	Basal	6.9768	N1	G3	Negative	Negative	Negative
MB-5655	TNBC	TNBC	TNBC	191.8	LIVING	Living	191.8	5754	DiseaseFree	10	3	67.57	r	4.05	neg	post	MASTECTOMY	3high	NEUT	ER-/HER2-	Basal	NO	YES	NO	IDC	-	-	-	Basal	6.5777	N0	G3	Negative	Negative	Negative
MB-6052	TNBC	TNBC	TNBC	255.367	LIVING	Living	255.367	7661	DiseaseFree	4ER-	5	36.47	l	4.03	neg	pre	MASTECTOMY	1low	NEUT	ER-/HER2-	claudin-low	NO	NO	NO	INVASIVE TUMOUR	-	-	-	Basal	6.0483	N0	G3	Negative	Negative	Negative
MB-6055	TNBC	TNBC	TNBC	200.433	LIVING	Living	200.433	6013	DiseaseFree	10	5	33.08	l	5.05	neg	pre	BREAST CONSERVING	3high	NEUT	ER-/HER2-	claudin-low	YES	NO	YES	IDC	-	-	-	Basal	7.1889	N1	G3	Negative	Negative	Negative
MB-6062	TNBC	TNBC	TNBC	282.367	LIVING	Living	282.367	8471	DiseaseFree	10	5	31.6	l	4.044	neg	pre	BREAST CONSERVING	3high	NEUT	ER-/HER2-	claudin-low	NO	NO	YES	IDC-MED	-	-	-	Basal	7.092	N0	G3	Negative	Negative	Negative
MB-6143	TNBC	TNBC	TNBC	255.6	LIVING	Living	255.6	7668	DiseaseFree	9	5	60.6	r	4.092	neg	post	BREAST CONSERVING	2moderate	NEUT	ER-/HER2-	claudin-low	NO	NO	YES	INVASIVE TUMOUR	-	-	-	Basal	6.1831	N0	G3	Negative	Negative	Negative
MB-6144	TNBC	TNBC	TNBC	254.933	LIVING	Living	254.933	7648	DiseaseFree	10	5	64.55	l	3.04	pos	post	MASTECTOMY	3high	NEUT	ER-/HER2-	claudin-low	NO	NO	NO	IDC-MED	-	-	-	Basal	6.7086	N0	G2	Negative	Negative	Negative
MB-6152	TNBC	TNBC	TNBC	228.9	LIVING	Living	228.9	6867	DiseaseFree	10	5	60.62	r	3.034	pos	post	MASTECTOMY	3high	NEUT	ER-/HER2-	Basal	NO	NO	NO	IDC	-	-	-	Basal	7.0128	N0	G2	Negative	Negative	Negative
MB-6188	TNBC	TNBC	TNBC	23.7667	LIVING	Living	23.7667	713	DiseaseFree	10	5	41.92	r	6.056	neg	pre	MASTECTOMY	3high	GAIN	ER-/HER2-	claudin-low	NO	NO	NO	IDC	-	-	-	Basal	7.7595	N3	G3	Negative	Negative	Negative
MB-6223	TNBC	TNBC	TNBC	221.933	LIVING	Living	221.933	6658	DiseaseFree	10	5	58.83	l	5.04	neg	post	BREAST CONSERVING	3high	NEUT	ER-/HER2-	Basal	YES	NO	YES	IDC	-	-	-	Basal	6.8807	N1	G3	Negative	Negative	Negative
MB-6237	TNBC	TNBC	TNBC	105.2	DECEASED	Died of Other Causes	105.2	3156	DiseaseFree	10	5	75.62	r	4.04	neg	post	MASTECTOMY	3high	GAIN	ER-/HER2-	Basal	NO	NO	NO	IDC	-	-	-	Basal	6.8128	N0	G3	Negative	Negative	Negative
MB-6242	TNBC	TNBC	TNBC	165.433	LIVING	Living	165.433	4963	DiseaseFree	10	5	41.29	l	6.11	neg	pre	BREAST CONSERVING	3high	NEUT	ER-/HER2-	Basal	YES	NO	YES	IDC	-	-	-	Basal	6.9824	N2	G3	Negative	Negative	Negative
MB-6245	TNBC	TNBC	TNBC	177.633	LIVING	Living	177.633	5329	DiseaseFree	10	5	47.01	r	4.04	neg	pre	BREAST CONSERVING	3high	NEUT	ER-/HER2-	Basal	NO	NO	NO	IDC	-	-	-	Basal	6.6355	N0	G3	Negative	Negative	Negative
MB-6248	TNBC	TNBC	TNBC	182.833	LIVING	Living	182.833	5485	DiseaseFree	10	5	51.22	l	5.11	neg	post	MASTECTOMY	3high	NEUT	ER-/HER2-	Basal	YES	YES	YES	IDC	-	-	-	Basal	6.8885	N1	G3	Negative	Negative	Negative
MB-7007	TNBC	TNBC	TNBC	58.6	LIVING	Living	58.6	1758	DiseaseFree	10	4	54.44	l	5.034	neg	post	MASTECTOMY	3high	GAIN	ER-/HER2-	Basal	YES	NO	YES	IDC	-	-	-	Basal	7.8516	N1	G3	Negative	Negative	Negative
MB-7008	TNBC	TNBC	TNBC	50.9	DECEASED	Died of Other Causes	50.9	1527	DiseaseFree	4ER-	4	69.94	r	4.048	neg	post	MASTECTOMY	3high	NEUT	ER-/HER2-	claudin-low	NO	NO	NO	IDC	-	-	-	Basal	5.9782	N0	G3	Negative	Negative	Negative
MB-7017	TNBC	TNBC	TNBC	135.333	LIVING	Living	135.333	4060	DiseaseFree	10	4	36.63	r	5.054	neg	pre	BREAST CONSERVING	3high	NEUT	ER-/HER2-	claudin-low	YES	NO	YES	IDC	-	-	-	Basal	6.5863	N1	G3	Negative	Negative	Negative
MB-7025	TNBC	TNBC	TNBC	80.2333	LIVING	Living	80.2333	2407	DiseaseFree	4ER-	4	65.22	NaN	4.026	neg	post	BREAST CONSERVING	3high	NEUT	ER-/HER2-	claudin-low	NO	NO	YES	IDC	-	-	-	Basal	6.2352	N0	G3	Negative	Negative	Negative
MB-7030	TNBC	TNBC	TNBC	31.3333	DECEASED	Died of Other Causes	31.3333	940	DiseaseFree	4ER+	4	74.21	r	4.1	pos	post	MASTECTOMY	1low	NEUT	ER-/HER2-	Basal	NO	YES	YES	IDC+ILC	-	-	-	Basal	6.0838	N1	G2	Negative	Negative	Negative
MB-7031	TNBC	TNBC	TNBC	85.3667	LIVING	Living	85.3667	2561	DiseaseFree	10	4	60.58	r	5.08	neg	post	MASTECTOMY	3high	NEUT	NaN	Basal	YES	NO	YES	IDC	-	-	-	Basal	7.9253	N1	G3	Negative	Negative	Negative
MB-7036	TNBC	TNBC	TNBC	120.433	LIVING	Living	120.433	3613	DiseaseFree	10	4	54.48	NaN	5.036	neg	post	MASTECTOMY	3high	NEUT	ER-/HER2-	Basal	YES	NO	YES	IDC	-	-	-	Basal	6.6454	N1	G3	Negative	Negative	Negative
MB-7038	TNBC	TNBC	TNBC	81.0333	LIVING	Living	81.0333	2431	DiseaseFree	10	4	57.62	r	5.044	neg	post	BREAST CONSERVING	3high	NEUT	ER-/HER2-	Basal	YES	NO	YES	IDC	-	-	-	Basal	6.3107	N1	G3	Negative	Negative	Negative
MB-7049	TNBC	TNBC	TNBC	102.033	LIVING	Living	102.033	3061	DiseaseFree	4ER-	4	48.75	r	4.036	neg	pre	BREAST CONSERVING	3high	NEUT	ER-/HER2-	Basal	NO	NO	YES	IDC	-	-	-	Basal	7.0076	N0	G3	Negative	Negative	Negative
MB-7052	TNBC	TNBC	TNBC	106.133	LIVING	Living	106.133	3184	DiseaseFree	9	4	45.45	r	4.0358	neg	pre	BREAST CONSERVING	3high	NEUT	ER-/HER2-	claudin-low	NO	NO	YES	IDC	-	-	-	Basal	7.1243	N0	G3	Negative	Negative	Negative
MB-7081	TNBC	TNBC	TNBC	140.233	LIVING	Living	140.233	4207	DiseaseFree	10	4	69.12	r	4.056	neg	post	BREAST CONSERVING	2moderate	NEUT	ER-/HER2-	claudin-low	NO	YES	YES	IDC	-	-	-	Basal	6.8727	N0	G3	Negative	Negative	Negative
MB-7087	TNBC	TNBC	TNBC	5.06667	DECEASED	Died of Other Causes	5.06667	152	DiseaseFree	10	4	66.61	NaN	5.028	neg	post	BREAST CONSERVING	3high	NEUT	NaN	Basal	YES	YES	YES	IDC	-	-	-	Basal	6.9157	N1	G3	Negative	Negative	Negative
MB-7089	TNBC	TNBC	TNBC	118.9	LIVING	Living	118.9	3567	DiseaseFree	10	4	47.7	r	5.036	neg	pre	BREAST CONSERVING	2moderate	GAIN	ER-/HER2-	claudin-low	YES	NO	YES	IDC	-	-	-	Basal	6.8892	N1	G3	Negative	Negative	Negative
MB-7090	TNBC	TNBC	TNBC	109.767	LIVING	Living	109.767	3293	DiseaseFree	10	4	48.52	l	5.034	neg	pre	BREAST CONSERVING	3high	NEUT	ER-/HER2-	Basal	YES	NO	YES	IDC	-	-	-	Basal	6.7431	N1	G3	Negative	Negative	Negative
MB-7114	TNBC	TNBC	TNBC	123.267	LIVING	Living	123.267	3698	DiseaseFree	10	4	55.57	l	4.032	neg	post	BREAST CONSERVING	3high	NEUT	ER-/HER2-	Basal	NO	YES	YES	IDC	-	-	-	Basal	6.6451	N0	G3	Negative	Negative	Negative
MB-7119	TNBC	TNBC	TNBC	128.367	LIVING	Living	128.367	3851	DiseaseFree	10	4	54.53	l	5.046	neg	post	BREAST CONSERVING	3high	NEUT	ER-/HER2-	Basal	YES	YES	YES	IDC	-	-	-	Basal	7.4257	N1	G3	Negative	Negative	Negative
MB-7121	TNBC	TNBC	TNBC	88.8333	DECEASED	Died of Other Causes	88.8333	2665	DiseaseFree	10	4	49.02	l	6.076	neg	pre	MASTECTOMY	1low	NEUT	ER-/HER2-	claudin-low	YES	YES	YES	IDC	-	-	-	Basal	6.5842	N2	G3	Negative	Negative	Negative
MB-7145	TNBC	TNBC	TNBC	138.333	LIVING	Living	138.333	4150	DiseaseFree	10	4	44.42	r	5.05	neg	pre	BREAST CONSERVING	3high	NEUT	ER-/HER2-	Basal	YES	NO	YES	IDC	-	-	-	Basal	6.6977	N1	G3	Negative	Negative	Negative
MB-7151	TNBC	TNBC	TNBC	144.433	LIVING	Living	144.433	4333	DiseaseFree	10	4	59.06	l	4.042	pos	post	MASTECTOMY	3high	NEUT	ER-/HER2-	Basal	NO	YES	NO	IDC	-	-	-	Basal	8.3145	N0	G3	Negative	Negative	Negative
MB-7154	TNBC	TNBC	TNBC	108.467	DECEASED	Died of Other Causes	108.467	3254	DiseaseFree	10	4	77.54	r	4.0652	neg	post	MASTECTOMY	3high	NEUT	ER-/HER2-	Basal	NO	YES	NO	IDC	-	-	-	Basal	7.0928	N0	G3	Negative	Negative	Negative
MB-7155	TNBC	TNBC	TNBC	149.767	LIVING	Living	149.767	4493	DiseaseFree	10	4	41.14	l	5.0344	neg	pre	BREAST CONSERVING	3high	NEUT	ER-/HER2-	Basal	YES	NO	YES	IDC	-	-	-	Basal	6.6454	N1	G3	Negative	Negative	Negative
MB-7165	TNBC	TNBC	TNBC	147.167	LIVING	Living	147.167	4415	DiseaseFree	10	4	28.78	l	5.364	neg	pre	BREAST CONSERVING	3high	NEUT	ER-/HER2-	Basal	YES	NO	YES	IDC	-	-	-	Basal	7.7329	N1	G3	Negative	Negative	Negative
MB-7205	TNBC	TNBC	TNBC	166.033	LIVING	Living	166.033	4981	DiseaseFree	10	4	38.17	NaN	5.05	neg	pre	BREAST CONSERVING	2moderate	NEUT	ER-/HER2-	Basal	YES	YES	YES	IDC	-	-	-	Basal	7.2252	N1	G3	Negative	Negative	Negative
MB-7267	TNBC	TNBC	TNBC	195.367	DECEASED	Died of Other Causes	195.367	5861	DiseaseFree	10	4	28.37	l	5.041	neg	pre	MASTECTOMY	2moderate	GAIN	NaN	Basal	YES	NO	YES	IDC	-	-	-	Basal	8.0117	N1	G3	Negative	Negative	Negative
MB-7270	TNBC	TNBC	TNBC	175.167	LIVING	Living	175.167	5255	DiseaseFree	10	4	50.84	l	5.032	neg	post	MASTECTOMY	3high	NEUT	ER-/HER2-	Basal	YES	NO	NO	ILC	-	-	-	Basal	7.1185	N1	G3	Negative	Negative	Negative
MB-0153	TNBC	TNBC	TNBC	148.567	LIVING	Living	148.567	4457	DiseaseFree	4ER-	1	67.12	l	1.056	NaN	post	MASTECTOMY	3high	NEUT	ER-/HER2-	claudin-low	NO	NO	NO	PHYL	-	-	-	Basal
MB-0158	TNBC	TNBC	TNBC	192.3	LIVING	Living	192.3	5769	DiseaseFree	10	1	50.43	l	4.044	neg	post	MASTECTOMY	2moderate	NEUT	ER-/HER2-	Basal	YES	YES	NO	IDC	-	-	-	Basal
MB-0210	TNBC	TNBC	TNBC	144.933	LIVING	Living	144.933	4348	DiseaseFree	4ER+	1	63.14	l	5.01	pos	post	MASTECTOMY		NEUT	NaN	claudin-low	NO	YES	YES	IDC	-	-	-	Basal
MB-0299	TNBC	TNBC	TNBC	188.133	LIVING	Living	188.133	5644	DiseaseFree	10	1	68.83	l	1.05	NaN	post	BREAST CONSERVING	3high	NEUT	ER-/HER2-	Basal	NO	NO	YES	DCIS	-	-	-	Basal
MB-0403	TNBC	TNBC	TNBC	141	LIVING	Living	141	4230	DiseaseFree	4ER-	1	58.96	l	2	NaN	post	BREAST CONSERVING	3high	NEUT	ER-/HER2-	claudin-low	NO	NO	NO	BENIGN	-	-	-	Basal
MB-0435	TNBC	TNBC	TNBC	110.533	LIVING	Living	110.533	3316	DiseaseFree	4ER+	1	68.29	l	3.008	pos	post	MASTECTOMY		NEUT	NaN	claudin-low	NO	YES	NO	IDC-MUC	-	-	-	Basal
MB-0499	TNBC	TNBC	TNBC	131.9	LIVING	Living	131.9	3957	DiseaseFree	4ER+	1	50.15	l	3.008	pos	post	NaN	1low	NEUT	ER-/HER2-	claudin-low	NO	YES	NO	IDC	-	-	-	Basal
MB-0635	TNBC	TNBC	TNBC	88	LIVING	Living	88	2640	DiseaseFree	4ER+	1	76.5	r	4.028	pos	post	BREAST CONSERVING	2moderate	NEUT	ER-/HER2-	claudin-low	NO	YES	NO	IDC	-	-	-	Basal
MB-0876	TNBC	TNBC	TNBC	176.433	LIVING	Living	176.433	5293	DiseaseFree	4ER-	1	54.85	r	1	NaN	post	MASTECTOMY	2moderate	NEUT	ER-/HER2-	claudin-low	NO	NO	NO	DCIS	-	-	-	Basal
MB-5137	TNBC	TNBC	TNBC	43.2667	LIVING	Living	43.2667	1298	DiseaseFree	10	3	36.04	r	5.05	neg	pre	BREAST CONSERVING	3high	GAIN	ER-/HER2-	Basal	YES	NO	YES	IDC	-	-	-	Basal
MB-5325	TNBC	TNBC	TNBC	204.233	LIVING	Living	204.233	6127	DiseaseFree	10	3	43.04	l	5.16	neg	pre	MASTECTOMY	2moderate	NEUT	ER-/HER2-	claudin-low	YES	YES	YES	IDC	-	-	-	Basal
MB-0100	TNBC	TNBC	TNBC	8.06667	DECEASED	Died of Disease	8.06667	242	Recurred/Progressed	10	1	68.68	r	4.078	neg	post	MASTECTOMY	1low	NEUT	ER-/HER2-	Basal	YES	NO	YES	IDC	-	-	-	Basal	6.5427	N0	G3	Negative	Negative	Negative
MB-0115	TNBC	TNBC	TNBC	66.7333	DECEASED	Died of Disease	66.7333	2002	Recurred/Progressed	10	1	39.84	l	4.05	neg	pre	MASTECTOMY	2moderate	NEUT	ER-/HER2-	Basal	YES	NO	YES	IDC	-	-	-	Basal	7.2417	N0	G3	Negative	Negative	Negative
MB-0179	TNBC	TNBC	TNBC	17.9333	DECEASED	Died of Disease	17.9333	538	Recurred/Progressed	4ER-	1	56.39	r	6.068	neg	post	MASTECTOMY	1low	GAIN	ER-/HER2-	claudin-low	YES	NO	YES	IDC	-	-	-	Basal	6.1173	N2	G3	Negative	Negative	Negative
MB-0200	TNBC	TNBC	TNBC	128.7	DECEASED	Died of Disease	128.7	3861	Recurred/Progressed	10	1	69.86	r	4.076	neg	post	MASTECTOMY	2moderate	NEUT	NaN	Basal	NO	NO	YES	IDC	-	-	-	Basal	7.4139	N0	G3	Negative	Negative	Negative
MB-0211	TNBC	TNBC	TNBC	44.8	DECEASED	Died of Disease	44.8	1344	Recurred/Progressed	9	1	42.95	l	6.08	pos	pre	MASTECTOMY	2moderate	NEUT	ER+/HER2- Low Prolif	claudin-low	NO	NO	NO	IDC	-	-	-	Basal	6.5106	N3	G3	Negative	Negative	Negative
MB-0259	TNBC	TNBC	TNBC	11.8667	DECEASED	Died of Disease	11.8667	356	Recurred/Progressed	9	1	38.99	NaN	6	neg	pre	NaN	3high	GAIN	ER-/HER2-	Basal	YES	NO	NO	IDC	-	-	-	Basal	7.8365	N2	G3	Negative	Negative	Negative
MB-0278	TNBC	TNBC	TNBC	5.83333	DECEASED	Died of Disease	5.83333	175	Recurred/Progressed	10	1	34.3	NaN	5.106	pos	pre	NaN	2moderate	NEUT	ER-/HER2-	Basal	YES	NO	NO	IDC	-	-	-	Basal	8.2702	N1	G3	Negative	Negative	Negative
MB-0350	TNBC	TNBC	TNBC	46.0667	DECEASED	Died of Disease	46.0667	1382	Recurred/Progressed	10	1	49.05	NaN	5.16	neg	pre	NaN	3high	NEUT	NaN	Basal	NO	NO	NO	IDC-MED	-	-	-	Basal	7.9591	N0	G3	Negative	Negative	Negative
MB-0354	TNBC	TNBC	TNBC	11.6	DECEASED	Died of Disease	11.6	348	Recurred/Progressed	4ER-	1	73.01	l	5.034	neg	post	MASTECTOMY	3high	NEUT	ER-/HER2-	claudin-low	NO	NO	NO	IDC	-	-	-	Basal	6.6077	N1	G3	Negative	Negative	Negative
MB-0372	TNBC	TNBC	TNBC	62.7667	DECEASED	Died of Disease	62.7667	1883	Recurred/Progressed	10	1	39.86	r	4.036	neg	pre	BREAST CONSERVING	3high	NEUT	ER-/HER2-	Basal	YES	YES	YES	IDC	-	-	-	Basal	6.9877	N0	G3	Negative	Negative	Negative
MB-0400	TNBC	TNBC	TNBC	22.4667	DECEASED	Died of Disease	22.4667	674	Recurred/Progressed	10	1	55.28	r	4.032	neg	post	BREAST CONSERVING	2moderate	NEUT	ER-/HER2-	claudin-low	YES	NO	NO	IDC	-	-	-	Basal	7.6636	N0	G3	Negative	Negative	Negative
MB-0401	TNBC	TNBC	TNBC	26.2667	DECEASED	Died of Disease	26.2667	788	Recurred/Progressed	10	1	48.58	r	4.04	neg	pre	BREAST CONSERVING	3high	NEUT	ER-/HER2-	claudin-low	YES	NO	YES	IDC	-	-	-	Basal	6.8111	N0	G3	Negative	Negative	Negative
MB-0464	TNBC	TNBC	TNBC	39.3	DECEASED	Died of Disease	39.3	1179	Recurred/Progressed	9	1	58.98	r	6.026	neg	post	MASTECTOMY	1low	LOSS	ER-/HER2-	Basal	YES	NO	YES	IDC	-	-	-	Basal	6.6352	N3	G3	Negative	Negative	Negative
MB-0481	TNBC	TNBC	TNBC	36.4	DECEASED	Died of Disease	36.4	1092	Recurred/Progressed	10	1	54.22	l	4.038	neg	post	BREAST CONSERVING	3high	NEUT	ER-/HER2-	Basal	YES	NO	YES	IDC	-	-	-	Basal	6.4833	N0	G3	Negative	Negative	Negative
MB-0494	TNBC	TNBC	TNBC	36.6333	DECEASED	Died of Disease	36.6333	1099	Recurred/Progressed	4ER-	1	77.22	l	6.08	neg	post	MASTECTOMY	2moderate	NEUT	ER-/HER2-	claudin-low	YES	NO	YES	IDC	-	-	-	Basal	6.6896	N3	G3	Negative	Negative	Negative
MB-0495	TNBC	TNBC	TNBC	71.8	DECEASED	Died of Disease	71.8	2154	Recurred/Progressed	4ER+	1	63.19	r	6.038	pos	post	MASTECTOMY	1low	NEUT	ER-/HER2-	claudin-low	YES	YES	YES	IDC	-	-	-	Basal	5.9898	N2	G3	Negative	Negative	Negative
MB-0581	TNBC	TNBC	TNBC	7.86667	DECEASED	Died of Disease	7.86667	236	Recurred/Progressed	7	1	96.29	r	6.052	neg	post	MASTECTOMY	2moderate	NEUT	ER-/HER2-	Basal	NO	NO	YES	IDC	-	-	-	Basal	6.9031	N3	G3	Negative	Negative	Negative
MB-0664	TNBC	TNBC	TNBC	11.0667	DECEASED	Died of Disease	11.0667	332	Recurred/Progressed	10	1	78.27	l	6.168	neg	post	MASTECTOMY	3high	NEUT	ER-/HER2-	Basal	YES	NO	YES	IDC	-	-	-	Basal	7.2388	N2	G3	Negative	Negative	Negative
MB-0874	TNBC	TNBC	TNBC	16.6	DECEASED	Died of Disease	16.6	498	Recurred/Progressed	10	1	59.22	l	4.078	neg	post	MASTECTOMY	3high	NEUT	ER-/HER2-	Basal	YES	NO	YES	IDC	-	-	-	Basal	8.1265	N0	G3	Negative	Negative	Negative
MB-2643	TNBC	TNBC	TNBC	52.9667	DECEASED	Died of Disease	52.9667	1589	Recurred/Progressed	4ER-	2	34.2	r	3.006	NaN	pre	BREAST CONSERVING	1low	NEUT	NaN	claudin-low	NO	NO	YES	IDC	-	-	-	Basal	6.1127	N0	G2	Negative	Negative	Negative
MB-2724	TNBC	TNBC	TNBC	108.067	DECEASED	Died of Disease	108.067	3242	Recurred/Progressed	4ER-	2	60.59	l	4.016	neg	post	BREAST CONSERVING		NEUT	NaN	claudin-low	NO	NO	NO	IDC	-	-	-	Basal	5.8629	N0	G3	Negative	Negative	Negative
MB-2771	TNBC	TNBC	TNBC	44.8333	DECEASED	Died of Disease	44.8333	1345	Recurred/Progressed	10	2	56.79	l	4.032	pos	post	BREAST CONSERVING	1low	LOSS	NaN	Basal	NO	YES	YES	IDC	-	-	-	Basal	6.2232	N0	G3	Negative	Negative	Negative
MB-2842	TNBC	TNBC	TNBC	19.7333	DECEASED	Died of Disease	19.7333	592	Recurred/Progressed	9	2	58.48	r	5.054	neg	post	MASTECTOMY	3high	NEUT	ER-/HER2-	Basal	YES	NO	YES	IDC	-	-	-	Basal	6.8262	N1	G3	Negative	Negative	Negative
MB-2849	TNBC	TNBC	TNBC	43.2	DECEASED	Died of Disease	43.2	1296	Recurred/Progressed	9	2	60.65	r	4.052	neg	post	MASTECTOMY	2moderate	NEUT	ER-/HER2-	Basal	NO	YES	YES	IDC	-	-	-	Basal	6.6478	N0	G3	Negative	Negative	Negative
MB-2850	TNBC	TNBC	TNBC	9.43333	DECEASED	Died of Disease	9.43333	283	Recurred/Progressed	10	2	31.48	r	6.062	neg	pre	MASTECTOMY	2moderate	NEUT	NaN	claudin-low	YES	NO	YES	IDC	-	-	-	Basal	6.3493	N3	G3	Negative	Negative	Negative
MB-2904	TNBC	TNBC	TNBC	125.6	DECEASED	Died of Disease	125.6	3768	Recurred/Progressed	10	2	34.83	l	5.05	neg	pre	MASTECTOMY	3high	NEUT	NaN	claudin-low	YES	NO	YES	IDC	-	-	-	Basal	6.6659	N1	G3	Negative	Negative	Negative
MB-2917	TNBC	TNBC	TNBC	31.9333	DECEASED	Died of Disease	31.9333	958	Recurred/Progressed	10	2	33.9	l	5.06	neg	pre	MASTECTOMY	3high	NEUT	ER-/HER2-	Basal	YES	NO	YES	IDC	-	-	-	Basal	7.1156	N1	G3	Negative	Negative	Negative
MB-3057	TNBC	TNBC	TNBC	32.0333	DECEASED	Died of Disease	32.0333	961	Recurred/Progressed	10	2	55.3	r	5.086	neg	post	MASTECTOMY	3high	NEUT	ER-/HER2-	Basal	YES	NO	YES	IDC	-	-	-	Basal	7.0278	N1	G3	Negative	Negative	Negative
MB-3063	TNBC	TNBC	TNBC	28.5667	DECEASED	Died of Disease	28.5667	857	Recurred/Progressed	10	2	43.51	r	6.04	neg	pre	BREAST CONSERVING	3high	NEUT	ER-/HER2-	Basal	YES	NO	YES	IDC	-	-	-	Basal	7.1043	N2	G3	Negative	Negative	Negative
MB-3277	TNBC	TNBC	TNBC	32.9333	DECEASED	Died of Disease	32.9333	988	Recurred/Progressed	1	2	29.92	l	5.06	neg	pre	MASTECTOMY	3high	NEUT	ER-/HER2-	Basal	YES	NO	YES	IDC	-	-	-	Basal	6.9511	N1	G3	Negative	Negative	Negative
MB-3383	TNBC	TNBC	TNBC	23.2	DECEASED	Died of Disease	23.2	696	Recurred/Progressed	10	2	38.49	l	6.056	neg	pre	MASTECTOMY	2moderate	NEUT	NaN	claudin-low	YES	NO	YES	IDC	-	-	-	Basal	6.4498	N2	G3	Negative	Negative	Negative
MB-3453	TNBC	TNBC	TNBC	32.8333	DECEASED	Died of Disease	32.8333	985	Recurred/Progressed	10	2	51.36	r	5.07	neg	post	MASTECTOMY	3high	NEUT	ER-/HER2-	Basal	YES	NO	YES	IDC	-	-	-	Basal	6.4291	N1	G3	Negative	Negative	Negative
MB-3706	TNBC	TNBC	TNBC	38.8	DECEASED	Died of Disease	38.8	1164	Recurred/Progressed	10	2	55.71	r	4.036	neg	post	BREAST CONSERVING	3high	NEUT	ER-/HER2-	Basal	NO	NO	YES	IDC	-	-	-	Basal	6.3311	N0	G3	Negative	Negative	Negative
MB-3752	TNBC	TNBC	TNBC	75.3333	DECEASED	Died of Disease	75.3333	2260	Recurred/Progressed	4ER-	2	49.98	l	4.03	neg	pre	BREAST CONSERVING	3high	LOSS	ER-/HER2-	claudin-low	NO	NO	YES	IDC-MED	-	-	-	Basal	7.2789	N0	G3	Negative	Negative	Negative
MB-4146	TNBC	TNBC	TNBC	15.6333	DECEASED	Died of Disease	15.6333	469	Recurred/Progressed	4ER-	3	43.06	l	6.04	neg	pre	MASTECTOMY	2moderate	NEUT	ER-/HER2-	Basal	YES	NO	YES	ILC	-	-	-	Basal	7.3095	N3	G3	Negative	Negative	Negative
MB-4407	TNBC	TNBC	TNBC	83.3667	DECEASED	Died of Disease	83.3667	2501	Recurred/Progressed	10	3	44.4	l	4.02	neg	pre	MASTECTOMY	2moderate	NEUT	NaN	Basal	NO	NO	YES	IDC	-	-	-	Basal	6.6164	N0	G3	Negative	Negative	Negative
MB-4416	TNBC	TNBC	TNBC	241.6	DECEASED	Died of Disease	241.6	7248	Recurred/Progressed	4ER-	3	44.89	r	5.05	neg	pre	BREAST CONSERVING	2moderate	NEUT	NaN	claudin-low	YES	NO	YES	IDC-MED	-	-	-	Basal	7.2743	N1	G3	Negative	Negative	Negative
MB-4660	TNBC	TNBC	TNBC	39.8667	DECEASED	Died of Disease	39.8667	1196	Recurred/Progressed	9	3	37.53	r	6.056	neg	pre	BREAST CONSERVING	3high	NEUT	NaN	Basal	YES	NO	YES	IDC	-	-	-	Basal	7.0555	N3	G3	Negative	Negative	Negative
MB-4715	TNBC	TNBC	TNBC	35.2333	DECEASED	Died of Disease	35.2333	1057	Recurred/Progressed	8	3	67.8	r	5.09	neg	post	MASTECTOMY	3high	NEUT	ER-/HER2-	Basal	YES	NO	NO	IDC	-	-	-	Basal	7.0237	N1	G3	Negative	Negative	Negative
MB-4717	TNBC	TNBC	TNBC	42.9	DECEASED	Died of Disease	42.9	1287	Recurred/Progressed	10	3	43.51	r	4.05	neg	pre	MASTECTOMY	3high	LOSS	ER-/HER2-	Basal	NO	NO	NO	IDC	-	-	-	Basal	7.0451	N0	G3	Negative	Negative	Negative
MB-4733	TNBC	TNBC	TNBC	19.7333	DECEASED	Died of Disease	19.7333	592	Recurred/Progressed	4ER-	3	56.27	l	6.036	neg	post	BREAST CONSERVING	2moderate	NEUT	ER-/HER2-	claudin-low	YES	YES	YES	IDC	-	-	-	Basal	8.0935	N2	G3	Negative	Negative	Negative
MB-4757	TNBC	TNBC	TNBC	27.4	DECEASED	Died of Disease	27.4	822	Recurred/Progressed	10	3	38.93	l	5.02	neg	pre	MASTECTOMY	3high	NEUT	ER-/HER2-	Basal	YES	NO	NO	IDC	-	-	-	Basal	7.0028	N1	G3	Negative	Negative	Negative
MB-4769	TNBC	TNBC	TNBC	21.7	DECEASED	Died of Disease	21.7	651	Recurred/Progressed	1	3	65.86	l	4.07	neg	post	BREAST CONSERVING	3high	NEUT	ER-/HER2-	Basal	NO	NO	YES	IDC	-	-	-	Basal	7.3	N0	G3	Negative	Negative	Negative
MB-4792	TNBC	TNBC	TNBC	40.6333	DECEASED	Died of Disease	40.6333	1219	Recurred/Progressed	10	3	49.92	r	5.04	neg	pre	BREAST CONSERVING	1low	NEUT	ER-/HER2-	Basal	YES	NO	YES	IDC	-	-	-	Basal	7.8266	N1	G3	Negative	Negative	Negative
MB-4911	TNBC	TNBC	TNBC	31.4333	DECEASED	Died of Disease	31.4333	943	Recurred/Progressed	10	3	43.51	l	5.03	neg	pre	MASTECTOMY	3high	NEUT	ER-/HER2-	Basal	YES	NO	YES	IDC	-	-	-	Basal	7.2505	N1	G3	Negative	Negative	Negative
MB-4931	TNBC	TNBC	TNBC	30.3667	DECEASED	Died of Disease	30.3667	911	Recurred/Progressed	10	3	58.39	l	4.06	neg	post	MASTECTOMY	3high	NEUT	NaN	claudin-low	NO	YES	NO	IDC	-	-	-	Basal	7.4832	N0	G3	Negative	Negative	Negative
MB-4938	TNBC	TNBC	TNBC	70.6	DECEASED	Died of Disease	70.6	2118	Recurred/Progressed	10	3	33.92	l	4.05	neg	pre	BREAST CONSERVING	3high	NEUT	ER-/HER2-	Basal	YES	NO	YES	IDC	-	-	-	Basal	6.6971	N1	G2	Negative	Negative	Negative
MB-4945	TNBC	TNBC	TNBC	20.1333	DECEASED	Died of Disease	20.1333	604	Recurred/Progressed	9	3	65.53	r	5.038	neg	post	MASTECTOMY	2moderate	NEUT	ER-/HER2-	Basal	YES	NO	NO	IDC	-	-	-	Basal	7.1944	N1	G3	Negative	Negative	Negative
MB-5057	TNBC	TNBC	TNBC	56.3333	DECEASED	Died of Disease	56.3333	1690	Recurred/Progressed	10	3	39.25	r	4.03	neg	pre	BREAST CONSERVING	3high	NEUT	ER-/HER2-	Basal	NO	NO	NO	IDC	-	-	-	Basal	7.4471	N0	G3	Negative	Negative	Negative
MB-5100	TNBC	TNBC	TNBC	19.9	DECEASED	Died of Disease	19.9	597	Recurred/Progressed	10	3	32.74	l	6.04	neg	pre	BREAST CONSERVING	2moderate	NEUT	ER-/HER2-	claudin-low	YES	YES	YES	IDC	-	-	-	Basal	7.5788	N3	G3	Negative	Negative	Negative
MB-5102	TNBC	TNBC	TNBC	30.3667	DECEASED	Died of Disease	30.3667	911	Recurred/Progressed	10	3	69.93	l	6.04	neg	post	BREAST CONSERVING	3high	NEUT	NaN	Basal	YES	YES	YES	IDC	-	-	-	Basal	7.4471	N3	G3	Negative	Negative	Negative
MB-5126	TNBC	TNBC	TNBC	27.3	DECEASED	Died of Disease	27.3	819	Recurred/Progressed	10	3	63.48	r	5.02	neg	post	NaN	2moderate	NEUT	ER-/HER2-	Basal	YES	NO	YES	IDC	-	-	-	Basal	8.5878	N1	G3	Negative	Negative	Negative
MB-5135	TNBC	TNBC	TNBC	37.3667	DECEASED	Died of Disease	37.3667	1121	Recurred/Progressed	10	3	38.59	r	4.07	neg	pre	BREAST CONSERVING	2moderate	NEUT	NaN	Basal	NO	NO	YES	IDC	-	-	-	Basal	7.1511	N0	G3	Negative	Negative	Negative
MB-5138	TNBC	TNBC	TNBC	37	DECEASED	Died of Disease	37	1110	Recurred/Progressed	10	3	44.59	r	5.03	neg	pre	NaN	3high	NEUT	ER-/HER2-	Basal	YES	YES	YES	IDC	-	-	-	Basal	7.75	N1	G3	Negative	Negative	Negative
MB-5173	TNBC	TNBC	TNBC	22.1333	DECEASED	Died of Disease	22.1333	664	Recurred/Progressed	10	3	69.05	l	4.1	neg	post	MASTECTOMY	3high	NEUT	ER-/HER2-	Basal	NO	YES	NO	IDC	-	-	-	Basal	6.7853	N0	G3	Negative	Negative	Negative
MB-5223	TNBC	TNBC	TNBC	144.667	DECEASED	Died of Disease	144.667	4340	Recurred/Progressed	4ER-	3	42.05	r	4.044	neg	pre	BREAST CONSERVING	2moderate	NEUT	ER-/HER2-	claudin-low	YES	NO	YES	IDC	-	-	-	Basal	6.4213	N1	G2	Negative	Negative	Negative
MB-5225	TNBC	TNBC	TNBC	43.2667	DECEASED	Died of Disease	43.2667	1298	Recurred/Progressed	10	3	68.01	l	4.06	neg	post	BREAST CONSERVING	3high	NEUT	ER-/HER2-	Basal	NO	YES	YES	IDC	-	-	-	Basal	7.6328	N0	G3	Negative	Negative	Negative
MB-5235	TNBC	TNBC	TNBC	204.2	DECEASED	Died of Disease	204.2	6126	Recurred/Progressed	9	3	59.04	r	3.012	pos	post	BREAST CONSERVING	2moderate	NEUT	ER-/HER2-	Basal	NO	NO	YES	IDC	-	-	-	Basal	7.7384	N0	G2	Negative	Negative	Negative
MB-5298	TNBC	TNBC	TNBC	84.9	DECEASED	Died of Disease	84.9	2547	Recurred/Progressed	10	3	49.63	r	6.046	neg	pre	BREAST CONSERVING	3high	NEUT	ER-/HER2-	Basal	YES	NO	NO	IDC	-	-	-	Basal	7.6801	N2	G3	Negative	Negative	Negative
MB-5299	TNBC	TNBC	TNBC	16.7	DECEASED	Died of Disease	16.7	501	Recurred/Progressed	10	3	53.35	l	5.08	neg	post	BREAST CONSERVING	3high	NEUT	ER-/HER2-	Basal	YES	YES	NO	IDC	-	-	-	Basal	6.982	N1	G3	Negative	Negative	Negative
MB-5335	TNBC	TNBC	TNBC	25.2333	DECEASED	Died of Disease	25.2333	757	Recurred/Progressed	10	3	41.81	r	4.054	neg	pre	MASTECTOMY	3high	NEUT	ER-/HER2-	Basal	NO	NO	NO	IDC	-	-	-	Basal	6.8792	N0	G3	Negative	Negative	Negative
MB-5390	TNBC	TNBC	TNBC	30.9333	DECEASED	Died of Disease	30.9333	928	Recurred/Progressed	10	3	37.27	l	6.026	neg	pre	BREAST CONSERVING	3high	NEUT	ER-/HER2-	Basal	YES	YES	YES	IDC	-	-	-	Basal	7.7647	N3	G3	Negative	Negative	Negative
MB-5465	TNBC	TNBC	TNBC	18.8	DECEASED	Died of Disease	18.8	564	Recurred/Progressed	10	3	69.83	r	4.05	neg	post	BREAST CONSERVING	1low	LOSS	ER-/HER2-	Basal	NO	YES	YES	IDC	-	-	-	Basal	5.8993	N0	G3	Negative	Negative	Negative
MB-5529	TNBC	TNBC	TNBC	14.8	DECEASED	Died of Disease	14.8	444	Recurred/Progressed	10	3	40.21	l	5.07	neg	pre	BREAST CONSERVING	3high	NEUT	ER-/HER2-	Basal	YES	NO	YES	IDC	-	-	-	Basal	8.0242	N1	G3	Negative	Negative	Negative
MB-5633	TNBC	TNBC	TNBC	35.0333	DECEASED	Died of Disease	35.0333	1051	Recurred/Progressed	4ER-	3	62.7	l	6.06	neg	post	MASTECTOMY	2moderate	NEUT	ER-/HER2-	claudin-low	YES	NO	YES	IDC	-	-	-	Basal	6.677	N2	G3	Negative	Negative	Negative
MB-5634	TNBC	TNBC	TNBC	62.9	DECEASED	Died of Disease	62.9	1887	Recurred/Progressed	10	3	55.53	r	4.06	neg	post	MASTECTOMY	3high	NEUT	ER-/HER2-	Basal	NO	NO	NO	IDC	-	-	-	Basal	7.3051	N0	G3	Negative	Negative	Negative
MB-5651	TNBC	TNBC	TNBC	21	DECEASED	Died of Disease	21	630	Recurred/Progressed	3	3	51.98	r	5.052	neg	post	BREAST CONSERVING	2moderate	NEUT	ER-/HER2-	claudin-low	YES	YES	YES	IDC	-	-	-	Basal	6.2134	N1	G3	Negative	Negative	Negative
MB-6058	TNBC	TNBC	TNBC	22.6667	DECEASED	Died of Disease	22.6667	680	Recurred/Progressed	10	5	41.79	r	4.036	neg	pre	MASTECTOMY	3high	NEUT	ER-/HER2-	Basal	YES	NO	NO	IDC	-	-	-	Basal	6.4071	N1	G2	Negative	Negative	Negative
MB-6098	TNBC	TNBC	TNBC	10.6333	DECEASED	Died of Disease	10.6333	319	Recurred/Progressed	10	5	28.29	l	5.16	neg	pre	MASTECTOMY	3high	NEUT	NaN	Basal	YES	NO	NO	IDC	-	-	-	Basal	7.9548	N1	G3	Negative	Negative	Negative
MB-6178	TNBC	TNBC	TNBC	33.1333	DECEASED	Died of Disease	33.1333	994	Recurred/Progressed	10	5	38.58	l	6.064	neg	pre	BREAST CONSERVING	2moderate	NEUT	ER-/HER2-	Basal	NO	NO	NO	IDC	-	-	-	Basal	6.0253	N2	G3	Negative	Negative	Negative
MB-6251	TNBC	TNBC	TNBC	14.7	DECEASED	Died of Disease	14.7	441	Recurred/Progressed	10	5	48.59	r	5.06	neg	pre	MASTECTOMY	3high	LOSS	NaN	Basal	YES	NO	YES	IDC	-	-	-	Basal	7.8422	N1	G3	Negative	Negative	Negative
MB-6272	TNBC	TNBC	TNBC	22.4	DECEASED	Died of Disease	22.4	672	Recurred/Progressed	10	5	36.93	r	5	neg	pre	BREAST CONSERVING	1low	NEUT	NaN	claudin-low	YES	NO	YES	IDC	-	-	-	Basal	6.4858	N1	G3	Negative	Negative	Negative
MB-6280	TNBC	TNBC	TNBC	27.8667	DECEASED	Died of Disease	27.8667	836	Recurred/Progressed	10	5	53.68	l	5.088	neg	post	MASTECTOMY	3high	NEUT	NaN	Basal	YES	NO	YES	IDC	-	-	-	Basal	7.1953	N1	G3	Negative	Negative	Negative
MB-6305	TNBC	TNBC	TNBC	89.5333	DECEASED	Died of Disease	89.5333	2686	Recurred/Progressed	10	5	52.85	l	5.06	neg	post	MASTECTOMY	3high	GAIN	ER-/HER2-	claudin-low	YES	NO	YES	IDC	-	-	-	Basal	7.4153	N1	G3	Negative	Negative	Negative
MB-6336	TNBC	TNBC	TNBC	17.2	DECEASED	Died of Disease	17.2	516	Recurred/Progressed	2	5	63.22	r	6.05	neg	post	MASTECTOMY	2moderate	NEUT	ER-/HER2-	Basal	YES	NO	YES	INVASIVE TUMOUR	-	-	-	Basal	7.0641	N3	G3	Negative	Negative	Negative
MB-7009	TNBC	TNBC	TNBC	54.7667	DECEASED	Died of Disease	54.7667	1643	Recurred/Progressed	10	4	68.28	r	5.054	neg	post	BREAST CONSERVING	3high	NEUT	ER-/HER2-	Basal	YES	NO	YES	IDC	-	-	-	Basal	6.9161	N1	G3	Negative	Negative	Negative
MB-7012	TNBC	TNBC	TNBC	19.8333	DECEASED	Died of Disease	19.8333	595	Recurred/Progressed	10	4	60.96	l	4.04	neg	post	BREAST CONSERVING	3high	NEUT	ER-/HER2-	Basal	YES	NO	YES	IDC	-	-	-	Basal	7.2831	N0	G3	Negative	Negative	Negative
MB-7023	TNBC	TNBC	TNBC	27.9667	DECEASED	Died of Disease	27.9667	839	Recurred/Progressed	10	4	66.66	r	5.08	neg	post	MASTECTOMY	3high	NEUT	ER-/HER2-	claudin-low	YES	NO	YES	IDC	-	-	-	Basal	7.0764	N1	G3	Negative	Negative	Negative
MB-7039	TNBC	TNBC	TNBC	49.2	DECEASED	Died of Disease	49.2	1476	Recurred/Progressed	4ER+	4	78.19	l	4.124	pos	post	MASTECTOMY	2moderate	NEUT	ER-/HER2-	Basal	NO	YES	NO	IDC+ILC	-	-	-	Basal	6.3949	N1	G2	Negative	Negative	Negative
MB-7055	TNBC	TNBC	TNBC	9.13333	DECEASED	Died of Disease	9.13333	274	Recurred/Progressed	10	4	54.87	NaN	4.052	neg	post	MASTECTOMY	1low	NEUT	NaN	Basal	NO	NO	NO	IDC	-	-	-	Basal	6.242	N0	G3	Negative	Negative	Negative
MB-7078	TNBC	TNBC	TNBC	4.16667	DECEASED	Died of Disease	4.16667	125	Recurred/Progressed	10	4	74.8	NaN	4.1	neg	post	MASTECTOMY	2moderate	NEUT	ER-/HER2-	claudin-low	NO	YES	YES	IDC	-	-	-	Basal	6.6022	N0	G3	Negative	Negative	Negative
MB-7158	TNBC	TNBC	TNBC	46.4333	DECEASED	Died of Disease	46.4333	1393	Recurred/Progressed	4ER-	4	50.73	NaN	6.058	neg	post	MASTECTOMY	3high	NEUT	ER-/HER2-	claudin-low	YES	NO	NO	IDC	-	-	-	Basal	6.8792	N3	G3	Negative	Negative	Negative
MB-7159	TNBC	TNBC	TNBC	21.9333	DECEASED	Died of Disease	21.9333	658	Recurred/Progressed	10	4	60.45	NaN	4.068	neg	post	BREAST CONSERVING	3high	NEUT	NaN	Basal	YES	YES	YES	IDC	-	-	-	Basal	7.0821	N0	G3	Negative	Negative	Negative
MB-7208	TNBC	TNBC	TNBC	45.9333	DECEASED	Died of Disease	45.9333	1378	Recurred/Progressed	10	4	48.83	NaN	6.0622	neg	pre	MASTECTOMY	3high	NEUT	ER-/HER2-	Basal	YES	YES	YES	IDC	-	-	-	Basal	6.9161	N2	G3	Negative	Negative	Negative
MB-7225	TNBC	TNBC	TNBC	55	DECEASED	Died of Disease	55	1650	Recurred/Progressed	10	4	49.61	NaN	5.076	neg	pre	MASTECTOMY	3high	GAIN	NaN	Basal	YES	YES	YES	IDC	-	-	-	Basal	6.6025	N1	G3	Negative	Negative	Negative
MB-7258	TNBC	TNBC	TNBC	15.0667	DECEASED	Died of Disease	15.0667	452	Recurred/Progressed	10	4	45.11	NaN	6.06	neg	pre	BREAST CONSERVING	3high	NEUT	NaN	Basal	YES	YES	YES	IDC	-	-	-	Basal	7.7901	N2	G3	Negative	Negative	Negative
MB-7269	TNBC	TNBC	TNBC	21.1667	DECEASED	Died of Disease	21.1667	635	Recurred/Progressed	10	4	36.6	NaN	5.05	neg	pre	BREAST CONSERVING	2moderate	GAIN	ER-/HER2-	Basal	YES	YES	YES	IDC	-	-	-	Basal	6.9908	N1	G3	Negative	Negative	Negative
MB-0333	TNBC	TNBC	TNBC	26.5667	DECEASED	Died of Disease	26.5667	797	Recurred/Progressed	10	1	62.81	NaN	1	NaN	post	NaN	1low	GAIN	ER-/HER2-	claudin-low	YES	NO	NO	OTHER INVASIVE	-	-	-	Basal
MB-5076	TNBC	TNBC	TNBC	26.8667	DECEASED	Died of Disease	26.8667	806	Recurred/Progressed	10	3	28.05	r	5.07	neg	pre	BREAST CONSERVING	3high	NEUT	ER-/HER2-	Basal	YES	NO	YES	IDC	-	-	-	Basal
MB-5387	TNBC	TNBC	TNBC	45.6333	DECEASED	Died of Disease	45.6333	1369	Recurred/Progressed	10	3	45.33	r	5.026	neg	pre	BREAST CONSERVING	3high	NEUT	ER-/HER2-	Basal	YES	NO	YES	IDC-MED	-	-	-	Basal
MB-5625	TNBC	TNBC	TNBC	32.3	DECEASED	Died of Disease	32.3	969	Recurred/Progressed	9	3	45.51	r	5.08	neg	pre	MASTECTOMY	2moderate	NEUT	ER-/HER2-	Basal	YES	NO	NO	IDC	-	-	-	Basal
MB-0262	ER+	ER+	ER+	145.3	DECEASED	Died of Other Causes	145.3	4359	DiseaseFree	7	1	55.44	l	4.052	pos	post	MASTECTOMY	3high	NEUT	NaN	Her2	NO	YES	NO	IDC	+	-	-	Her2	7.3238	N0	G3	Positive	Negative	Negative
MB-0418	ER+	ER+	ER+	102.067	LIVING	Living	102.067	3062	DiseaseFree	9	1	58.72	r	5.062	pos	post	BREAST CONSERVING	2moderate	NEUT	ER+/HER2- High Prolif	Her2	NO	YES	YES	IDC	+	-	-	Her2	7.2213	N1	G3	Positive	Negative	Negative
MB-3122	ER+	ER+	ER+	257.767	LIVING	Living	257.767	7733	DiseaseFree	9	2	62.39	r	4.034	pos	post	MASTECTOMY	3high	GAIN	HER2+	Her2	NO	YES	NO	IDC	+	-	-	Her2	6.8874	N0	G3	Positive	Negative	Negative
MB-3466	ER+	ER+	ER+	234.133	DECEASED	Died of Other Causes	234.133	7024	DiseaseFree	2	2	55.3	r	4.03	pos	post	BREAST CONSERVING	3high	NEUT	ER+/HER2- High Prolif	Her2	NO	YES	YES	IDC	+	-	+	Her2	7.6342	N0	G3	Positive	Negative	Positive
MB-3530	ER+	ER+	ER+	112.967	DECEASED	Died of Other Causes	112.967	3389	DiseaseFree	8	2	70.94	l	4.052	pos	post	MASTECTOMY		NEUT	ER+/HER2- High Prolif	Her2	NO	YES	NO	IDC-TUB	+	-	+	Her2	6.4996	N1	G2	Positive	Negative	Positive
MB-4010	ER+	ER+	ER+	11.7	DECEASED	Died of Other Causes	11.7	351	DiseaseFree	6	3	73.15	r	4.05	pos	post	MASTECTOMY	1low	NEUT	NaN	Her2	NO	NO	NO	IDC	+	-	+	Her2	6.697	N0	G3	Positive	Negative	Positive
MB-4046	ER+	ER+	ER+	298.033	DECEASED	Died of Other Causes	298.033	8941	DiseaseFree	8	3	59.24	l	3.026	pos	post	MASTECTOMY	2moderate	NEUT	ER+/HER2- High Prolif	Her2	NO	NO	NO	IDC	+	-	+	Her2	6.6952	N0	G2	Positive	Negative	Positive
MB-4079	ER+	ER+	ER+	351	DECEASED	Died of Other Causes	351	10530	DiseaseFree	7	3	63.17	r	4.044	pos	post	MASTECTOMY	3high	NEUT	NaN	Her2	NO	NO	YES	IDC	+	-	+	Her2	6.9748	N0	G3	Positive	Negative	Positive
MB-4098	ER+	ER+	ER+	176.367	LIVING	Living	176.367	5291	DiseaseFree	7	3	68.55	r	2.1	pos	post	MASTECTOMY	3high	NEUT	NaN	Her2	NO	NO	NO	IDC-MED	+	-	-	Her2	6.5569	N0		Positive	Negative	Negative
MB-4126	ER+	ER+	ER+	174.8	DECEASED	Died of Other Causes	174.8	5244	DiseaseFree	7	3	73.2	r	1.06	pos	post	MASTECTOMY	2moderate	NEUT	NaN	Her2	NO	NO	YES	IDC	+	-	+	Her2	7.1591	N0		Positive	Negative	Positive
MB-4145	ER+	ER+	ER+	217.633	DECEASED	Died of Other Causes	217.633	6529	DiseaseFree	4ER+	3	60.33	r	1.04	pos	post	BREAST CONSERVING	3high	NEUT	ER+/HER2- Low Prolif	Her2	NO	NO	YES	IDC	+	-	+	Her2	6.4071	N0		Positive	Negative	Positive
MB-4189	ER+	ER+	ER+	355.2	DECEASED	Died of Other Causes	355.2	10656	DiseaseFree	2	3	60.99	r	2	pos	post	NaN	3high	NEUT	NaN	Her2	NO	YES	YES	IDC	+	-	+	Her2	5.7787	N1		Positive	Negative	Positive
MB-4236	ER+	ER+	ER+	203.7	DECEASED	Died of Other Causes	203.7	6111	DiseaseFree	9	3	73.91	r	5.036	pos	post	MASTECTOMY	3high	NEUT	ER+/HER2- High Prolif	Her2	NO	YES	YES	IDC	+	-	-	Her2	7.2043	N1	G3	Positive	Negative	Negative
MB-4278	ER+	ER+	ER+	244.2	DECEASED	Died of Other Causes	244.2	7326	DiseaseFree	3	3	68.32	r	4.06	pos	post	MASTECTOMY	2moderate	NEUT	NaN	Her2	NO	NO	NO	IDC	+	-	+	Her2	6.4495	N0	G3	Positive	Negative	Positive
MB-4281	ER+	ER+	ER+	260.033	DECEASED	Died of Other Causes	260.033	7801	DiseaseFree	9	3	60	l	5.046	pos	post	MASTECTOMY	2moderate	GAIN	ER+/HER2- High Prolif	Her2	NO	YES	YES	IDC	+	-	-	Her2	7.6939	N1	G3	Positive	Negative	Negative
MB-4300	ER+	ER+	ER+	189.033	LIVING	Living	189.033	5671	DiseaseFree	6	3	70.58	l	5.06	pos	post	MASTECTOMY	2moderate	NEUT	NaN	Her2	NO	YES	YES	IDC	+	-	-	Her2	6.9712	N1	G3	Positive	Negative	Negative
MB-4331	ER+	ER+	ER+	235.567	DECEASED	Died of Other Causes	235.567	7067	DiseaseFree	1	3	63.34	l	5.04	pos	post	MASTECTOMY	2moderate	GAIN	NaN	Her2	NO	YES	YES	IDC	+	-	-	Her2	6.5866	N1	G3	Positive	Negative	Negative
MB-4343	ER+	ER+	ER+	198.6	DECEASED	Died of Other Causes	198.6	5958	DiseaseFree	4ER+	3	68.09	l	4.05	NaN	post	MASTECTOMY	2moderate	NEUT	ER+/HER2- Low Prolif	Her2	NO	NO	NO	IDC	+	-	-	Her2	6.437	N0	G3	Positive	Negative	Negative
MB-5004	ER+	ER+	ER+	216.733	LIVING	Living	216.733	6502	DiseaseFree	4ER-	3	42.84	l	5.074	neg	pre	MASTECTOMY	3high	NEUT	ER+/HER2- Low Prolif	Her2	YES	NO	YES	IDC	+	-	-	Her2	6.1179	N1	G3	Positive	Negative	Negative
MB-5017	ER+	ER+	ER+	144.933	LIVING	Living	144.933	4348	DiseaseFree	4ER+	3	65.86	l	6.028	pos	post	MASTECTOMY	2moderate	NEUT	ER+/HER2- High Prolif	claudin-low	NO	YES	YES	IDC	+	-	-	Her2	6.1872	N2	G3	Positive	Negative	Negative
MB-5093	ER+	ER+	ER+	142.433	DECEASED	Died of Other Causes	142.433	4273	DiseaseFree	1	3	69.95	l	3.06	pos	post	MASTECTOMY	3high	NEUT	ER+/HER2- High Prolif	Her2	NO	YES	NO	IDC	+	-	-	Her2	6.7696	N0	G2	Positive	Negative	Negative
MB-5275	ER+	ER+	ER+	75.9667	DECEASED	Died of Other Causes	75.9667	2279	DiseaseFree	3	3	72.19	l	3	pos	post	MASTECTOMY	2moderate	NEUT	ER+/HER2- High Prolif	Her2	NO	NO	NO	IDC	+	-	-	Her2	6.2887	N0	G2	Positive	Negative	Negative
MB-5366	ER+	ER+	ER+	243.167	LIVING	Living	243.167	7295	DiseaseFree	5	3	75.56	l	5.08	pos	post	MASTECTOMY	3high	GAIN	HER2+	Her2	NO	YES	NO	IDC	+	-	-	Her2	6.7397	N1	G3	Positive	Negative	Negative
MB-5498	ER+	ER+	ER+	225.167	LIVING	Living	225.167	6755	DiseaseFree	1	3	64.1	l	4.03	pos	post	BREAST CONSERVING	2moderate	GAIN	HER2+	Her2	NO	NO	YES	IDC	+	-	-	Her2	6.8756	N0	G3	Positive	Negative	Negative
MB-5511	NaN	NaN	NaN	158.967	LIVING	Living	158.967	4769	DiseaseFree	10	3	54.18	l	4.04	neg	post	BREAST CONSERVING	3high	NEUT	ER-/HER2-	Her2	NO	NO	NO	IDC	-	-	+	Her2	6.5746	N0	G3	Negative	Negative	Positive
MB-5584	ER+	ER+	ER+	91.1	DECEASED	Died of Other Causes	91.1	2733	DiseaseFree	1	3	69.55	l	4.04	pos	post	BREAST CONSERVING	3high	NEUT	ER+/HER2- High Prolif	Her2	NO	YES	NO	IDC	+	-	-	Her2	7.5736	N0	G3	Positive	Negative	Negative
MB-6007	ER+	ER+	ER+	70.5333	DECEASED	Died of Other Causes	70.5333	2116	DiseaseFree	3	5	70.65	r	3.05	pos	post	MASTECTOMY	3high	NEUT	ER+/HER2- High Prolif	Her2	NO	YES	NO	IDC	+	-	-	Her2	6.7278	N0	G2	Positive	Negative	Negative
MB-6039	ER+	ER+	ER+	73.1333	DECEASED	Died of Other Causes	73.1333	2194	DiseaseFree	9	5	65.96	r	5.07	pos	post	MASTECTOMY	3high	GAIN	ER+/HER2- High Prolif	Her2	NO	YES	NO	IDC	+	-	+	Her2	7.2371	N1	G3	Positive	Negative	Positive
MB-6044	ER+	ER+	ER+	219.1	DECEASED	Died of Other Causes	219.1	6573	DiseaseFree	6	5	70.64	r	3.06	pos	post	MASTECTOMY	2moderate	NEUT	ER+/HER2- High Prolif	Her2	NO	NO	NO	IDC	+	-	-	Her2	6.6029	N0	G2	Positive	Negative	Negative
MB-7048	ER+	ER+	ER+	88.4667	LIVING	Living	88.4667	2654	DiseaseFree	1	4	36.27	r	3.028	pos	pre	BREAST CONSERVING	3high	NEUT	ER+/HER2- High Prolif	Her2	NO	YES	YES	IDC	+	-	-	Her2	6.7678	N0	G2	Positive	Negative	Negative
MB-7070	ER+	ER+	ER+	108.067	LIVING	Living	108.067	3242	DiseaseFree	9	4	68.76	l	5.004	pos	post	MASTECTOMY	3high	GAIN	ER+/HER2- High Prolif	Her2	NO	YES	NO	IDC	+	-	+	Her2	6.5467	N1	G3	Positive	Negative	Positive
MB-7071	ER+	ER+	ER+	102.067	LIVING	Living	102.067	3062	DiseaseFree	3	4	27.56	l	4.036	pos	pre	BREAST CONSERVING	2moderate	NEUT	ER+/HER2- High Prolif	Her2	NO	NO	YES	IDC	+	-	+	Her2	6.2462	N0	G3	Positive	Negative	Positive
MB-7092	ER+	ER+	ER+	122.4	LIVING	Living	122.4	3672	DiseaseFree	1	4	55.67	NaN	2.04	neg	post	BREAST CONSERVING	3high	NEUT	ER+/HER2- High Prolif	Her2	NO	YES	YES	IDC	+	-	+	Her2	6.3529	N0	G1	Positive	Negative	Positive
MB-7152	ER+	ER+	ER+	195.8	DECEASED	Died of Other Causes	195.8	5874	DiseaseFree	9	4	62.13	NaN	4.036	pos	post	MASTECTOMY	3high	GAIN	ER+/HER2- High Prolif	Her2	NO	YES	NO	IDC	+	-	-	Her2	6.7778	N0	G3	Positive	Negative	Negative
MB-7153	ER+	ER+	ER+	142.8	LIVING	Living	142.8	4284	DiseaseFree	8	4	74.11	r	3.05	pos	post	MASTECTOMY	3high	NEUT	ER+/HER2- High Prolif	Her2	NO	YES	NO	ILC	+	-	-	Her2	6.5777	N0	G2	Positive	Negative	Negative
MB-7160	ER+	ER+	ER+	148.067	LIVING	Living	148.067	4442	DiseaseFree	9	4	51.34	l	4.046	pos	post	BREAST CONSERVING	3high	GAIN	ER+/HER2- High Prolif	Her2	NO	YES	YES	IDC	+	-	+	Her2	7.5847	N0	G3	Positive	Negative	Positive
MB-7167	ER+	ER+	ER+	141.033	LIVING	Living	141.033	4231	DiseaseFree	8	4	43.26	l	3.17	pos	pre	MASTECTOMY	3high	NEUT	ER+/HER2- Low Prolif	Her2	NO	YES	YES	IDC+ILC	+	-	+	Her2	6.5582	N0	G2	Positive	Negative	Positive
MB-7233	ER+	ER+	ER+	222.033	DECEASED	Died of Other Causes	222.033	6661	DiseaseFree	8	4	74.76	l	3.0426	pos	post	MASTECTOMY	2moderate	NEUT	ER+/HER2- Low Prolif	Her2	NO	YES	NO	IDC	+	-	+	Her2	6.3428	N0	G2	Positive	Negative	Positive
MB-7262	ER+	ER+	ER+	104.033	DECEASED	Died of Other Causes	104.033	3121	DiseaseFree	9	4	83.8	l	5.08	pos	post	BREAST CONSERVING	2moderate	NEUT	ER+/HER2- High Prolif	Her2	NO	YES	NO	IDC	+	-	-	Her2	7.0772	N1	G3	Positive	Negative	Negative
MB-5301	ER+	ER+	ER+	241.233	LIVING	Living	241.233	7237	DiseaseFree	8	3	64.46	l	3.036	neg	post	BREAST CONSERVING	2moderate	NEUT	ER-/HER2-	Her2	NO	NO	YES	IDC	+	-	-	Her2
MB-0035	ER+	ER+	ER+	36.2667	DECEASED	Died of Disease	36.2667	1088	Recurred/Progressed	3	1	84.22	l	3.056	neg	post	MASTECTOMY	3high	LOSS	ER+/HER2- High Prolif	Her2	NO	NO	NO	ILC	+	-	-	Her2	6.319	N0	G2	Positive	Negative	Negative
MB-0264	ER+	ER+	ER+	43.1	DECEASED	Died of Disease	43.1	1293	Recurred/Progressed	9	1	83.93	l	5.062	NaN	post	MASTECTOMY	3high	NEUT	ER+/HER2- Low Prolif	Her2	NO	NO	NO	IDC	+	-	-	Her2	5.859	N1	G3	Positive	Negative	Negative
MB-0417	ER+	ER+	ER+	6.26667	DECEASED	Died of Disease	6.26667	188	Recurred/Progressed	7	1	54.22	l	4.08	pos	post	MASTECTOMY	1low	NEUT	ER+/HER2- High Prolif	Her2	NO	YES	YES	IDC	+	-	+	Her2	6.4927	N1	G2	Positive	Negative	Positive
MB-0506	NaN	NaN	NaN	45.8	DECEASED	Died of Disease	45.8	1374	Recurred/Progressed	9	1	60.74	l	5.042	neg	post	BREAST CONSERVING	3high	NEUT	ER+/HER2- High Prolif	Her2	YES	NO	YES	IDC	-	-	+	Her2	6.5775	N1	G3	Negative	Negative	Positive
MB-2792	ER+	ER+	ER+	110.767	DECEASED	Died of Disease	110.767	3323	Recurred/Progressed	9	2	50.38	l	4.07	pos	post	MASTECTOMY	1low	GAIN	ER+/HER2- High Prolif	Her2	NO	YES	NO	IDC	+	-	+	Her2	6.3404	N1	G2	Positive	Negative	Positive
MB-2964	ER+	ER+	ER+	9.6	DECEASED	Died of Disease	9.6	288	Recurred/Progressed	5	2	69.48	r	6.06	pos	post	MASTECTOMY	2moderate	GAIN	HER2+	Her2	NO	YES	YES	IDC	+	-	-	Her2	6.5932	N2	G3	Positive	Negative	Negative
MB-3576	ER+	ER+	ER+	24.8667	DECEASED	Died of Disease	24.8667	746	Recurred/Progressed	6	2	53.04	l	4.074	pos	post	MASTECTOMY	3high	NEUT	ER+/HER2- High Prolif	Her2	NO	YES	NO	IDC+ILC	+	-	-	Her2	7.1251	N0	G3	Positive	Negative	Negative
MB-4003	ER+	ER+	ER+	106.567	DECEASED	Died of Disease	106.567	3197	Recurred/Progressed	6	3	70.31	r	3.04	pos	post	MASTECTOMY	3high	NEUT	ER+/HER2- High Prolif	Her2	NO	NO	YES	IDC	+	-	+	Her2	7.5488	N0	G2	Positive	Negative	Positive
MB-4119	ER+	ER+	ER+	67.8	DECEASED	Died of Disease	67.8	2034	Recurred/Progressed	7	3	65.46	l	4.04	pos	post	MASTECTOMY	2moderate	NEUT	NaN	Her2	NO	YES	YES	IDC	+	-	-	Her2	6.7035	N1	G2	Positive	Negative	Negative
MB-4141	ER+	ER+	ER+	147.833	DECEASED	Died of Disease	147.833	4435	Recurred/Progressed	7	3	58.32	l	4.03	pos	post	MASTECTOMY	1low	NEUT	ER+/HER2- Low Prolif	Her2	NO	NO	YES	IDC	+	-	+	Her2	6.7281	N0	G3	Positive	Negative	Positive
MB-4171	ER+	ER+	ER+	184.7	DECEASED	Died of Disease	184.7	5541	Recurred/Progressed	9	3	64.21	r	4.086	pos	post	MASTECTOMY	3high	GAIN	ER+/HER2- High Prolif	Her2	NO	NO	NO	ILC	+	-	-	Her2	6.9993	N0	G3	Positive	Negative	Negative
MB-4222	ER+	ER+	ER+	55.2333	DECEASED	Died of Disease	55.2333	1657	Recurred/Progressed	8	3	58.8	l	2.08	pos	post	MASTECTOMY	3high	LOSS	NaN	Her2	NO	NO	NO	IDC	+	-	+	Her2	7.1448	N0	G1	Positive	Negative	Positive
MB-4324	ER+	ER+	ER+	87.2333	DECEASED	Died of Disease	87.2333	2617	Recurred/Progressed	6	3	61.22	l	6.1	pos	post	MASTECTOMY	2moderate	NEUT	NaN	Her2	NO	YES	YES	IDC	+	-	+	Her2	7.1078	N3	G3	Positive	Negative	Positive
MB-4395	ER+	ER+	ER+	139.6	DECEASED	Died of Disease	139.6	4188	Recurred/Progressed	1	3	45.21	r	4.06	pos	pre	MASTECTOMY	3high	NEUT	NaN	Her2	NO	YES	NO	IDC	+	-	+	Her2	7.658	N0	G3	Positive	Negative	Positive
MB-4434	ER+	ER+	ER+	148.1	DECEASED	Died of Disease	148.1	4443	Recurred/Progressed	9	3	74.84	r	5.05	pos	post	MASTECTOMY	2moderate	NEUT	NaN	Her2	NO	YES	YES	IDC	+	-	-	Her2	7.3141	N1	G3	Positive	Negative	Negative
MB-4836	ER+	ER+	ER+	23.4333	DECEASED	Died of Disease	23.4333	703	Recurred/Progressed	4ER+	3	55.66	l	4.032	pos	post	BREAST CONSERVING	2moderate	NEUT	ER+/HER2- High Prolif	Her2	NO	NO	YES	IDC	+	-	+	Her2	6.8604	N0	G3	Positive	Negative	Positive
MB-5313	ER+	ER+	ER+	46.5333	DECEASED	Died of Disease	46.5333	1396	Recurred/Progressed	1	3	79.12	r	3.06	pos	post	MASTECTOMY	2moderate	NEUT	ER+/HER2- High Prolif	Her2	NO	YES	NO	IDC	+	-	+	Her2	6.3314	N3		Positive	Negative	Positive
MB-6047	ER+	ER+	ER+	37.8667	DECEASED	Died of Disease	37.8667	1136	Recurred/Progressed	9	5	72.94	r	5.03	pos	post	MASTECTOMY	3high	NEUT	ER+/HER2- High Prolif	Her2	NO	YES	NO	IDC	+	-	+	Her2	7.656	N3	G2	Positive	Negative	Positive
MB-6146	ER+	ER+	ER+	89.6	DECEASED	Died of Disease	89.6	2688	Recurred/Progressed	4ER+	5	51.04	l	5.012	pos	post	MASTECTOMY	3high	NEUT	ER+/HER2- High Prolif	Her2	NO	YES	NO	IDC	+	-	+	Her2	7.3242	N1	G3	Positive	Negative	Positive
MB-6184	ER+	ER+	ER+	185.7	DECEASED	Died of Disease	185.7	5571	Recurred/Progressed	2	5	35.02	r	6.1	pos	pre	MASTECTOMY	3high	NEUT	ER+/HER2- High Prolif	Her2	YES	YES	NO	IDC	+	-	+	Her2	7.3665	N2	G3	Positive	Negative	Positive
MB-6359	ER+	ER+	ER+	85.0333	DECEASED	Died of Disease	85.0333	2551	Recurred/Progressed	6	5	73.42	l	3.044	pos	post	MASTECTOMY		NEUT	ER+/HER2- High Prolif	Her2	NO	NO	NO	IDC	+	-	-	Her2	6.9538	N0	G2	Positive	Negative	Negative
MB-7018	ER+	ER+	ER+	86.5333	DECEASED	Died of Disease	86.5333	2596	Recurred/Progressed	9	4	72.12	r	4.08	neg	post	MASTECTOMY	2moderate	NEUT	ER+/HER2- High Prolif	Her2	YES	NO	YES	IDC	+	-	-	Her2	6.2358	N1	G2	Positive	Negative	Negative
MB-7051	ER+	ER+	ER+	85.9333	DECEASED	Died of Disease	85.9333	2578	Recurred/Progressed	6	4	63.44	l	3.04	pos	post	BREAST CONSERVING	3high	NEUT	ER+/HER2- High Prolif	Her2	NO	YES	YES	IDC	+	-	-	Her2	6.7958	N0	G2	Positive	Negative	Negative
MB-7182	ER+	ER+	ER+	49.4667	DECEASED	Died of Disease	49.4667	1484	Recurred/Progressed	9	4	58.26	NaN	4.054	pos	post	MASTECTOMY	2moderate	NEUT	ER+/HER2- High Prolif	Her2	YES	YES	NO	IDC	+	-	-	Her2	7.5771	N0	G3	Positive	Negative	Negative
MB-7196	ER+	ER+	ER+	107.1	DECEASED	Died of Disease	107.1	3213	Recurred/Progressed	9	4	67.99	r	6.15	pos	post	MASTECTOMY	3high	NEUT	ER+/HER2- High Prolif	Her2	NO	YES	YES	IDC	+	-	+	Her2	6.6659	N2	G3	Positive	Negative	Positive
MB-7238	ER+	ER+	ER+	23.2667	DECEASED	Died of Disease	23.2667	698	Recurred/Progressed	8	4	71.11	NaN	4.054	pos	post	MASTECTOMY	3high	NEUT	ER+/HER2- High Prolif	Her2	NO	YES	NO	IDC	+	-	-	Her2	7.76	N0	G3	Positive	Negative	Negative
MB-7279	ER+	ER+	ER+	21.3	DECEASED	Died of Disease	21.3	639	Recurred/Progressed	9	4	86.14	NaN	4.1	pos	post	MASTECTOMY	3high	GAIN	HER2+	Her2	NO	YES	NO	IDC	+	-	+	Her2	7.8907	N1	G2	Positive	Negative	Positive
MB-0048	HER2+	ER+	ER+/HER2+	103.833	LIVING	Living	103.833	3115	DiseaseFree	4ER+	1	51.46	l	4.05	pos	post	BREAST CONSERVING	1low	GAIN	NaN	claudin-low	YES	YES	YES	IDC+ILC	+	+	+	Her2	5.6256	N1	G2	Positive	Positive	Positive
MB-0381	HER2+	ER+	ER+/HER2+	130.2	LIVING	Living	130.2	3906	DiseaseFree	5	1	33.65	r	4.042	pos	pre	BREAST CONSERVING	3high	GAIN	HER2+	Her2	YES	YES	YES	IDC	+	+	-	Her2	6.726	N0	G3	Positive	Positive	Negative
MB-0421	HER2+	ER+	ER+/HER2+	92.8667	DECEASED	Died of Other Causes	92.8667	2786	DiseaseFree	5	1	73.53	l	4.048	pos	post	MASTECTOMY	1low	GAIN	HER2+	Her2	NO	YES	NO	IDC	+	+	+	Her2	6.6489	N0	G3	Positive	Positive	Positive
MB-0484	HER2+	ER+	ER+/HER2+	82.6333	LIVING	Living	82.6333	2479	DiseaseFree	6	1	38.72	l	5.044	pos	pre	BREAST CONSERVING	3high	GAIN	ER+/HER2- High Prolif	Her2	YES	YES	YES	IDC	+	+	+	Her2	6.6888	N1	G3	Positive	Positive	Positive
MB-4317	HER2+	ER+	ER+/HER2+	177.9	LIVING	Living	177.9	5337	DiseaseFree	5	3	51.93	r	3.1	pos	post	MASTECTOMY	2moderate	GAIN	NaN	Her2	NO	YES	NO	IDC	+	+	+	Her2	6.8329	N0	G2	Positive	Positive	Positive
MB-5174	HER2+	ER+	ER+/HER2+	151.2	DECEASED	Died of Other Causes	151.2	4536	DiseaseFree	5	3	54.69	r	1.03	NaN	post	MASTECTOMY	3high	GAIN	HER2+	Her2	NO	NO	NO	IDC	+	+	-	Her2	7.3856	N0		Positive	Positive	Negative
MB-6048	HER2+	ER+	ER+/HER2+	168.2	DECEASED	Died of Other Causes	168.2	5046	DiseaseFree	9	5	58.84	l	3.05	pos	post	MASTECTOMY	3high	GAIN	HER2+	Her2	NO	YES	NO	IDC	+	+	+	Her2	6.7894	N0	G2	Positive	Positive	Positive
MB-6049	HER2+	ER+	ER+/HER2+	264.233	LIVING	Living	264.233	7927	DiseaseFree	5	5	62.29	l	3.08	pos	post	MASTECTOMY	3high	GAIN	HER2+	Her2	NO	NO	NO	IDC	+	+	+	Her2	7.6885	N0	G2	Positive	Positive	Positive
MB-6105	HER2+	ER+	ER+/HER2+	192.2	DECEASED	Died of Other Causes	192.2	5766	DiseaseFree	7	5	78.93	l	2.026	pos	post	MASTECTOMY	2moderate	NEUT	ER+/HER2- High Prolif	Her2	NO	NO	NO	IDC	+	+	+	Her2	6.6348	N0	G1	Positive	Positive	Positive
MB-6114	HER2+	ER+	ER+/HER2+	66.8333	LIVING	Living	66.8333	2005	DiseaseFree	5	5	70.76	r	5.056	neg	post	MASTECTOMY	3high	GAIN	ER+/HER2- High Prolif	Her2	YES	NO	NO	IDC	+	+	+	Her2	6.8018	N2	G2	Positive	Positive	Positive
MB-6116	HER2+	ER+	ER+/HER2+	193.133	LIVING	Living	193.133	5794	DiseaseFree	5	5	66.13	r	3.06	neg	post	MASTECTOMY	3high	GAIN	HER2+	Her2	NO	NO	NO	IDC	+	+	+	Her2	6.7431	N0	G2	Positive	Positive	Positive
MB-6314	HER2+	ER+	ER+/HER2+	134.833	LIVING	Living	134.833	4045	DiseaseFree	1	5	68.57	l	3.028	pos	post	BREAST CONSERVING	3high	GAIN	HER2+	Her2	NO	NO	NO	IDC	+	+	-	Her2	8.1184	N0	G2	Positive	Positive	Negative
MB-6334	HER2+	ER+	ER+/HER2+	128.1	LIVING	Living	128.1	3843	DiseaseFree	9	5	60.12	r	4.042	neg	post	MASTECTOMY	3high	GAIN	HER2+	Her2	NO	YES	NO	IDC	+	+	+	Her2	7.5012	N0	G3	Positive	Positive	Positive
MB-7046	HER2+	ER+	ER+/HER2+	146.4	DECEASED	Died of Other Causes	146.4	4392	DiseaseFree	6	4	76.02	NaN	3.046	pos	post	BREAST CONSERVING	2moderate	GAIN	ER+/HER2- High Prolif	Her2	NO	YES	YES	IDC	+	+	-	Her2	6.1892	N0	G2	Positive	Positive	Negative
MB-7068	HER2+	ER+	ER+/HER2+	98.4667	LIVING	Living	98.4667	2954	DiseaseFree	9	4	58.95	l	4.052	pos	post	BREAST CONSERVING	3high	GAIN	HER2+	Her2	NO	YES	YES	IDC	+	+	-	Her2	7.8075	N0	G3	Positive	Positive	Negative
MB-7088	HER2+	ER+	ER+/HER2+	123.533	LIVING	Living	123.533	3706	DiseaseFree	5	4	72.05	NaN	5.05	pos	post	MASTECTOMY	2moderate	GAIN	HER2+	Her2	NO	YES	NO	IDC	+	+	-	Her2	7.0258	N1	G3	Positive	Positive	Negative
MB-7115	HER2+	ER+	ER+/HER2+	141.733	DECEASED	Died of Other Causes	141.733	4252	DiseaseFree	5	4	80.56	NaN	4.14	NaN	post	MASTECTOMY	3high	GAIN	HER2+	Her2	NO	YES	YES	IDC	+	+	-	Her2	7.3683	N0	G3	Positive	Positive	Negative
MB-7260	HER2+	ER+	ER+/HER2+	31.1667	LIVING	Living	31.1667	935	DiseaseFree	5	4	52.41	r	6.0483	neg	post	BREAST CONSERVING	2moderate	GAIN	HER2+	Her2	YES	NO	YES	IDC	+	+	-	Her2	7.4663	N2	G3	Positive	Positive	Negative
MB-0365	HER2+	ER+	ER+/HER2+	87.2333	DECEASED	Died of Disease	87.2333	2617	Recurred/Progressed	4ER+	1	76.84	r	3.03	pos	post	BREAST CONSERVING	1low	GAIN	ER-/HER2-	claudin-low	NO	YES	YES	IDC-MUC	+	+	-	Her2	6.5845	N0	G2	Positive	Positive	Negative
MB-0552	HER2+	ER+	ER+/HER2+	68.0667	DECEASED	Died of Disease	68.0667	2042	Recurred/Progressed	5	1	61.53	r	6.058	pos	post	MASTECTOMY		GAIN	HER2+	Her2	YES	YES	YES	IDC	+	+	-	Her2	6.5424	N2	G3	Positive	Positive	Negative
MB-0652	HER2+	ER+	ER+/HER2+	96.2333	DECEASED	Died of Disease	96.2333	2887	Recurred/Progressed	5	1	85.12	r	5.042	pos	post	MASTECTOMY	2moderate	GAIN	NaN	Her2	NO	YES	NO	IDC	+	+	+	Her2	6.3946	N1	G3	Positive	Positive	Positive
MB-3031	HER2+	ER+	ER+/HER2+	35.6333	DECEASED	Died of Disease	35.6333	1069	Recurred/Progressed	5	2	46.76	r	5.042	neg	pre	MASTECTOMY	3high	GAIN	ER+/HER2- High Prolif	Her2	YES	NO	YES	IDC-MED	+	+	-	Her2	7.5554	N1	G3	Positive	Positive	Negative
MB-3488	HER2+	ER+	ER+/HER2+	27.4667	DECEASED	Died of Disease	27.4667	824	Recurred/Progressed	5	2	41.1	l	4.1	neg	pre	MASTECTOMY	3high	GAIN	HER2+	Her2	YES	NO	YES	IDC	+	+	-	Her2	6.4298	N0	G3	Positive	Positive	Negative
MB-4270	HER2+	ER+	ER+/HER2+	98.7	DECEASED	Died of Disease	98.7	2961	Recurred/Progressed	9	3	37.85	r	5.036	neg	pre	MASTECTOMY		GAIN	HER2+	Her2	YES	NO	YES	IDC	+	+	+	Her2	8.2585	N2	G2	Positive	Positive	Positive
MB-4276	HER2+	ER+	ER+/HER2+	132.2	DECEASED	Died of Disease	132.2	3966	Recurred/Progressed	5	3	55.07	l	4.07	pos	post	MASTECTOMY	3high	GAIN	HER2+	Her2	NO	YES	YES	IDC	+	+	+	Her2	7.0259	N1	G2	Positive	Positive	Positive
MB-4289	HER2+	ER+	ER+/HER2+	96.8333	DECEASED	Died of Disease	96.8333	2905	Recurred/Progressed	2	3	65.49	l	2.04	pos	post	MASTECTOMY	2moderate	GAIN	ER+/HER2- High Prolif	Her2	NO	YES	YES	ILC	+	+	-	Her2	7.2121	N0	G1	Positive	Positive	Negative
MB-4348	HER2+	ER+	ER+/HER2+	226.2	DECEASED	Died of Disease	226.2	6786	Recurred/Progressed	5	3	61.57	r	6.08	pos	post	MASTECTOMY	2moderate	GAIN	NaN	Her2	NO	YES	YES	IDC	+	+	-	Her2	7.3652	N2	G3	Positive	Positive	Negative
MB-4626	HER2+	ER+	ER+/HER2+	143	DECEASED	Died of Disease	143	4290	Recurred/Progressed	1	3	64.61	l	4.03	pos	post	BREAST CONSERVING	3high	GAIN	NaN	Her2	NO	NO	YES	IDC	+	+	-	Her2	6.1347	N0	G3	Positive	Positive	Negative
MB-4725	HER2+	ER+	ER+/HER2+	98.7667	DECEASED	Died of Disease	98.7667	2963	Recurred/Progressed	5	3	65.83	l	5.052	pos	post	MASTECTOMY	2moderate	GAIN	HER2+	Her2	NO	YES	NO	IDC	+	+	+	Her2	7.0633	N1	G3	Positive	Positive	Positive
MB-5332	HER2+	ER+	ER+/HER2+	98.8333	DECEASED	Died of Disease	98.8333	2965	Recurred/Progressed	5	3	68.93	l	4.036	pos	post	MASTECTOMY	3high	GAIN	ER+/HER2- High Prolif	Her2	NO	YES	NO	IDC	+	+	+	Her2	7.2112	N1	G2	Positive	Positive	Positive
MB-6113	HER2+	ER+	ER+/HER2+	124.567	DECEASED	Died of Disease	124.567	3737	Recurred/Progressed	5	5	39.41	l	4.04	neg	pre	MASTECTOMY	3high	GAIN	HER2+	Her2	YES	NO	NO	INVASIVE TUMOUR	+	+	-	Her2	5.7514	N1	G2	Positive	Positive	Negative
MB-6156	HER2+	HER2+	ER-/HER2+	58.9333	DECEASED	Died of Disease	58.9333	1768	Recurred/Progressed	5	5	49.5	l	4.05	pos	pre	MASTECTOMY	3high	GAIN	HER2+	Her2	NO	NO	NO	INVASIVE TUMOUR	-	+	+	Her2	7.1094	N0	G3	Negative	Positive	Positive
MB-6224	HER2+	HER2+	ER-/HER2+	35.4667	DECEASED	Died of Disease	35.4667	1064	Recurred/Progressed	5	5	66.94	l	6.02	neg	post	MASTECTOMY	3high	GAIN	ER-/HER2-	Her2	YES	NO	YES	IDC	-	+	+	Her2	7.3459	N3	G3	Negative	Positive	Positive
MB-7050	HER2+	ER+	ER+/HER2+	65.1333	DECEASED	Died of Disease	65.1333	1954	Recurred/Progressed	5	4	64.99	r	4.045	pos	post	BREAST CONSERVING	2moderate	GAIN	ER+/HER2- High Prolif	Her2	YES	YES	YES	IDC	+	+	+	Her2	6.5932	N1	G2	Positive	Positive	Positive
MB-7275	HER2+	HER2+	ER-/HER2+	44.4	DECEASED	Died of Disease	44.4	1332	Recurred/Progressed	5	4	30.02	r	5.04	neg	pre	MASTECTOMY	3high	GAIN	HER2+	Her2	YES	NO	NO	IDC	-	+	+	Her2	6.5259	N1	G3	Negative	Positive	Positive
MB-5022	HER2+	ER+	ER+/HER2+	118.6	DECEASED	Died of Disease	118.6	3558	Recurred/Progressed	5	3	70.71	r	5.062	pos	post	MASTECTOMY	2moderate	GAIN	HER2+	Her2	NO	YES	NO	IDC	+	+	-	Her2
MB-0113	HER2+	HER2+	ER-/HER2+	43.1667	LIVING	Living	43.1667	1295	DiseaseFree	5	1	36.96	r	5.034	pos	pre	MASTECTOMY	1low	GAIN	HER2+	Her2	YES	YES	YES	IDC	-	+	-	Her2	6.2775	N1	G3	Negative	Positive	Negative
MB-0129	HER2+	HER2+	ER-/HER2+	38.5667	DECEASED	Died of Other Causes	38.5667	1157	DiseaseFree	5	1	63.53	r	6.048	neg	post	MASTECTOMY	1low	GAIN	HER2+	Her2	YES	NO	YES	IDC	-	+	-	Her2	6.1365	N2	G3	Negative	Positive	Negative
MB-0148	HER2+	HER2+	ER-/HER2+	1.76667	LIVING	Living	1.76667	53	DiseaseFree	5	1	53.16	l	4.038	neg	post	MASTECTOMY	3high	GAIN	HER2+	Her2	NO	NO	NO	IDC	-	+	-	Her2	6.7427	N0	G3	Negative	Positive	Negative
MB-0152	HER2+	HER2+	ER-/HER2+	63.0333	LIVING	Living	63.0333	1891	DiseaseFree	4ER-	1	63.77	r	4.024	neg	post	MASTECTOMY	3high	GAIN	HER2+	Her2	NO	NO	NO	IDC	-	+	-	Her2	7.4875	N0	G3	Negative	Positive	Negative
MB-0230	HER2+	HER2+	ER-/HER2+	200.333	LIVING	Living	200.333	6010	DiseaseFree	5	1	41.98	l	1.07	NaN	pre	MASTECTOMY		GAIN	HER2+	Her2	NO	NO	NO	DCIS	-	+	-	Her2	7.3522	N0		Negative	Positive	Negative
MB-0361	HER2+	HER2+	ER-/HER2+	15.0667	DECEASED	Died of Other Causes	15.0667	452	DiseaseFree	5	1	40.5	r	6.048	neg	pre	MASTECTOMY	3high	GAIN	HER2+	Her2	NO	NO	NO	IDC	-	+	-	Her2	7.632	N3	G3	Negative	Positive	Negative
MB-0391	HER2+	HER2+	ER-/HER2+	142.467	LIVING	Living	142.467	4274	DiseaseFree	1	1	61.23	l	6.1	neg	post	BREAST CONSERVING	2moderate	GAIN	NaN	claudin-low	YES	NO	YES	IDC	-	+	-	Her2	6.6848	N3	G3	Negative	Positive	Negative
MB-0438	HER2+	HER2+	ER-/HER2+	135.167	LIVING	Living	135.167	4055	DiseaseFree	5	1	57.41	l	5.05	neg	post	MASTECTOMY	3high	GAIN	HER2+	Her2	YES	NO	YES	IDC	-	+	-	Her2	6.8053	N1	G3	Negative	Positive	Negative
MB-0462	HER2+	HER2+	ER-/HER2+	132.767	LIVING	Living	132.767	3983	DiseaseFree	5	1	60.5	r	4.032	pos	post	MASTECTOMY	2moderate	GAIN	HER2+	claudin-low	NO	YES	YES	IDC	-	+	-	Her2	6.7703	N0	G3	Negative	Positive	Negative
MB-0479	HER2+	HER2+	ER-/HER2+	132.767	LIVING	Living	132.767	3983	DiseaseFree	5	1	33.83	l	4.044	neg	pre	MASTECTOMY	3high	GAIN	HER2+	Her2	YES	YES	YES	IDC	-	+	-	Her2	6.5518	N0	G3	Negative	Positive	Negative
MB-0522	HER2+	HER2+	ER-/HER2+	2.5	LIVING	Living	2.5	75	DiseaseFree	5	1	54.08	NaN	2	neg	post	NaN	1low	GAIN	NaN	Her2	NO	NO	NO	DCIS	-	+	-	Her2	6.5461	N0		Negative	Positive	Negative
MB-0643	HER2+	HER2+	ER-/HER2+	19.7333	DECEASED	Died of Other Causes	19.7333	592	DiseaseFree	5	1	73.46	l	6.12	pos	post	MASTECTOMY	3high	GAIN	ER-/HER2-	Her2	NO	YES	YES	IDC	-	+	-	Her2	7.2408	N3	G3	Negative	Positive	Negative
MB-0663	HER2+	HER2+	ER-/HER2+	55.3667	LIVING	Living	55.3667	1661	DiseaseFree	5	1	57.76	l	4.032	neg	post	NaN	3high	GAIN	HER2+	Her2	YES	NO	NO	IDC	-	+	-	Her2	6.9059	N0	G3	Negative	Positive	Negative
MB-2517	HER2+	HER2+	ER-/HER2+	268.433	DECEASED	Died of Other Causes	268.433	8053	DiseaseFree	5	2	60.29	r	4.03	neg	post	MASTECTOMY	2moderate	GAIN	HER2+	Her2	NO	YES	NO	IDC	-	+	-	Her2	6.4285	N0	G3	Negative	Positive	Negative
MB-3025	HER2+	HER2+	ER-/HER2+	256	LIVING	Living	256	7680	DiseaseFree	5	2	37.89	l	5.026	neg	pre	BREAST CONSERVING	3high	GAIN	HER2+	Her2	YES	NO	YES	IDC	-	+	-	Her2	6.522	N1	G3	Negative	Positive	Negative
MB-3355	HER2+	HER2+	ER-/HER2+	109	LIVING	Living	109	3270	DiseaseFree	5	2	48.53	r	6.054	neg	pre	MASTECTOMY	3high	GAIN	HER2+	Her2	YES	NO	YES	IDC	-	+	-	Her2	6.6279	N2	G3	Negative	Positive	Negative
MB-3528	HER2+	HER2+	ER-/HER2+	113.667	LIVING	Living	113.667	3410	DiseaseFree	5	2	71.03	l	4.05	neg	post	MASTECTOMY		GAIN	HER2+	Her2	NO	NO	NO	IDC	-	+	-	Her2	6.4858	N0	G3	Negative	Positive	Negative
MB-3606	HER2+	HER2+	ER-/HER2+	110.633	LIVING	Living	110.633	3319	DiseaseFree	5	2	68.61	l	4.08	neg	post	MASTECTOMY	3high	GAIN	HER2+	Her2	NO	NO	YES	IDC	-	+	-	Her2	6.9664	N0	G3	Negative	Positive	Negative
MB-3866	HER2+	HER2+	ER-/HER2+	225.5	LIVING	Living	225.5	6765	DiseaseFree	5	2	54.29	r	4.024	neg	post	BREAST CONSERVING	3high	GAIN	HER2+	Her2	NO	NO	YES	IDC	-	+	-	Her2	7.2647	N0	G3	Negative	Positive	Negative
MB-4012	HER2+	HER2+	ER-/HER2+	277.367	DECEASED	Died of Other Causes	277.367	8321	DiseaseFree	8	3	63.23	r	3.05	neg	post	BREAST CONSERVING	3high	NEUT	ER+/HER2- Low Prolif	Her2	NO	NO	YES	IDC-MED	-	+	-	Her2	6.6584	N0		Negative	Positive	Negative
MB-4127	HER2+	HER2+	ER-/HER2+	258.167	DECEASED	Died of Other Causes	258.167	7745	DiseaseFree	5	3	54.35	r	6.08	neg	post	MASTECTOMY	3high	GAIN	HER2+	Her2	YES	YES	YES	IDC	-	+	-	Her2	7.5637	N2	G3	Negative	Positive	Negative
MB-4548	HER2+	HER2+	ER-/HER2+	322.833	LIVING	Living	322.833	9685	DiseaseFree	4ER-	3	50.42	l	5.002	neg	post	BREAST CONSERVING	2moderate	GAIN	NaN	Her2	YES	NO	YES	IDC	-	+	-	Her2	7.2892	N1	G3	Negative	Positive	Negative
MB-4724	HER2+	HER2+	ER-/HER2+	146.067	LIVING	Living	146.067	4382	DiseaseFree	4ER-	3	60.44	l	4.04	neg	post	BREAST CONSERVING	3high	GAIN	HER2+	Her2	NO	NO	YES	IDC	-	+	-	Her2	7.052	N0	G3	Negative	Positive	Negative
MB-4763	HER2+	HER2+	ER-/HER2+	102.1	LIVING	Living	102.1	3063	DiseaseFree	5	3	44.07	r	5.06	neg	pre	BREAST CONSERVING	2moderate	GAIN	HER2+	Her2	YES	NO	YES	IDC	-	+	-	Her2	7.0456	N1	G3	Negative	Positive	Negative
MB-4770	HER2+	HER2+	ER-/HER2+	152.067	DECEASED	Died of Other Causes	152.067	4562	DiseaseFree	10	3	70.22	l	4.026	neg	post	MASTECTOMY	3high	GAIN	ER-/HER2-	Her2	NO	NO	NO	IDC	-	+	-	Her2	6.6413	N0	G3	Negative	Positive	Negative
MB-4879	HER2+	HER2+	ER-/HER2+	79.9667	DECEASED	Died of Other Causes	79.9667	2399	DiseaseFree	5	3	49.34	r	4.036	NaN	pre	BREAST CONSERVING	3high	GAIN	HER2+	Her2	NO	NO	YES	IDC	-	+	-	Her2	6.9184	N0	G3	Negative	Positive	Negative
MB-4935	HER2+	HER2+	ER-/HER2+	194.2	LIVING	Living	194.2	5826	DiseaseFree	5	3	36.35	l	5.046	neg	pre	MASTECTOMY	2moderate	GAIN	HER2+	Her2	YES	YES	NO	IDC	-	+	-	Her2	7.8675	N1	G3	Negative	Positive	Negative
MB-4952	HER2+	HER2+	ER-/HER2+	184.4	LIVING	Living	184.4	5532	DiseaseFree	4ER-	3	67.15	l	4.042	neg	post	BREAST CONSERVING	2moderate	GAIN	HER2+	Her2	NO	NO	YES	IDC	-	+	-	Her2	7.1914	N0	G3	Negative	Positive	Negative
MB-5063	HER2+	HER2+	ER-/HER2+	215.167	LIVING	Living	215.167	6455	DiseaseFree	5	3	41.54	r	5.04	neg	pre	MASTECTOMY	3high	GAIN	HER2+	Her2	YES	NO	YES	IDC	-	+	-	Her2	7.0258	N1	G3	Negative	Positive	Negative
MB-5172	HER2+	HER2+	ER-/HER2+	184.267	LIVING	Living	184.267	5528	DiseaseFree	5	3	49.57	r	6.08	neg	pre	MASTECTOMY	2moderate	GAIN	HER2+	Her2	YES	YES	YES	IDC	-	+	-	Her2	6.9527	N2	G3	Negative	Positive	Negative
MB-5327	HER2+	HER2+	ER-/HER2+	163.533	LIVING	Living	163.533	4906	DiseaseFree	5	3	66.94	l	3.05	neg	post	BREAST CONSERVING	3high	GAIN	HER2+	Her2	NO	YES	YES	IDC	-	+	-	Her2	7.5104	N0	G2	Negative	Positive	Negative
MB-5409	HER2+	HER2+	ER-/HER2+	198.133	LIVING	Living	198.133	5944	DiseaseFree	5	3	51.62	l	6.044	neg	post	MASTECTOMY	3high	GAIN	HER2+	Her2	YES	YES	YES	IDC	-	+	-	Her2	7.175	N2	G3	Negative	Positive	Negative
MB-5417	HER2+	HER2+	ER-/HER2+	107.067	LIVING	Living	107.067	3212	DiseaseFree	5	3	45.8	l	6.12	neg	pre	MASTECTOMY	3high	GAIN	HER2+	Her2	YES	NO	YES	IDC	-	+	-	Her2	7.3849	N2	G3	Negative	Positive	Negative
MB-5441	HER2+	HER2+	ER-/HER2+	9.7	DECEASED	Died of Other Causes	9.7	291	DiseaseFree	4ER-	3	90.08	r	4.07	neg	post	MASTECTOMY	2moderate	GAIN	ER+/HER2- Low Prolif	Her2	NO	YES	NO	IDC	-	+	-	Her2	5.889	N0	G3	Negative	Positive	Negative
MB-5474	HER2+	HER2+	ER-/HER2+	226.7	LIVING	Living	226.7	6801	DiseaseFree	5	3	46.26	l	5.07	neg	pre	MASTECTOMY	2moderate	GAIN	HER2+	claudin-low	YES	NO	NO	IDC	-	+	-	Her2	6.2053	N1	G3	Negative	Positive	Negative
MB-5527	HER2+	HER2+	ER-/HER2+	180.567	LIVING	Living	180.567	5417	DiseaseFree	4ER-	3	53.48	l	5.022	neg	post	MASTECTOMY		GAIN	ER-/HER2-	claudin-low	YES	YES	YES	IDC	-	+	-	Her2	6.3484	N2	G2	Negative	Positive	Negative
MB-6085	HER2+	HER2+	ER-/HER2+	23.9	LIVING	Living	23.9	717	DiseaseFree	4ER-	5	58.38	r	5.052	neg	post	MASTECTOMY	3high	GAIN	ER-/HER2-	Her2	YES	YES	NO	IDC	-	+	-	Her2	6.6331	N2	G2	Negative	Positive	Negative
MB-6131	HER2+	HER2+	ER-/HER2+	257.667	LIVING	Living	257.667	7730	DiseaseFree	5	5	57.27	l	3.122	pos	post	MASTECTOMY	3high	GAIN	HER2+	Her2	NO	NO	NO	IDC	-	+	-	Her2	7.0604	N0	G2	Negative	Positive	Negative
MB-6160	HER2+	HER2+	ER-/HER2+	247.367	LIVING	Living	247.367	7421	DiseaseFree	9	5	46.23	r	4	neg	pre	MASTECTOMY	2moderate	GAIN	HER2+	Her2	YES	NO	NO	INVASIVE TUMOUR	-	+	-	Her2	6.8916	N1	G2	Negative	Positive	Negative
MB-6182	HER2+	HER2+	ER-/HER2+	208.8	LIVING	Living	208.8	6264	DiseaseFree	1	5	56.47	l	4.042	pos	post	BREAST CONSERVING	3high	GAIN	HER2+	Her2	NO	NO	YES	IDC	-	+	-	Her2	7.3893	N0	G3	Negative	Positive	Negative
MB-6246	HER2+	HER2+	ER-/HER2+	52.9	DECEASED	Died of Other Causes	52.9	1587	DiseaseFree	5	5	58.39	l	5.06	neg	post	MASTECTOMY	3high	GAIN	HER2+	Her2	YES	NO	NO	IDC	-	+	-	Her2	7.8479	N1	G3	Negative	Positive	Negative
MB-6330	HER2+	HER2+	ER-/HER2+	140.333	LIVING	Living	140.333	4210	DiseaseFree	4ER-	5	36.81	r	4.04	neg	pre	MASTECTOMY	3high	GAIN	HER2+	Her2	YES	YES	YES	IDC	-	+	-	Her2	6.1433	N1	G2	Negative	Positive	Negative
MB-7059	HER2+	HER2+	ER-/HER2+	119.333	LIVING	Living	119.333	3580	DiseaseFree	5	4	50.55	l	6.048	neg	post	MASTECTOMY	3high	GAIN	HER2+	Her2	YES	NO	YES	IDC	-	+	-	Her2	6.853	N3	G3	Negative	Positive	Negative
MB-7067	HER2+	HER2+	ER-/HER2+	105	LIVING	Living	105	3150	DiseaseFree	5	4	69.64	l	3.031	neg	post	MASTECTOMY	1low	GAIN	HER2+	Her2	NO	YES	NO	IDC	-	+	-	Her2	7.3897	N0	G2	Negative	Positive	Negative
MB-7069	HER2+	HER2+	ER-/HER2+	114.6	LIVING	Living	114.6	3438	DiseaseFree	5	4	67.6	l	4.043	pos	post	BREAST CONSERVING	2moderate	GAIN	HER2+	Her2	NO	YES	YES	IDC	-	+	-	Her2	6.6126	N0	G3	Negative	Positive	Negative
MB-7082	HER2+	HER2+	ER-/HER2+	98.2667	LIVING	Living	98.2667	2948	DiseaseFree	5	4	57.07	r	5.04	neg	post	BREAST CONSERVING	3high	GAIN	HER2+	Her2	YES	NO	YES	IDC	-	+	-	Her2	6.8481	N1	G3	Negative	Positive	Negative
MB-7143	HER2+	HER2+	ER-/HER2+	186.367	LIVING	Living	186.367	5591	DiseaseFree	5	4	61.38	l	4.068	neg	post	BREAST CONSERVING	3high	GAIN	HER2+	Her2	NO	YES	YES	IDC	-	+	-	Her2	6.9243	N0	G3	Negative	Positive	Negative
MB-7273	HER2+	HER2+	ER-/HER2+	208.2	LIVING	Living	208.2	6246	DiseaseFree	5	4	47.47	l	5.04	neg	pre	BREAST CONSERVING	3high	GAIN	HER2+	Her2	YES	NO	YES	IDC	-	+	-	Her2	6.9403	N1	G3	Negative	Positive	Negative
MB-4823	HER2+	HER2+	ER-/HER2+	282.3	DECEASED	Died of Other Causes	282.3	8469	DiseaseFree	5	3	64.15	l	3.002	pos	post	MASTECTOMY		GAIN	HER2+	Her2	NO	NO	NO	IDC	-	+	-	Her2
MB-5394	HER2+	HER2+	ER-/HER2+	193.6	LIVING	Living	193.6	5808	DiseaseFree	1	3	72.18	r	4.056	pos	post	MASTECTOMY	2moderate	GAIN	NaN	Her2	NO	YES	YES	IDC	-	+	-	Her2
MB-0314	HER2+	HER2+	ER-/HER2+	4.43333	DECEASED	Died of Disease	4.43333	133	Recurred/Progressed	5	1	73.48	l	6.1	neg	post	MASTECTOMY	2moderate	GAIN	HER2+	Her2	NO	NO	NO	IDC	-	+	-	Her2	6.4671	N2	G3	Negative	Positive	Negative
MB-0346	HER2+	HER2+	ER-/HER2+	20.4333	DECEASED	Died of Disease	20.4333	613	Recurred/Progressed	5	1	32.61	l	6.032	neg	pre	MASTECTOMY	3high	GAIN	HER2+	Her2	NO	NO	NO	IDC	-	+	-	Her2	6.9109	N2	G3	Negative	Positive	Negative
MB-0378	HER2+	HER2+	ER-/HER2+	97.3	DECEASED	Died of Disease	97.3	2919	Recurred/Progressed	5	1	57.15	r	5.056	neg	post	MASTECTOMY	2moderate	GAIN	HER2+	Her2	YES	NO	YES	IDC	-	+	-	Her2	6.5952	N1	G3	Negative	Positive	Negative
MB-0395	HER2+	HER2+	ER-/HER2+	29	DECEASED	Died of Disease	29	870	Recurred/Progressed	5	1	80.38	l	5.1	neg	post	MASTECTOMY	3high	GAIN	HER2+	Her2	NO	NO	YES	IDC	-	+	-	Her2	7.1095	N1	G3	Negative	Positive	Negative
MB-0467	HER2+	HER2+	ER-/HER2+	105.6	DECEASED	Died of Disease	105.6	3168	Recurred/Progressed	5	1	58.35	l	4.026	neg	post	BREAST CONSERVING	3high	GAIN	HER2+	Her2	YES	NO	NO	IDC	-	+	-	Her2	6.7939	N0	G3	Negative	Positive	Negative
MB-0593	HER2+	HER2+	ER-/HER2+	34.6667	DECEASED	Died of Disease	34.6667	1040	Recurred/Progressed	5	1	62.34	l	5.18	neg	post	MASTECTOMY	3high	GAIN	HER2+	Her2	YES	NO	YES	ILC	-	+	-	Her2	7.3573	N3	G2	Negative	Positive	Negative
MB-2632	HER2+	HER2+	ER-/HER2+	19.1	DECEASED	Died of Disease	19.1	573	Recurred/Progressed	5	2	36.52	l	5.03	neg	pre	MASTECTOMY	3high	GAIN	HER2+	Her2	YES	NO	YES	IDC	-	+	-	Her2	8.1518	N1	G3	Negative	Positive	Negative
MB-2742	HER2+	HER2+	ER-/HER2+	24.9	DECEASED	Died of Disease	24.9	747	Recurred/Progressed	5	2	48.25	l	5.03	neg	pre	MASTECTOMY	3high	GAIN	HER2+	Her2	YES	NO	YES	IDC	-	+	-	Her2	7.8157	N1	G3	Negative	Positive	Negative
MB-2847	HER2+	HER2+	ER-/HER2+	39.5333	DECEASED	Died of Disease	39.5333	1186	Recurred/Progressed	5	2	65.04	l	6.07	pos	post	MASTECTOMY	3high	GAIN	HER2+	Her2	NO	YES	YES	IDC	-	+	-	Her2	6.8527	N3	G3	Negative	Positive	Negative
MB-2923	HER2+	HER2+	ER-/HER2+	14.1	DECEASED	Died of Disease	14.1	423	Recurred/Progressed	5	2	37.01	r	6.074	neg	pre	MASTECTOMY		GAIN	HER2+	Her2	YES	NO	YES	IDC	-	+	-	Her2	6.2723	N2	G3	Negative	Positive	Negative
MB-3329	HER2+	HER2+	ER-/HER2+	37.9667	DECEASED	Died of Disease	37.9667	1139	Recurred/Progressed	5	2	56.03	r	4.04	neg	post	MASTECTOMY	2moderate	GAIN	HER2+	Her2	NO	NO	YES	IDC	-	+	-	Her2	6.3028	N0	G3	Negative	Positive	Negative
MB-3386	HER2+	HER2+	ER-/HER2+	55.6333	DECEASED	Died of Disease	55.6333	1669	Recurred/Progressed	1	2	40.06	l	5.07	neg	pre	MASTECTOMY	3high	GAIN	HER2+	Her2	YES	NO	YES	IDC	-	+	-	Her2	7.5471	N1	G3	Negative	Positive	Negative
MB-3435	HER2+	HER2+	ER-/HER2+	25.4333	DECEASED	Died of Disease	25.4333	763	Recurred/Progressed	5	2	37.05	l	5.06	neg	pre	MASTECTOMY	3high	GAIN	HER2+	Her2	YES	NO	YES	IDC	-	+	-	Her2	6.8515	N1	G3	Negative	Positive	Negative
MB-3467	HER2+	HER2+	ER-/HER2+	38.8	DECEASED	Died of Disease	38.8	1164	Recurred/Progressed	5	2	21.93	r	5.07	neg	pre	MASTECTOMY	3high	GAIN	HER2+	Her2	YES	NO	YES	IDC	-	+	-	Her2	6.349	N2	G2	Negative	Positive	Negative
MB-3470	HER2+	HER2+	ER-/HER2+	62.5333	DECEASED	Died of Disease	62.5333	1876	Recurred/Progressed	5	2	56.4	NaN	5.11	neg	post	MASTECTOMY	3high	GAIN	HER2+	Her2	YES	NO	YES	IDC	-	+	-	Her2	6.2022	N1	G3	Negative	Positive	Negative
MB-3497	HER2+	HER2+	ER-/HER2+	15.5	DECEASED	Died of Disease	15.5	465	Recurred/Progressed	5	2	53.5	l	6.062	neg	post	MASTECTOMY	3high	GAIN	HER2+	Her2	YES	NO	YES	IDC	-	+	-	Her2	6.1132	N2	G3	Negative	Positive	Negative
MB-3556	HER2+	HER2+	ER-/HER2+	38.0333	DECEASED	Died of Disease	38.0333	1141	Recurred/Progressed	1	2	51.76	r	5.16	neg	post	MASTECTOMY	3high	GAIN	ER+/HER2- High Prolif	Her2	YES	NO	YES	IDC	-	+	-	Her2	7.0975	N1	G3	Negative	Positive	Negative
MB-3978	HER2+	HER2+	ER-/HER2+	100.867	DECEASED	Died of Disease	100.867	3026	Recurred/Progressed	5	2	57.91	r	4.026	neg	post	BREAST CONSERVING		GAIN	HER2+	Her2	NO	NO	YES	IDC	-	+	-	Her2	6.6321	N0	G3	Negative	Positive	Negative
MB-4341	HER2+	HER2+	ER-/HER2+	33.7	DECEASED	Died of Disease	33.7	1011	Recurred/Progressed	5	3	35.14	r	6.08	neg	pre	MASTECTOMY	2moderate	GAIN	NaN	Her2	YES	NO	YES	IDC	-	+	-	Her2	7.5311	N3	G3	Negative	Positive	Negative
MB-4350	HER2+	HER2+	ER-/HER2+	31.0667	DECEASED	Died of Disease	31.0667	932	Recurred/Progressed	5	3	35.64	l	5.03	neg	pre	BREAST CONSERVING	2moderate	GAIN	NaN	Her2	YES	NO	YES	IDC	-	+	-	Her2	7.1048	N1	G3	Negative	Positive	Negative
MB-4360	HER2+	HER2+	ER-/HER2+	11.8667	DECEASED	Died of Disease	11.8667	356	Recurred/Progressed	5	3	59.16	l	4.016	neg	post	BREAST CONSERVING	2moderate	GAIN	NaN	Her2	YES	NO	YES	IDC	-	+	-	Her2	7.4435	N0	G3	Negative	Positive	Negative
MB-4643	HER2+	HER2+	ER-/HER2+	41.4667	DECEASED	Died of Disease	41.4667	1244	Recurred/Progressed	5	3	78.21	l	4.03	neg	post	MASTECTOMY	1low	GAIN	HER2+	Her2	NO	NO	NO	IDC	-	+	-	Her2	6.855	N0	G3	Negative	Positive	Negative
MB-4731	HER2+	HER2+	ER-/HER2+	44.8667	DECEASED	Died of Disease	44.8667	1346	Recurred/Progressed	5	3	49.43	l	5.12	neg	pre	MASTECTOMY	3high	GAIN	HER2+	Her2	YES	NO	NO	IDC	-	+	-	Her2	7.824	N1	G3	Negative	Positive	Negative
MB-4745	HER2+	HER2+	ER-/HER2+	42.6667	DECEASED	Died of Disease	42.6667	1280	Recurred/Progressed	5	3	50.08	r	5.074	neg	post	BREAST CONSERVING	2moderate	GAIN	HER2+	Her2	YES	NO	YES	IDC	-	+	-	Her2	6.472	N1	G3	Negative	Positive	Negative
MB-4886	HER2+	HER2+	ER-/HER2+	48.1667	DECEASED	Died of Disease	48.1667	1445	Recurred/Progressed	5	3	43.42	r	5.09	neg	pre	MASTECTOMY	2moderate	GAIN	HER2+	Her2	YES	NO	NO	IDC	-	+	-	Her2	7.1413	N1	G3	Negative	Positive	Negative
MB-4929	HER2+	HER2+	ER-/HER2+	40	DECEASED	Died of Disease	40	1200	Recurred/Progressed	5	3	59.49	r	6.052	pos	post	MASTECTOMY	2moderate	GAIN	HER2+	Her2	NO	YES	YES	ILC	-	+	-	Her2	6.9267	N2	G3	Negative	Positive	Negative
MB-5120	HER2+	HER2+	ER-/HER2+	27.8	DECEASED	Died of Disease	27.8	834	Recurred/Progressed	5	3	47.24	l	5.06	neg	pre	BREAST CONSERVING	3high	GAIN	HER2+	Her2	YES	NO	YES	IDC	-	+	-	Her2	7.4404	N1	G3	Negative	Positive	Negative
MB-5231	HER2+	HER2+	ER-/HER2+	16.5667	DECEASED	Died of Disease	16.5667	497	Recurred/Progressed	5	3	61.28	l	3.05	neg	post	MASTECTOMY	2moderate	GAIN	HER2+	Her2	NO	YES	NO	IDC	-	+	-	Her2	7.0156	N0		Negative	Positive	Negative
MB-5259	HER2+	HER2+	ER-/HER2+	46.1667	DECEASED	Died of Disease	46.1667	1385	Recurred/Progressed	5	3	41.28	r	5.07	neg	pre	MASTECTOMY	3high	GAIN	HER2+	Her2	YES	NO	YES	IDC	-	+	-	Her2	6.74	N1	G3	Negative	Positive	Negative
MB-5312	HER2+	HER2+	ER-/HER2+	37.9	DECEASED	Died of Disease	37.9	1137	Recurred/Progressed	5	3	50.6	r	6.12	neg	post	MASTECTOMY	3high	GAIN	HER2+	Her2	YES	NO	NO	IDC	-	+	-	Her2	7.1723	N2	G3	Negative	Positive	Negative
MB-5315	HER2+	HER2+	ER-/HER2+	43.0333	DECEASED	Died of Disease	43.0333	1291	Recurred/Progressed	4ER-	3	52.13	l	6.16	neg	post	MASTECTOMY	3high	GAIN	HER2+	Her2	YES	YES	YES	IDC	-	+	-	Her2	6.9565	N3	G3	Negative	Positive	Negative
MB-5381	HER2+	HER2+	ER-/HER2+	201.833	DECEASED	Died of Disease	201.833	6055	Recurred/Progressed	5	3	44	r	5.1	neg	pre	MASTECTOMY	2moderate	GAIN	HER2+	Her2	YES	YES	YES	IDC	-	+	-	Her2	6.7159	N1	G3	Negative	Positive	Negative
MB-5411	HER2+	HER2+	ER-/HER2+	26	DECEASED	Died of Disease	26	780	Recurred/Progressed	5	3	43.61	l	5.036	neg	pre	MASTECTOMY	3high	GAIN	HER2+	Her2	YES	NO	NO	IDC	-	+	-	Her2	7.9117	N1	G3	Negative	Positive	Negative
MB-5483	HER2+	HER2+	ER-/HER2+	42.4333	DECEASED	Died of Disease	42.4333	1273	Recurred/Progressed	5	3	44.5	r	5.05	neg	pre	BREAST CONSERVING	3high	GAIN	HER2+	Her2	YES	NO	YES	IDC	-	+	-	Her2	6.7145	N2	G2	Negative	Positive	Negative
MB-5535	HER2+	HER2+	ER-/HER2+	120.133	DECEASED	Died of Disease	120.133	3604	Recurred/Progressed	5	3	49.87	l	6.044	neg	pre	MASTECTOMY	3high	GAIN	HER2+	Her2	YES	YES	YES	IDC	-	+	-	Her2	6.4652	N2	G3	Negative	Positive	Negative
MB-5549	HER2+	HER2+	ER-/HER2+	88.9333	DECEASED	Died of Disease	88.9333	2668	Recurred/Progressed	1	3	54.83	l	4.04	neg	post	BREAST CONSERVING	2moderate	GAIN	ER-/HER2-	Her2	YES	NO	YES	IDC	-	+	-	Her2	7.3617	N1	G2	Negative	Positive	Negative
MB-5593	HER2+	HER2+	ER-/HER2+	92.5	DECEASED	Died of Disease	92.5	2775	Recurred/Progressed	5	3	40.53	l	5.07	neg	pre	MASTECTOMY	1low	GAIN	HER2+	Her2	YES	NO	YES	IDC	-	+	-	Her2	6.5437	N1	G3	Negative	Positive	Negative
MB-6100	HER2+	HER2+	ER-/HER2+	10.0667	DECEASED	Died of Disease	10.0667	302	Recurred/Progressed	5	5	53.45	l	4.06	neg	post	BREAST CONSERVING	3high	GAIN	NaN	Her2	YES	NO	YES	IDC	-	+	-	Her2	6.7827	N1	G2	Negative	Positive	Negative
MB-6358	HER2+	HER2+	ER-/HER2+	37.8667	DECEASED	Died of Disease	37.8667	1136	Recurred/Progressed	5	5	57.77	r	3.05	pos	post	MASTECTOMY	3high	GAIN	HER2+	Her2	NO	NO	NO	IDC	-	+	-	Her2	7.3383	N0	G2	Negative	Positive	Negative
MB-7020	HER2+	HER2+	ER-/HER2+	71.6333	DECEASED	Died of Disease	71.6333	2149	Recurred/Progressed	5	4	44.47	l	5.054	neg	pre	MASTECTOMY	2moderate	GAIN	HER2+	Her2	YES	NO	NO	IDC	-	+	-	Her2	6.7428	N1	G3	Negative	Positive	Negative
MB-7027	HER2+	HER2+	ER-/HER2+	36.9667	DECEASED	Died of Disease	36.9667	1109	Recurred/Progressed	5	4	60.56	r	6.03	neg	post	MASTECTOMY	2moderate	GAIN	HER2+	Her2	YES	NO	YES	IDC	-	+	-	Her2	7.2431	N3	G3	Negative	Positive	Negative
MB-7035	HER2+	HER2+	ER-/HER2+	32.0667	DECEASED	Died of Disease	32.0667	962	Recurred/Progressed	5	4	45.3	r	6.1	neg	pre	MASTECTOMY	2moderate	GAIN	HER2+	Her2	YES	NO	YES	IDC	-	+	-	Her2	6.3857	N3	G3	Negative	Positive	Negative
MB-7135	HER2+	HER2+	ER-/HER2+	26.7333	DECEASED	Died of Disease	26.7333	802	Recurred/Progressed	5	4	56.93	NaN	6.052	neg	post	BREAST CONSERVING	1low	GAIN	HER2+	Her2	YES	YES	YES	IDC	-	+	-	Her2	6.9673	N3	G3	Negative	Positive	Negative
MB-7207	HER2+	HER2+	ER-/HER2+	55.7333	DECEASED	Died of Disease	55.7333	1672	Recurred/Progressed	1	4	43.28	r	2.06	neg	pre	MASTECTOMY		GAIN	ER-/HER2-	Her2	YES	YES	YES	IDC	-	+	-	Her2	7.1767	N1		Negative	Positive	Negative
MB-7250	HER2+	HER2+	ER-/HER2+	51	DECEASED	Died of Disease	51	1530	Recurred/Progressed	5	4	48.45	NaN	4.0354	neg	pre	BREAST CONSERVING	2moderate	GAIN	HER2+	Her2	NO	NO	YES	IDC	-	+	-	Her2	6.6663	N0	G3	Negative	Positive	Negative
MB-7251	HER2+	HER2+	ER-/HER2+	21.5667	DECEASED	Died of Disease	21.5667	647	Recurred/Progressed	5	4	54.66	NaN	6.03094	pos	post	MASTECTOMY	2moderate	GAIN	HER2+	Her2	NO	YES	NO	IDC	-	+	-	Her2	7.0986	N2	G3	Negative	Positive	Negative
MB-7256	HER2+	HER2+	ER-/HER2+	34.7	DECEASED	Died of Disease	34.7	1041	Recurred/Progressed	5	4	50.92	NaN	5.08	neg	post	BREAST CONSERVING	3high	GAIN	HER2+	Her2	YES	YES	YES	IDC	-	+	-	Her2	6.697	N3	G2	Negative	Positive	Negative
MB-7281	HER2+	HER2+	ER-/HER2+	49.5333	DECEASED	Died of Disease	49.5333	1486	Recurred/Progressed	5	4	51.22	NaN	5.032	pos	post	MASTECTOMY	2moderate	GAIN	HER2+	Her2	YES	YES	YES	IDC	-	+	-	Her2	6.5812	N1	G3	Negative	Positive	Negative
MB-7291	HER2+	HER2+	ER-/HER2+	6.83333	DECEASED	Died of Disease	6.83333	205	Recurred/Progressed	1	4	53.87	NaN	6.1	pos	post	MASTECTOMY	3high	GAIN	HER2+	claudin-low	NO	YES	NO	IDC+ILC	-	+	-	Her2	7.3723	N3	G3	Negative	Positive	Negative
MB-0249	TNBC	TNBC	TNBC	188.333	LIVING	Living	188.333	5650	DiseaseFree	10	1	53.45	r	4.022	neg	post	BREAST CONSERVING	3high	GAIN	ER-/HER2-	Her2	NO	NO	YES	IDC	-	-	-	Her2	6.3107	N0	G3	Negative	Negative	Negative
MB-0292	TNBC	TNBC	TNBC	49.4333	DECEASED	Died of Other Causes	49.4333	1483	DiseaseFree	9	1	80.34	l	5.11	neg	post	MASTECTOMY	3high	NEUT	ER-/HER2-	Her2	NO	NO	NO	IDC	-	-	-	Her2	8.2695	N1	G3	Negative	Negative	Negative
MB-0399	TNBC	TNBC	TNBC	135.333	DECEASED	Died of Other Causes	135.333	4060	DiseaseFree	4ER-	1	68.47	l	6.09	neg	post	MASTECTOMY	1low	NEUT	ER-/HER2-	Her2	YES	NO	YES	IDC	-	-	-	Her2	6.9048	N3	G3	Negative	Negative	Negative
MB-0436	TNBC	TNBC	TNBC	75.5	DECEASED	Died of Other Causes	75.5	2265	DiseaseFree	4ER-	1	88.29	l	4.026	neg	post	BREAST CONSERVING	2moderate	NEUT	ER-/HER2-	Her2	NO	NO	YES	IDC	-	-	-	Her2	6.6663	N0	G3	Negative	Negative	Negative
MB-2834	TNBC	TNBC	TNBC	153.833	DECEASED	Died of Other Causes	153.833	4615	DiseaseFree	3	2	56.85	l	4.018	pos	post	BREAST CONSERVING	3high	NEUT	ER-/HER2-	Her2	NO	NO	YES	IDC	-	-	-	Her2	6.7148	N1	G2	Negative	Negative	Negative
MB-2929	TNBC	TNBC	TNBC	262.867	DECEASED	Died of Other Causes	262.867	7886	DiseaseFree	4ER-	2	53.31	l	4.04	neg	post	MASTECTOMY		NEUT	ER-/HER2-	Her2	YES	NO	YES	IDC	-	-	-	Her2	6.1765	N1	G2	Negative	Negative	Negative
MB-4640	TNBC	TNBC	TNBC	200.6	LIVING	Living	200.6	6018	DiseaseFree	7	3	61.59	r	4.05	neg	post	BREAST CONSERVING	2moderate	GAIN	ER+/HER2- High Prolif	Her2	NO	NO	YES	IDC	-	-	-	Her2	7.7893	N0	G3	Negative	Negative	Negative
MB-4667	TNBC	TNBC	TNBC	295.333	DECEASED	Died of Other Causes	295.333	8860	DiseaseFree	4ER-	3	65.58	l	4.04	neg	post	BREAST CONSERVING	3high	NEUT	ER-/HER2-	Her2	NO	NO	YES	ILC	-	-	-	Her2	6.615	N0	G3	Negative	Negative	Negative
MB-4904	TNBC	TNBC	TNBC	129.233	DECEASED	Died of Other Causes	129.233	3877	DiseaseFree	5	3	64.3	r	5	neg	post	NaN	2moderate	GAIN	HER2+	claudin-low	YES	NO	YES	IDC	-	-	-	Her2	6.7387	N1	G3	Negative	Negative	Negative
MB-4928	TNBC	TNBC	TNBC	220.033	LIVING	Living	220.033	6601	DiseaseFree	5	3	75.2	r	5.044	pos	post	MASTECTOMY	2moderate	GAIN	NaN	Her2	NO	YES	NO	IDC	-	-	-	Her2	6.9356	N1	G3	Negative	Negative	Negative
MB-5008	TNBC	TNBC	TNBC	223.3	LIVING	Living	223.3	6699	DiseaseFree	10	3	65.76	l	5.12	neg	post	BREAST CONSERVING	3high	NEUT	ER-/HER2-	Her2	YES	NO	YES	IDC	-	-	-	Her2	7.657	N1	G3	Negative	Negative	Negative
MB-5041	TNBC	TNBC	TNBC	173.933	LIVING	Living	173.933	5218	DiseaseFree	2	3	45.4	l	4.04	pos	pre	BREAST CONSERVING	2moderate	NEUT	ER-/HER2-	claudin-low	NO	NO	YES	IDC	-	-	-	Her2	7.033	N0	G3	Negative	Negative	Negative
MB-5052	TNBC	TNBC	TNBC	34.5667	DECEASED	Died of Other Causes	34.5667	1037	DiseaseFree	4ER+	3	76.66	l	5.07	pos	post	MASTECTOMY	2moderate	GAIN	ER-/HER2-	claudin-low	NO	YES	NO	IDC	-	-	-	Her2	6.7137	N1	G3	Negative	Negative	Negative
MB-5148	TNBC	TNBC	TNBC	245.233	DECEASED	Died of Other Causes	245.233	7357	DiseaseFree	4ER+	3	76.72	r	4.04	pos	post	BREAST CONSERVING	1low	NEUT	ER-/HER2-	Her2	NO	NO	YES	IDC	-	-	-	Her2	5.9036	N0	G3	Negative	Negative	Negative
MB-5222	TNBC	TNBC	TNBC	111.833	DECEASED	Died of Other Causes	111.833	3355	DiseaseFree	10	3	76.2	r	4.03	neg	post	BREAST CONSERVING	2moderate	GAIN	ER-/HER2-	claudin-low	NO	YES	YES	IDC	-	-	-	Her2	7.1714	N0	G3	Negative	Negative	Negative
MB-5392	TNBC	TNBC	TNBC	237.267	LIVING	Living	237.267	7118	DiseaseFree	4ER-	3	57.34	r	4.028	neg	post	MASTECTOMY	3high	NEUT	ER-/HER2-	claudin-low	NO	YES	NO	IDC	-	-	-	Her2	6.0496	N0	G3	Negative	Negative	Negative
MB-6318	TNBC	TNBC	TNBC	109.233	DECEASED	Died of Other Causes	109.233	3277	DiseaseFree	10	5	81.37	r	4.07	pos	post	MASTECTOMY	3high	NEUT	ER-/HER2-	Her2	NO	NO	NO	IDC	-	-	-	Her2	8.2044	N0	G3	Negative	Negative	Negative
MB-7066	TNBC	TNBC	TNBC	89.7667	LIVING	Living	89.7667	2693	DiseaseFree	3	4	64.24	r	5.037	neg	post	BREAST CONSERVING	1low	GAIN	ER+/HER2- Low Prolif	Her2	YES	NO	YES	IDC	-	-	-	Her2	5.9579	N1	G3	Negative	Negative	Negative
MB-7252	TNBC	TNBC	TNBC	35.7	DECEASED	Died of Other Causes	35.7	1071	DiseaseFree	4ER+	4	74.8	NaN	6.07	pos	post	MASTECTOMY	3high	GAIN	ER-/HER2-	Her2	NO	YES	NO	IDC	-	-	-	Her2	7.2056	N2	G3	Negative	Negative	Negative
MB-0079	TNBC	TNBC	TNBC	28.5	DECEASED	Died of Disease	28.5	855	Recurred/Progressed	10	1	50.42	r	6.08	neg	post	MASTECTOMY	3high	NEUT	NaN	Her2	YES	NO	YES	IDC	-	-	-	Her2	6.3663	N2	G3	Negative	Negative	Negative
MB-0188	TNBC	TNBC	TNBC	31.3	DECEASED	Died of Disease	31.3	939	Recurred/Progressed	3	1	82.65	r	4.09	pos	post	MASTECTOMY	3high	NEUT	NaN	Her2	YES	NO	YES	ILC	-	-	-	Her2	6.9263	N1	G2	Negative	Negative	Negative
MB-0221	TNBC	TNBC	TNBC	20.2	DECEASED	Died of Disease	20.2	606	Recurred/Progressed	4ER-	1	77.72	l	6.04	neg	post	MASTECTOMY	2moderate	GAIN	ER+/HER2- High Prolif	Her2	NO	NO	NO	IDC	-	-	-	Her2	6.572	N2	G3	Negative	Negative	Negative
MB-0352	TNBC	TNBC	TNBC	55.2	DECEASED	Died of Disease	55.2	1656	Recurred/Progressed	4ER+	1	61.32	l	4.026	pos	post	MASTECTOMY	2moderate	NEUT	ER-/HER2-	claudin-low	YES	YES	YES	IDC	-	-	-	Her2	6.0444	N0	G3	Negative	Negative	Negative
MB-0453	TNBC	TNBC	TNBC	43.1333	DECEASED	Died of Disease	43.1333	1294	Recurred/Progressed	2	1	61.11	r	6.2	pos	post	MASTECTOMY	2moderate	LOSS	ER+/HER2- High Prolif	Her2	YES	YES	YES	IDC	-	-	-	Her2	7.2104	N2	G3	Negative	Negative	Negative
MB-0653	TNBC	TNBC	TNBC	24.8	DECEASED	Died of Disease	24.8	744	Recurred/Progressed	9	1	69.95	l	5.056	pos	post	BREAST CONSERVING	2moderate	NEUT	ER+/HER2- High Prolif	Her2	NO	YES	YES	IDC+ILC	-	-	-	Her2	6.8672	N1	G3	Negative	Negative	Negative
MB-0660	TNBC	TNBC	TNBC	18.9333	DECEASED	Died of Disease	18.9333	568	Recurred/Progressed	10	1	52.43	r	6.32	pos	post	MASTECTOMY	3high	GAIN	ER+/HER2- High Prolif	Her2	YES	YES	YES	IDC-MED	-	-	-	Her2	7.142	N3	G3	Negative	Negative	Negative
MB-2922	TNBC	TNBC	TNBC	14.4	DECEASED	Died of Disease	14.4	432	Recurred/Progressed	1	2	45.74	r	6.05	neg	pre	MASTECTOMY	3high	GAIN	ER+/HER2- High Prolif	Her2	YES	NO	YES	IDC	-	-	-	Her2	6.2334	N2	G3	Negative	Negative	Negative
MB-2963	TNBC	TNBC	TNBC	227.833	DECEASED	Died of Disease	227.833	6835	Recurred/Progressed	4ER+	2	53.99	l	5.02	pos	post	BREAST CONSERVING	2moderate	NEUT	ER-/HER2-	claudin-low	NO	YES	YES	IDC-TUB	-	-	-	Her2	5.7541	N2	G2	Negative	Negative	Negative
MB-4015	TNBC	TNBC	TNBC	11.3	DECEASED	Died of Disease	11.3	339	Recurred/Progressed	4ER-	3	76.13	l	3.06	neg	post	MASTECTOMY	2moderate	LOSS	NaN	Her2	NO	NO	NO	IDC	-	-	-	Her2	7.6556	N0	G2	Negative	Negative	Negative
MB-4351	TNBC	TNBC	TNBC	68.1333	DECEASED	Died of Disease	68.1333	2044	Recurred/Progressed	1	3	70.27	r	4.04	pos	post	BREAST CONSERVING	2moderate	NEUT	NaN	Her2	NO	NO	YES	IDC	-	-	-	Her2	6.597	N0	G3	Negative	Negative	Negative
MB-4354	TNBC	TNBC	TNBC	15.3667	DECEASED	Died of Disease	15.3667	461	Recurred/Progressed	1	3	55.01	l	4.07	pos	post	MASTECTOMY	2moderate	NEUT	NaN	Her2	NO	YES	YES	IDC	-	-	-	Her2	6.8735	N1	G2	Negative	Negative	Negative
MB-4982	TNBC	TNBC	TNBC	19.1667	DECEASED	Died of Disease	19.1667	575	Recurred/Progressed	4ER+	3	62.99	r	6.034	pos	post	MASTECTOMY	2moderate	GAIN	ER-/HER2-	Her2	NO	YES	YES	IDC	-	-	-	Her2	6.7088	N2	G3	Negative	Negative	Negative
MB-4993	TNBC	TNBC	TNBC	75.2333	DECEASED	Died of Disease	75.2333	2257	Recurred/Progressed	4ER-	3	33.55	l	6.1	neg	pre	BREAST CONSERVING	3high	NEUT	ER-/HER2-	Her2	YES	NO	YES	IDC	-	-	-	Her2	6.4502	N2	G3	Negative	Negative	Negative
MB-5072	TNBC	TNBC	TNBC	50.2333	DECEASED	Died of Disease	50.2333	1507	Recurred/Progressed	4ER-	3	52.23	l	5.06	neg	post	MASTECTOMY	3high	NEUT	ER-/HER2-	Her2	YES	NO	NO	IDC	-	-	-	Her2	6.8771	N1	G3	Negative	Negative	Negative
MB-5213	TNBC	TNBC	TNBC	43.4	DECEASED	Died of Disease	43.4	1302	Recurred/Progressed	5	3	74.98	l	6.05	neg	post	MASTECTOMY	3high	GAIN	HER2+	Her2	YES	YES	YES	IDC	-	-	-	Her2	7.3955	N3	G3	Negative	Negative	Negative
MB-5446	TNBC	TNBC	TNBC	162.833	DECEASED	Died of Disease	162.833	4885	Recurred/Progressed	4ER-	3	51.25	l	5.05	neg	post	MASTECTOMY	2moderate	NEUT	ER-/HER2-	Her2	YES	YES	YES	IDC	-	-	-	Her2	6.0568	N1	G3	Negative	Negative	Negative
MB-5577	TNBC	TNBC	TNBC	55.4	DECEASED	Died of Disease	55.4	1662	Recurred/Progressed	3	3	68.64	r	6.12	pos	post	MASTECTOMY	3high	NEUT	ER+/HER2- High Prolif	claudin-low	NO	YES	NO	ILC	-	-	-	Her2	6.4533	N2	G3	Negative	Negative	Negative
MB-7045	TNBC	TNBC	TNBC	94.9333	DECEASED	Died of Disease	94.9333	2848	Recurred/Progressed	4ER-	4	61.39	r	3.04	neg	post	BREAST CONSERVING	3high	NEUT	ER-/HER2-	Her2	NO	YES	YES	IDC	-	-	-	Her2	6.3842	N0	G2	Negative	Negative	Negative
MB-0002	ER+	ER+	ER+	84.6333	LIVING	Living	84.6333	2539	DiseaseFree	4ER+	1	43.19	r	4.02	pos	pre	BREAST CONSERVING	3high	NEUT	ER+/HER2- High Prolif	LumA	NO	YES	YES	IDC	+	-	+	LumA	6.2093	N0	G3	Positive	Negative	Positive
MB-0068	ER+	ER+	ER+	103.133	LIVING	Living	103.133	3094	DiseaseFree	3	1	51.01	l	3.024	pos	post	BREAST CONSERVING	3high	LOSS	NaN	LumA	NO	YES	YES	IDC-TUB	+	-	+	LumA	5.6985	N1	G1	Positive	Negative	Positive
MB-0097	ER+	ER+	ER+	98.7	LIVING	Living	98.7	2961	DiseaseFree	8	1	78.19	l	5.06	pos	post	MASTECTOMY	3high	NEUT	NaN	LumA	NO	YES	YES	IDC	+	-	+	LumA	5.9649	N1	G3	Positive	Negative	Positive
MB-0106	ER+	ER+	ER+	85.3333	LIVING	Living	85.3333	2560	DiseaseFree	8	1	49.87	l	4.14	pos	pre	MASTECTOMY	2moderate	NEUT	ER+/HER2- Low Prolif	LumA	YES	YES	YES	IDC	+	-	+	LumA	5.7839	N2	G1	Positive	Negative	Positive
MB-0111	ER+	ER+	ER+	127.1	LIVING	Living	127.1	3813	DiseaseFree	3	1	54.23	r	2.054	pos	post	MASTECTOMY	3high	NEUT	ER+/HER2- Low Prolif	LumA	NO	YES	NO	IDC	+	-	+	LumA	6.0313	N0	G1	Positive	Negative	Positive
MB-0114	ER+	ER+	ER+	13.4	LIVING	Living	13.4	402	DiseaseFree	8	1	48.59	l	3.06	pos	pre	MASTECTOMY	1low	NEUT	ER+/HER2- High Prolif	LumA	NO	YES	NO	IDC	+	-	+	LumA	6.6815	N0	G2	Positive	Negative	Positive
MB-0117	ER+	ER+	ER+	2.4	LIVING	Living	2.4	72	DiseaseFree	1	1	60.07	r	4.046	pos	post	BREAST CONSERVING	2moderate	NEUT	ER+/HER2- Low Prolif	LumA	NO	YES	YES	IDC+ILC	+	-	-	LumA	6.0896	N1	G2	Positive	Negative	Negative
MB-0121	ER+	ER+	ER+	152.2	LIVING	Living	152.2	4566	DiseaseFree	8	1	78.73	l	5.06	pos	post	MASTECTOMY	2moderate	NEUT	ER+/HER2- Low Prolif	LumA	NO	YES	YES	IDC	+	-	-	LumA	6.1302	N2	G2	Positive	Negative	Negative
MB-0122	ER+	ER+	ER+	138.9	LIVING	Living	138.9	4167	DiseaseFree	8	1	58.95	r	3.04	pos	post	BREAST CONSERVING	2moderate	NEUT	ER+/HER2- Low Prolif	LumA	NO	YES	YES	OTHER	+	-	+	LumA	5.6261	N1	G1	Positive	Negative	Positive
MB-0124	ER+	ER+	ER+	118.2	LIVING	Living	118.2	3546	DiseaseFree	8	1	43.46	l	4.1	pos	pre	BREAST CONSERVING	1low	NEUT	ER+/HER2- Low Prolif	LumA	YES	YES	YES	IDC+ILC	+	-	+	LumA	6.0195	N1	G2	Positive	Negative	Positive
MB-0126	ER+	ER+	ER+	127.633	LIVING	Living	127.633	3829	DiseaseFree	8	1	61.95	r	3.07	pos	post	MASTECTOMY	2moderate	NEUT	ER+/HER2- Low Prolif	LumA	NO	YES	YES	IDC	+	-	+	LumA	5.8583	N0	G2	Positive	Negative	Positive
MB-0133	ER+	ER+	ER+	151	LIVING	Living	151	4530	DiseaseFree	8	1	58.89	l	3.16	pos	post	BREAST CONSERVING	2moderate	NEUT	ER+/HER2- Low Prolif	LumA	YES	YES	YES	IDC-TUB	+	-	-	LumA	5.6077	N1	G1	Positive	Negative	Negative
MB-0136	ER+	ER+	ER+	88.2	LIVING	Living	88.2	2646	DiseaseFree	3	1	72.3	r	3.026	pos	post	BREAST CONSERVING	3high	NEUT	ER+/HER2- Low Prolif	LumA	NO	YES	NO	IDC	+	-	+	LumA	6.1096	N0	G2	Positive	Negative	Positive
MB-0138	ER+	ER+	ER+	150.567	LIVING	Living	150.567	4517	DiseaseFree	3	1	51.33	l	3.036	pos	post	BREAST CONSERVING	2moderate	LOSS	ER+/HER2- Low Prolif	LumA	NO	YES	NO	ILC	+	-	+	LumA	5.7717	N0	G2	Positive	Negative	Positive
MB-0139	ER+	ER+	ER+	109.2	LIVING	Living	109.2	3276	DiseaseFree	3	1	47.62	r	4.06	pos	pre	BREAST CONSERVING	2moderate	NEUT	ER+/HER2- Low Prolif	LumA	NO	YES	YES	ILC	+	-	+	LumA	5.4435	N1	G2	Positive	Negative	Positive
MB-0142	ER+	ER+	ER+	12.4	LIVING	Living	12.4	372	DiseaseFree	1	1	57.99	r	3.032	pos	post	MASTECTOMY	2moderate	LOSS	ER+/HER2- Low Prolif	LumA	NO	NO	NO	IDC-MUC	+	-	+	LumA	5.8984	N0	G2	Positive	Negative	Positive
MB-0143	ER+	ER+	ER+	54.3333	DECEASED	Died of Other Causes	54.3333	1630	DiseaseFree	9	1	85.39	r	5.044	pos	post	BREAST CONSERVING	3high	NEUT	ER+/HER2- High Prolif	LumA	NO	YES	YES	IDC	+	-	-	LumA	6.4146	N1	G3	Positive	Negative	Negative
MB-0145	ER+	ER+	ER+	147.667	LIVING	Living	147.667	4430	DiseaseFree	3	1	62.4	l	3.04	pos	post	BREAST CONSERVING	2moderate	NEUT	ER+/HER2- Low Prolif	LumA	NO	YES	YES	ILC	+	-	+	LumA	5.6304	N0	G2	Positive	Negative	Positive
MB-0154	ER+	ER+	ER+	114.767	LIVING	Living	114.767	3443	DiseaseFree	4ER+	1	62.46	r	3.024	pos	post	MASTECTOMY	2moderate	NEUT	ER+/HER2- Low Prolif	LumA	NO	YES	NO	IDC	+	-	-	LumA	5.5963	N0	G2	Positive	Negative	Negative
MB-0162	ER+	ER+	ER+	55.7667	LIVING	Living	55.7667	1673	DiseaseFree	7	1	57.56	l	4.028	pos	post	BREAST CONSERVING	3high	NEUT	ER+/HER2- Low Prolif	LumA	NO	YES	YES	IDC	+	-	+	LumA	6.0001	N1	G2	Positive	Negative	Positive
MB-0166	ER+	ER+	ER+	104.4	LIVING	Living	104.4	3132	DiseaseFree	4ER+	1	44.98	r	5.048	pos	pre	BREAST CONSERVING	2moderate	NEUT	ER+/HER2- Low Prolif	LumA	YES	YES	YES	IDC	+	-	+	LumA	5.9377	N1	G3	Positive	Negative	Positive
MB-0170	ER+	ER+	ER+	93.3667	DECEASED	Died of Other Causes	93.3667	2801	DiseaseFree	3	1	83.35	l	3.052	pos	post	MASTECTOMY	1low	NEUT	ER+/HER2- Low Prolif	LumA	NO	YES	YES	OTHER INVASIVE	+	-	-	LumA	5.1988	N1	G1	Positive	Negative	Negative
MB-0172	ER+	ER+	ER+	138.1	LIVING	Living	138.1	4143	DiseaseFree	3	1	48.11	r	4.04	pos	pre	MASTECTOMY	1low	NEUT	ER+/HER2- Low Prolif	LumA	YES	YES	YES	IDC	+	-	+	LumA	5.887	N1	G2	Positive	Negative	Positive
MB-0175	ER+	ER+	ER+	72.3667	LIVING	Living	72.3667	2171	DiseaseFree	6	1	69.51	r	2.04	pos	post	MASTECTOMY		LOSS	ER+/HER2- Low Prolif	LumA	NO	YES	NO	IDC-TUB	+	-	-	LumA	6.0518	N0	G1	Positive	Negative	Negative
MB-0176	ER+	ER+	ER+	113.433	LIVING	Living	113.433	3403	DiseaseFree	1	1	38.78	r	6.072	pos	pre	MASTECTOMY	2moderate	NEUT	ER+/HER2- High Prolif	LumA	YES	YES	YES	IDC	+	-	+	LumA	6.6606	N2	G3	Positive	Negative	Positive
MB-0177	ER+	ER+	ER+	45.6	DECEASED	Died of Other Causes	45.6	1368	DiseaseFree	6	1	85.94	l	4.088	pos	post	MASTECTOMY	1low	NEUT	ER+/HER2- Low Prolif	LumA	NO	YES	YES	IDC	+	-	+	LumA	5.9633	N1	G2	Positive	Negative	Positive
MB-0180	ER+	ER+	ER+	62.3333	LIVING	Living	62.3333	1870	DiseaseFree	8	1	51.69	r	3.036	pos	post	BREAST CONSERVING	2moderate	NEUT	ER+/HER2- Low Prolif	LumA	NO	YES	YES	IDC	+	-	+	LumA	6.0275	N0	G2	Positive	Negative	Positive
MB-0181	ER+	ER+	ER+	85.9667	LIVING	Living	85.9667	2579	DiseaseFree	7	1	68.45	l	4.042	pos	post	BREAST CONSERVING	2moderate	NEUT	ER+/HER2- Low Prolif	LumA	NO	YES	YES	IDC	+	-	+	LumA	6.4969	N1	G2	Positive	Negative	Positive
MB-0184	ER+	ER+	ER+	109.033	LIVING	Living	109.033	3271	DiseaseFree	4ER+	1	68.41	l	3.05	pos	post	MASTECTOMY	2moderate	NEUT	ER+/HER2- Low Prolif	LumA	NO	YES	NO	IDC-MUC	+	-	+	LumA	5.9513	N0	G2	Positive	Negative	Positive
MB-0194	ER+	ER+	ER+	91.6	LIVING	Living	91.6	2748	DiseaseFree	3	1	56.45	r	5.042	pos	post	MASTECTOMY	3high	NEUT	ER+/HER2- Low Prolif	LumA	YES	YES	YES	IDC	+	-	+	LumA	5.6836	N2	G2	Positive	Negative	Positive
MB-0199	ER+	ER+	ER+	144.4	LIVING	Living	144.4	4332	DiseaseFree	3	1	57.56	r	5.038	pos	post	BREAST CONSERVING	3high	NEUT	ER+/HER2- Low Prolif	LumA	NO	YES	YES	IDC+ILC	+	-	+	LumA	5.9111	N1	G3	Positive	Negative	Positive
MB-0202	ER+	ER+	ER+	128.367	LIVING	Living	128.367	3851	DiseaseFree	4ER+	1	46	r	5.06	pos	pre	MASTECTOMY	3high	NEUT	ER+/HER2- High Prolif	LumA	YES	YES	YES	IDC	+	-	+	LumA	6.6607	N1	G3	Positive	Negative	Positive
MB-0203	ER+	ER+	ER+	58.7667	DECEASED	Died of Other Causes	58.7667	1763	DiseaseFree	7	1	86.24	r	5.05	pos	post	MASTECTOMY	3high	NEUT	ER+/HER2- High Prolif	LumA	YES	YES	YES	IDC	+	-	+	LumA	6.7198	N1	G3	Positive	Negative	Positive
MB-0207	ER+	ER+	ER+	173.633	LIVING	Living	173.633	5209	DiseaseFree	8	1	48.13	l	4.056	pos	pre	MASTECTOMY	3high	GAIN	ER+/HER2- Low Prolif	LumA	NO	YES	NO	IDC	+	-	+	LumA	6.2251	N1	G2	Positive	Negative	Positive
MB-0224	ER+	ER+	ER+	176.767	LIVING	Living	176.767	5303	DiseaseFree	4ER+	1	44.01	r	4.05	pos	pre	MASTECTOMY	2moderate	NEUT	ER+/HER2- Low Prolif	LumA	NO	YES	NO	IDC	+	-	+	LumA	5.9023	N0	G3	Positive	Negative	Positive
MB-0226	ER+	ER+	ER+	57.6333	LIVING	Living	57.6333	1729	DiseaseFree	8	1	58.21	r	3.04	pos	post	BREAST CONSERVING	1low	NEUT	ER+/HER2- Low Prolif	LumA	NO	YES	YES	IDC	+	-	+	LumA	5.6291	N1	G1	Positive	Negative	Positive
MB-0227	ER+	ER+	ER+	111.867	LIVING	Living	111.867	3356	DiseaseFree	8	1	52.95	l	3.048	pos	post	BREAST CONSERVING		NEUT	ER+/HER2- Low Prolif	LumA	NO	YES	NO	IDC	+	-	+	LumA	5.9894	N0	G2	Positive	Negative	Positive
MB-0229	ER+	ER+	ER+	71.5	LIVING	Living	71.5	2145	DiseaseFree	7	1	45.5	r	3.038	pos	pre	BREAST CONSERVING	3high	NEUT	ER+/HER2- Low Prolif	LumA	NO	YES	YES	IDC	+	-	+	LumA	6.4213	N0	G2	Positive	Negative	Positive
MB-0231	ER+	ER+	ER+	19.6	LIVING	Living	19.6	588	DiseaseFree	3	1	71.57	l	1.06	NaN	post	BREAST CONSERVING	1low	GAIN	ER+/HER2- Low Prolif	LumA	NO	NO	NO	IDC-MUC	+	-	-	LumA	5.3713	N0		Positive	Negative	Negative
MB-0232	ER+	ER+	ER+	207.633	LIVING	Living	207.633	6229	DiseaseFree	8	1	44.73	r	3.028	pos	pre	BREAST CONSERVING	3high	NEUT	ER+/HER2- Low Prolif	LumA	NO	NO	NO	IDC	+	-	+	LumA	6.2309	N0	G2	Positive	Negative	Positive
MB-0233	ER+	ER+	ER+	72.4333	DECEASED	Died of Other Causes	72.4333	2173	DiseaseFree	2	1	77.77	l	3.034	NaN	post	BREAST CONSERVING	2moderate	GAIN	ER+/HER2- Low Prolif	LumA	NO	YES	NO	IDC	+	-	+	LumA	5.6577	N0	G2	Positive	Negative	Positive
MB-0245	ER+	ER+	ER+	164.7	LIVING	Living	164.7	4941	DiseaseFree	3	1	54.76	r	1.028	pos	post	BREAST CONSERVING	3high	NEUT	ER+/HER2- Low Prolif	LumA	NO	YES	NO	ILC	+	-	-	LumA	6.0055	N0		Positive	Negative	Negative
MB-0247	ER+	ER+	ER+	185.6	LIVING	Living	185.6	5568	DiseaseFree	4ER+	1	66.75	l	4.03	pos	post	BREAST CONSERVING	2moderate	NEUT	ER+/HER2- Low Prolif	LumA	NO	YES	YES	IDC	+	-	+	LumA	5.9292	N1	G2	Positive	Negative	Positive
MB-0248	ER+	ER+	ER+	71	LIVING	Living	71	2130	DiseaseFree	8	1	45.76	r	4.042	pos	pre	MASTECTOMY	3high	NEUT	ER+/HER2- Low Prolif	LumA	YES	YES	YES	IDC	+	-	+	LumA	6.2191	N0	G3	Positive	Negative	Positive
MB-0256	ER+	ER+	ER+	200.7	LIVING	Living	200.7	6021	DiseaseFree	3	1	53.1	r	2.034	pos	post	BREAST CONSERVING	3high	NEUT	NaN	LumA	NO	YES	NO	IDC	+	-	+	LumA	5.4709	N0	G1	Positive	Negative	Positive
MB-0258	ER+	ER+	ER+	86.1333	LIVING	Living	86.1333	2584	DiseaseFree	7	1	62.7	l	4.022	pos	post	BREAST CONSERVING	3high	GAIN	ER+/HER2- High Prolif	LumA	NO	YES	YES	IDC	+	-	+	LumA	7.074	N0	G3	Positive	Negative	Positive
MB-0260	ER+	ER+	ER+	169.833	DECEASED	Died of Other Causes	169.833	5095	DiseaseFree	3	1	78.26	l	1.024	pos	post	MASTECTOMY	3high	NEUT	ER+/HER2- Low Prolif	LumA	NO	YES	YES	ILC	+	-	+	LumA	6.0392	N0		Positive	Negative	Positive
MB-0263	ER+	ER+	ER+	176.033	DECEASED	Died of Other Causes	176.033	5281	DiseaseFree	7	1	76.49	l	1.054	pos	post	MASTECTOMY	2moderate	NEUT	ER+/HER2- Low Prolif	LumA	NO	YES	NO	ILC	+	-	+	LumA	5.8007	N0		Positive	Negative	Positive
MB-0266	ER+	ER+	ER+	90.6667	DECEASED	Died of Other Causes	90.6667	2720	DiseaseFree	8	1	84.88	l	1.06	NaN	post	MASTECTOMY	2moderate	GAIN	NaN	LumA	NO	YES	YES	ILC	+	-	+	LumA	5.6216	N0		Positive	Negative	Positive
MB-0273	ER+	ER+	ER+	186.533	LIVING	Living	186.533	5596	DiseaseFree	8	1	68.66	r	4.05	pos	post	MASTECTOMY	2moderate	NEUT	ER+/HER2- Low Prolif	LumA	NO	YES	YES	IDC+ILC	+	-	-	LumA	6.4844	N1	G2	Positive	Negative	Negative
MB-0286	ER+	ER+	ER+	192.6	LIVING	Living	192.6	5778	DiseaseFree	4ER+	1	62.92	NaN	4.046	pos	post	BREAST CONSERVING	2moderate	NEUT	ER-/HER2-	claudin-low	NO	NO	NO	IDC	+	-	-	LumA	5.5002	N0	G3	Positive	Negative	Negative
MB-0290	ER+	ER+	ER+	199.533	LIVING	Living	199.533	5986	DiseaseFree	8	1	49.92	l	2.05	pos	pre	MASTECTOMY	2moderate	NEUT	ER+/HER2- Low Prolif	LumA	NO	NO	NO	IDC+ILC	+	-	+	LumA	5.7733	N0	G1	Positive	Negative	Positive
MB-0295	ER+	ER+	ER+	164.5	LIVING	Living	164.5	4935	DiseaseFree	4ER+	1	47.13	l	3.018	pos	pre	BREAST CONSERVING	2moderate	LOSS	ER+/HER2- Low Prolif	LumA	NO	YES	NO	IDC-TUB	+	-	+	LumA	5.8698	N1	G1	Positive	Negative	Positive
MB-0301	ER+	ER+	ER+	122.7	DECEASED	Died of Other Causes	122.7	3681	DiseaseFree	7	1	82.46	l	5.046	pos	post	MASTECTOMY	2moderate	NEUT	ER+/HER2- Low Prolif	LumA	NO	YES	YES	IDC	+	-	+	LumA	6.3635	N1	G3	Positive	Negative	Positive
MB-0308	ER+	ER+	ER+	183.267	LIVING	Living	183.267	5498	DiseaseFree	3	1	51.21	NaN	2.038	pos	post	NaN	1low	NEUT	ER+/HER2- Low Prolif	LumA	NO	NO	NO	IDC-TUB	+	-	-	LumA	5.7631	N0	G1	Positive	Negative	Negative
MB-0309	ER+	ER+	ER+	42.3333	DECEASED	Died of Other Causes	42.3333	1270	DiseaseFree	8	1	89.43	l	3.042	pos	post	MASTECTOMY	1low	NEUT	ER+/HER2- Low Prolif	LumA	NO	YES	NO	IDC	+	-	+	LumA	5.6897	N1	G1	Positive	Negative	Positive
MB-0310	ER+	ER+	ER+	185.167	LIVING	Living	185.167	5555	DiseaseFree	3	1	67.38	r	4.032	pos	post	MASTECTOMY	2moderate	NEUT	ER+/HER2- Low Prolif	LumA	NO	YES	YES	IDC	+	-	+	LumA	5.7688	N1	G2	Positive	Negative	Positive
MB-0315	ER+	ER+	ER+	186.2	LIVING	Living	186.2	5586	DiseaseFree	6	1	56.32	r	4.1	pos	post	MASTECTOMY	2moderate	GAIN	ER+/HER2- Low Prolif	LumA	YES	YES	YES	IDC	+	-	-	LumA	6.3331	N1	G2	Positive	Negative	Negative
MB-0317	ER+	ER+	ER+	151.667	DECEASED	Died of Other Causes	151.667	4550	DiseaseFree	7	1	76.68	r	4.078	pos	post	MASTECTOMY	3high	NEUT	ER+/HER2- Low Prolif	LumA	NO	NO	NO	IDC	+	-	+	LumA	6.0334	N0	G3	Positive	Negative	Positive
MB-0320	ER+	ER+	ER+	63.7333	LIVING	Living	63.7333	1912	DiseaseFree	3	1	50.98	r	2.034	pos	post	BREAST CONSERVING	2moderate	NEUT	ER+/HER2- Low Prolif	LumA	NO	YES	YES	ILC	+	-	+	LumA	5.7707	N0	G1	Positive	Negative	Positive
MB-0321	ER+	ER+	ER+	174.633	LIVING	Living	174.633	5239	DiseaseFree	8	1	46.86	l	5.06	pos	pre	MASTECTOMY	3high	NEUT	ER+/HER2- High Prolif	LumA	YES	YES	NO	IDC	+	-	+	LumA	6.3616	N1	G3	Positive	Negative	Positive
MB-0322	ER+	ER+	ER+	50.5333	DECEASED	Died of Other Causes	50.5333	1516	DiseaseFree	8	1	86.28	r	4.05	pos	post	MASTECTOMY	3high	NEUT	ER+/HER2- Low Prolif	LumA	NO	YES	YES	IDC	+	-	-	LumA	5.9889	N1	G2	Positive	Negative	Negative
MB-0345	ER+	ER+	ER+	72.6667	LIVING	Living	72.6667	2180	DiseaseFree	3	1	37.3	r	4.056	pos	pre	MASTECTOMY	2moderate	NEUT	ER+/HER2- Low Prolif	LumA	YES	YES	NO	IDC	+	-	+	LumA	5.7	N1	G2	Positive	Negative	Positive
MB-0348	ER+	ER+	ER+	122.7	DECEASED	Died of Other Causes	122.7	3681	DiseaseFree	8	1	81.88	l	2.044	pos	post	MASTECTOMY	3high	NEUT	ER+/HER2- Low Prolif	LumA	NO	YES	YES	IDC	+	-	+	LumA	6.2888	N0	G1	Positive	Negative	Positive
MB-0353	ER+	ER+	ER+	41.8333	DECEASED	Died of Other Causes	41.8333	1255	DiseaseFree	7	1	86.26	r	5.08	pos	post	MASTECTOMY	3high	NEUT	ER+/HER2- Low Prolif	LumA	NO	YES	YES	IDC+ILC	+	-	-	LumA	6.1031	N2	G2	Positive	Negative	Negative
MB-0356	ER+	ER+	ER+	213.5	LIVING	Living	213.5	6405	DiseaseFree	8	1	58.16	l	3.032	pos	post	MASTECTOMY	2moderate	NEUT	ER+/HER2- High Prolif	LumA	NO	NO	NO	IDC+ILC	+	-	+	LumA	6.7891	N0	G2	Positive	Negative	Positive
MB-0358	ER+	ER+	ER+	32.8667	LIVING	Living	32.8667	986	DiseaseFree	9	1	57.87	r	5.052	pos	post	MASTECTOMY	2moderate	GAIN	ER+/HER2- High Prolif	LumA	YES	YES	YES	IDC	+	-	+	LumA	6.8529	N1	G3	Positive	Negative	Positive
MB-0359	ER+	ER+	ER+	21.6	LIVING	Living	21.6	648	DiseaseFree	3	1	44.21	NaN	3.044	pos	pre	NaN	2moderate	NEUT	ER+/HER2- Low Prolif	LumA	NO	NO	YES	IDC	+	-	+	LumA	6.1481	N0	G2	Positive	Negative	Positive
MB-0364	ER+	ER+	ER+	176.6	LIVING	Living	176.6	5298	DiseaseFree	4ER+	1	48.67	r	5.1	pos	pre	MASTECTOMY	3high	NEUT	ER+/HER2- Low Prolif	LumA	YES	YES	YES	IDC	+	-	-	LumA	5.6887	N2	G2	Positive	Negative	Negative
MB-0366	ER+	ER+	ER+	64.2333	LIVING	Living	64.2333	1927	DiseaseFree	8	1	51.74	l	3.044	pos	post	MASTECTOMY	2moderate	NEUT	ER+/HER2- High Prolif	LumA	NO	YES	NO	IDC	+	-	+	LumA	6.8686	N0	G2	Positive	Negative	Positive
MB-0377	ER+	ER+	ER+	134.367	LIVING	Living	134.367	4031	DiseaseFree	4ER+	1	63.25	r	3.024	pos	post	BREAST CONSERVING	2moderate	NEUT	ER+/HER2- Low Prolif	LumA	NO	YES	YES	IDC	+	-	+	LumA	5.7411	N0	G2	Positive	Negative	Positive
MB-0379	ER+	ER+	ER+	135.667	LIVING	Living	135.667	4070	DiseaseFree	7	1	48.22	r	4.058	pos	pre	BREAST CONSERVING	3high	NEUT	ER+/HER2- Low Prolif	LumA	YES	YES	YES	IDC+ILC	+	-	-	LumA	6.6138	N1	G2	Positive	Negative	Negative
MB-0382	ER+	ER+	ER+	136.467	LIVING	Living	136.467	4094	DiseaseFree	3	1	59.05	r	4.044	pos	post	BREAST CONSERVING	2moderate	NEUT	ER+/HER2- Low Prolif	LumA	YES	YES	YES	IDC	+	-	-	LumA	5.4698	N1	G2	Positive	Negative	Negative
MB-0386	ER+	ER+	ER+	138.133	LIVING	Living	138.133	4144	DiseaseFree	9	1	66.83	r	6.03	pos	post	BREAST CONSERVING	2moderate	LOSS	ER+/HER2- Low Prolif	LumA	NO	YES	YES	IDC	+	-	+	LumA	6.7308	N2	G3	Positive	Negative	Positive
MB-0394	ER+	ER+	ER+	64.2333	LIVING	Living	64.2333	1927	DiseaseFree	2	1	56.48	l	3.04	pos	post	BREAST CONSERVING	2moderate	NEUT	ER+/HER2- High Prolif	LumA	NO	YES	YES	IDC-MUC	+	-	+	LumA	5.9692	N0	G2	Positive	Negative	Positive
MB-0397	ER+	ER+	ER+	57.2333	LIVING	Living	57.2333	1717	DiseaseFree	4ER+	1	58.56	r	2.022	pos	post	BREAST CONSERVING	3high	NEUT	ER+/HER2- Low Prolif	LumA	NO	YES	YES	IDC-TUB	+	-	+	LumA	5.7058	N0	G1	Positive	Negative	Positive
MB-0404	ER+	ER+	ER+	63.5	LIVING	Living	63.5	1905	DiseaseFree	8	1	60.71	l	5.03	pos	post	BREAST CONSERVING	3high	LOSS	ER+/HER2- High Prolif	LumA	NO	YES	YES	IDC	+	-	+	LumA	6.6296	N1	G3	Positive	Negative	Positive
MB-0410	ER+	ER+	ER+	63	LIVING	Living	63	1890	DiseaseFree	3	1	57.41	r	3.04	pos	post	BREAST CONSERVING	3high	NEUT	ER+/HER2- Low Prolif	LumA	NO	YES	YES	ILC	+	-	+	LumA	5.9397	N0	G2	Positive	Negative	Positive
MB-0411	ER+	ER+	ER+	139.167	LIVING	Living	139.167	4175	DiseaseFree	6	1	54.6	l	4.036	pos	post	MASTECTOMY	2moderate	LOSS	ER+/HER2- Low Prolif	LumA	YES	YES	YES	IDC	+	-	-	LumA	5.6962	N1	G2	Positive	Negative	Negative
MB-0413	ER+	ER+	ER+	140.067	LIVING	Living	140.067	4202	DiseaseFree	2	1	56.58	l	6.094	pos	post	BREAST CONSERVING	3high	NEUT	ER+/HER2- High Prolif	LumA	YES	YES	YES	IDC	+	-	+	LumA	6.5532	N2	G3	Positive	Negative	Positive
MB-0419	ER+	ER+	ER+	104.3	DECEASED	Died of Other Causes	104.3	3129	DiseaseFree	8	1	77.92	r	4.042	pos	post	MASTECTOMY	3high	NEUT	ER+/HER2- Low Prolif	LumA	NO	YES	YES	IDC	+	-	+	LumA	6.2118	N1	G2	Positive	Negative	Positive
MB-0422	ER+	ER+	ER+	33.8	DECEASED	Died of Other Causes	33.8	1014	DiseaseFree	8	1	66.72	r	5.032	pos	post	BREAST CONSERVING	3high	NEUT	ER+/HER2- Low Prolif	LumA	NO	YES	YES	IDC	+	-	+	LumA	6.546	N2	G2	Positive	Negative	Positive
MB-0425	ER+	ER+	ER+	24.4	DECEASED	Died of Other Causes	24.4	732	DiseaseFree	3	1	83.17	l	5.044	pos	post	MASTECTOMY	3high	NEUT	ER+/HER2- Low Prolif	LumA	NO	YES	YES	IDC	+	-	+	LumA	6.4034	N2	G2	Positive	Negative	Positive
MB-0427	ER+	ER+	ER+	116.1	LIVING	Living	116.1	3483	DiseaseFree	7	1	81.89	l	5.042	pos	post	MASTECTOMY	2moderate	NEUT	ER+/HER2- High Prolif	LumA	NO	YES	YES	ILC	+	-	-	LumA	6.5491	N3	G2	Positive	Negative	Negative
MB-0428	ER+	ER+	ER+	55.9333	LIVING	Living	55.9333	1678	DiseaseFree	9	1	85.21	l	6.04	pos	post	MASTECTOMY	3high	NEUT	ER+/HER2- High Prolif	LumA	NO	YES	YES	IDC	+	-	-	LumA	6.2265	N2	G3	Positive	Negative	Negative
MB-0431	ER+	ER+	ER+	85.1333	LIVING	Living	85.1333	2554	DiseaseFree	3	1	63.61	l	4.114	pos	post	BREAST CONSERVING	3high	NEUT	ER+/HER2- Low Prolif	LumA	NO	YES	YES	ILC	+	-	-	LumA	5.7859	N1	G2	Positive	Negative	Negative
MB-0443	ER+	ER+	ER+	45.0333	LIVING	Living	45.0333	1351	DiseaseFree	7	1	61.67	l	3.052	pos	post	MASTECTOMY	3high	NEUT	ER+/HER2- Low Prolif	claudin-low	NO	YES	YES	IDC	+	-	+	LumA	6.5467	N0	G2	Positive	Negative	Positive
MB-0445	ER+	ER+	ER+	132.533	LIVING	Living	132.533	3976	DiseaseFree	7	1	40.07	l	4.046	pos	pre	BREAST CONSERVING	3high	NEUT	ER+/HER2- High Prolif	LumA	YES	YES	YES	IDC	+	-	+	LumA	6.8706	N1	G2	Positive	Negative	Positive
MB-0449	ER+	ER+	ER+	112.567	LIVING	Living	112.567	3377	DiseaseFree	3	1	54.38	r	3.07	pos	post	MASTECTOMY	3high	NEUT	ER+/HER2- Low Prolif	LumA	YES	YES	YES	IDC+ILC	+	-	+	LumA	5.923	N1	G1	Positive	Negative	Positive
MB-0451	ER+	ER+	ER+	50.0667	LIVING	Living	50.0667	1502	DiseaseFree	8	1	63.2	r	2.032	pos	post	MASTECTOMY	2moderate	NEUT	ER+/HER2- Low Prolif	LumA	NO	YES	NO	IDC	+	-	-	LumA	6.1514	N0	G1	Positive	Negative	Negative
MB-0454	ER+	ER+	ER+	46.8333	DECEASED	Died of Other Causes	46.8333	1405	DiseaseFree	3	1	90.02	r	3.04	pos	post	BREAST CONSERVING	2moderate	NEUT	ER+/HER2- Low Prolif	LumA	NO	YES	YES	IDC-MUC	+	-	+	LumA	6.0804	N0	G2	Positive	Negative	Positive
MB-0466	ER+	ER+	ER+	43.8667	LIVING	Living	43.8667	1316	DiseaseFree	1	1	33.97	l	5.14	pos	pre	MASTECTOMY	3high	NEUT	ER+/HER2- High Prolif	LumA	YES	YES	YES	IDC	+	-	-	LumA	6.4473	N2	G2	Positive	Negative	Negative
MB-0468	ER+	ER+	ER+	129.433	DECEASED	Died of Other Causes	129.433	3883	DiseaseFree	1	1	60.95	l	6.052	pos	post	MASTECTOMY	2moderate	NEUT	NaN	LumA	YES	YES	YES	IDC	+	-	-	LumA	6.3894	N2	G3	Positive	Negative	Negative
MB-0471	ER+	ER+	ER+	107.467	LIVING	Living	107.467	3224	DiseaseFree	1	1	76.49	l	3.034	pos	post	BREAST CONSERVING	2moderate	NEUT	ER+/HER2- High Prolif	LumA	NO	YES	YES	IDC	+	-	+	LumA	6.8568	N0	G2	Positive	Negative	Positive
MB-0475	ER+	ER+	ER+	130.7	LIVING	Living	130.7	3921	DiseaseFree	9	1	54.15	l	4.04	pos	post	BREAST CONSERVING	2moderate	NEUT	ER+/HER2- High Prolif	LumA	NO	YES	YES	IDC	+	-	+	LumA	6.6171	N0	G3	Positive	Negative	Positive
MB-0478	ER+	ER+	ER+	132.3	LIVING	Living	132.3	3969	DiseaseFree	3	1	74.02	r	4.046	pos	post	MASTECTOMY	1low	NEUT	ER+/HER2- Low Prolif	claudin-low	NO	YES	YES	IDC	+	-	+	LumA	5.7271	N1	G2	Positive	Negative	Positive
MB-0480	ER+	ER+	ER+	94.5667	LIVING	Living	94.5667	2837	DiseaseFree	9	1	51.86	l	4.026	pos	post	BREAST CONSERVING	3high	NEUT	ER+/HER2- Low Prolif	LumA	NO	YES	YES	IDC	+	-	-	LumA	5.4904	N0	G3	Positive	Negative	Negative
MB-0486	ER+	ER+	ER+	89.9667	LIVING	Living	89.9667	2699	DiseaseFree	3	1	57.57	l	4.064	pos	post	MASTECTOMY	3high	NEUT	ER+/HER2- Low Prolif	LumA	YES	YES	YES	IDC	+	-	+	LumA	6.3712	N0	G3	Positive	Negative	Positive
MB-0490	ER+	ER+	ER+	101.967	LIVING	Living	101.967	3059	DiseaseFree	4ER+	1	81.9	r	5.06	pos	post	MASTECTOMY	1low	NEUT	ER+/HER2- Low Prolif	LumA	NO	YES	YES	IDC	+	-	+	LumA	5.7728	N2	G2	Positive	Negative	Positive
MB-0491	ER+	ER+	ER+	125.8	LIVING	Living	125.8	3774	DiseaseFree	4ER+	1	43.4	r	3.06	pos	pre	MASTECTOMY	3high	NEUT	ER+/HER2- High Prolif	LumA	NO	YES	YES	ILC	+	-	+	LumA	6.33	N0	G2	Positive	Negative	Positive
MB-0497	ER+	ER+	ER+	73.7	LIVING	Living	73.7	2211	DiseaseFree	4ER+	1	57.27	r	3.058	pos	post	BREAST CONSERVING	3high	GAIN	ER+/HER2- Low Prolif	LumA	NO	YES	YES	IDC	+	-	+	LumA	6.1215	N0	G2	Positive	Negative	Positive
MB-0501	ER+	ER+	ER+	71.5	LIVING	Living	71.5	2145	DiseaseFree	8	1	48.93	r	4.042	pos	pre	BREAST CONSERVING	2moderate	GAIN	ER+/HER2- Low Prolif	LumA	YES	YES	YES	IDC	+	-	+	LumA	6.0428	N0	G3	Positive	Negative	Positive
MB-0503	ER+	ER+	ER+	101.233	LIVING	Living	101.233	3037	DiseaseFree	7	1	60.77	l	3.046	pos	post	BREAST CONSERVING	3high	GAIN	ER+/HER2- Low Prolif	LumA	NO	YES	YES	IDC+ILC	+	-	+	LumA	6.3183	N0	G2	Positive	Negative	Positive
MB-0504	ER+	ER+	ER+	130.467	LIVING	Living	130.467	3914	DiseaseFree	3	1	68.16	l	4.042	pos	post	BREAST CONSERVING	2moderate	NEUT	ER+/HER2- Low Prolif	LumA	NO	YES	YES	IDC+ILC	+	-	+	LumA	6.2601	N0	G3	Positive	Negative	Positive
MB-0505	ER+	ER+	ER+	60.7	LIVING	Living	60.7	1821	DiseaseFree	4ER+	1	56.38	r	3.024	pos	post	BREAST CONSERVING	2moderate	NEUT	ER+/HER2- Low Prolif	LumA	NO	YES	YES	IDC	+	-	+	LumA	5.556	N1	G1	Positive	Negative	Positive
MB-0507	ER+	ER+	ER+	23.8	LIVING	Living	23.8	714	DiseaseFree	3	1	58.71	r	4.036	pos	post	BREAST CONSERVING	2moderate	NEUT	ER+/HER2- Low Prolif	LumA	NO	YES	YES	IDC	+	-	+	LumA	5.9292	N0	G3	Positive	Negative	Positive
MB-0511	ER+	ER+	ER+	61.7	LIVING	Living	61.7	1851	DiseaseFree	3	1	59.84	l	3.062	pos	post	MASTECTOMY	2moderate	NEUT	ER+/HER2- Low Prolif	LumA	NO	YES	YES	IDC	+	-	+	LumA	6.4953	N0	G2	Positive	Negative	Positive
MB-0512	ER+	ER+	ER+	121.533	LIVING	Living	121.533	3646	DiseaseFree	9	1	56.74	l	2.048	pos	post	BREAST CONSERVING	2moderate	NEUT	NaN	LumA	NO	YES	YES	IDC	+	-	+	LumA	6.2148	N0	G1	Positive	Negative	Positive
MB-0513	ER+	ER+	ER+	117.033	LIVING	Living	117.033	3511	DiseaseFree	9	1	73.39	r	4.064	pos	post	MASTECTOMY	3high	NEUT	ER+/HER2- Low Prolif	LumA	NO	YES	YES	IDC	+	-	+	LumA	5.9887	N1	G2	Positive	Negative	Positive
MB-0517	ER+	ER+	ER+	61.9	LIVING	Living	61.9	1857	DiseaseFree	9	1	47.92	r	3.034	pos	pre	BREAST CONSERVING	2moderate	LOSS	ER+/HER2- Low Prolif	LumA	NO	YES	YES	IDC	+	-	+	LumA	6.1719	N0	G2	Positive	Negative	Positive
MB-0521	ER+	ER+	ER+	212.2	LIVING	Living	212.2	6366	DiseaseFree	3	1	52.2	r	4.06	pos	post	MASTECTOMY	3high	NEUT	ER+/HER2- Low Prolif	LumA	NO	YES	YES	ILC	+	-	+	LumA	5.7047	N1	G2	Positive	Negative	Positive
MB-0527	ER+	ER+	ER+	109.833	DECEASED	Died of Other Causes	109.833	3295	DiseaseFree	4ER+	1	73.22	r	4.038	pos	post	MASTECTOMY	2moderate	NEUT	ER+/HER2- Low Prolif	claudin-low	NO	YES	YES	IDC	+	-	+	LumA	5.232	N1	G2	Positive	Negative	Positive
MB-0528	ER+	ER+	ER+	193.967	LIVING	Living	193.967	5819	DiseaseFree	2	1	53.64	l	5.052	pos	post	MASTECTOMY	2moderate	NEUT	ER+/HER2- Low Prolif	LumA	YES	YES	YES	IDC	+	-	-	LumA	5.5127	N1	G3	Positive	Negative	Negative
MB-0535	ER+	ER+	ER+	199.133	LIVING	Living	199.133	5974	DiseaseFree	8	1	46.66	l	3.024	pos	pre	BREAST CONSERVING	1low	NEUT	ER+/HER2- Low Prolif	LumA	NO	YES	YES	IDC	+	-	+	LumA	6.341	N0	G2	Positive	Negative	Positive
MB-0541	ER+	ER+	ER+	174.267	LIVING	Living	174.267	5228	DiseaseFree	9	1	38.86	r	4.038	pos	pre	MASTECTOMY	3high	NEUT	ER+/HER2- High Prolif	LumA	YES	YES	YES	IDC	+	-	-	LumA	6.5384	N0	G3	Positive	Negative	Negative
MB-0554	ER+	ER+	ER+	111.167	DECEASED	Died of Other Causes	111.167	3335	DiseaseFree	8	1	82.35	r	2.032	pos	post	BREAST CONSERVING	2moderate	NEUT	ER+/HER2- Low Prolif	LumA	NO	YES	NO	IDC	+	-	+	LumA	5.9619	N0		Positive	Negative	Positive
MB-0559	ER+	ER+	ER+	161.767	LIVING	Living	161.767	4853	DiseaseFree	7	1	47.71	l	4.05	pos	pre	MASTECTOMY	3high	NEUT	ER+/HER2- High Prolif	LumA	YES	YES	NO	IDC	+	-	+	LumA	6.4901	N0	G3	Positive	Negative	Positive
MB-0568	ER+	ER+	ER+	181.467	LIVING	Living	181.467	5444	DiseaseFree	7	1	61.28	r	4.034	pos	post	MASTECTOMY	2moderate	NEUT	ER+/HER2- Low Prolif	LumA	NO	YES	NO	IDC	+	-	+	LumA	6.4435	N1	G2	Positive	Negative	Positive
MB-0571	ER+	ER+	ER+	149.867	LIVING	Living	149.867	4496	DiseaseFree	7	1	61.79	r	2.04	pos	post	MASTECTOMY	2moderate	NEUT	ER+/HER2- High Prolif	LumA	NO	YES	YES	IDC	+	-	+	LumA	6.7279	N0	G1	Positive	Negative	Positive
MB-0573	ER+	ER+	ER+	163.2	DECEASED	Died of Other Causes	163.2	4896	DiseaseFree	7	1	76.22	NaN	3.13	pos	post	BREAST CONSERVING	2moderate	LOSS	ER+/HER2- Low Prolif	claudin-low	NO	YES	YES	OTHER	+	-	+	LumA	5.9526	N0	G2	Positive	Negative	Positive
MB-0574	ER+	ER+	ER+	119.8	LIVING	Living	119.8	3594	DiseaseFree	2	1	71.21	r	5.042	pos	post	BREAST CONSERVING	3high	NEUT	ER+/HER2- High Prolif	LumA	NO	YES	YES	IDC	+	-	+	LumA	6.8041	N1	G3	Positive	Negative	Positive
MB-0575	ER+	ER+	ER+	128.567	LIVING	Living	128.567	3857	DiseaseFree	4ER+	1	48.1	l	5.11	pos	pre	MASTECTOMY	3high	GAIN	ER+/HER2- Low Prolif	LumA	YES	YES	YES	IDC+ILC	+	-	+	LumA	6.3086	N2	G2	Positive	Negative	Positive
MB-0583	ER+	ER+	ER+	62.6333	LIVING	Living	62.6333	1879	DiseaseFree	3	1	75.67	l	3.044	pos	post	MASTECTOMY	3high	NEUT	ER+/HER2- Low Prolif	LumA	NO	YES	NO	IDC	+	-	+	LumA	5.5526	N0	G2	Positive	Negative	Positive
MB-0586	ER+	ER+	ER+	77.2333	DECEASED	Died of Other Causes	77.2333	2317	DiseaseFree	6	1	77.99	l	4.13	pos	post	MASTECTOMY	1low	NEUT	ER+/HER2- Low Prolif	LumA	NO	YES	YES	IDC+ILC	+	-	-	LumA	5.8814	N1	G2	Positive	Negative	Negative
MB-0587	ER+	ER+	ER+	91.2667	LIVING	Living	91.2667	2738	DiseaseFree	9	1	50.41	l	4.048	pos	post	MASTECTOMY	1low	GAIN	ER+/HER2- High Prolif	LumA	YES	YES	YES	IDC+ILC	+	-	+	LumA	6.2442	N1	G2	Positive	Negative	Positive
MB-0596	ER+	ER+	ER+	100.467	DECEASED	Died of Other Causes	100.467	3014	DiseaseFree	3	1	77.48	l	3.032	pos	post	BREAST CONSERVING	3high	LOSS	ER+/HER2- Low Prolif	LumA	NO	YES	YES	IDC+ILC	+	-	+	LumA	6.1077	N0	G2	Positive	Negative	Positive
MB-0599	ER+	ER+	ER+	123.267	LIVING	Living	123.267	3698	DiseaseFree	4ER+	1	46.85	r	4.048	pos	pre	BREAST CONSERVING	2moderate	NEUT	ER+/HER2- Low Prolif	LumA	YES	YES	YES	IDC	+	-	-	LumA	5.6788	N1	G2	Positive	Negative	Negative
MB-0600	ER+	ER+	ER+	111	LIVING	Living	111	3330	DiseaseFree	6	1	70.5	l	6.054	pos	post	MASTECTOMY	2moderate	NEUT	ER+/HER2- High Prolif	LumA	NO	YES	YES	OTHER	+	-	-	LumA	6.801	N2	G3	Positive	Negative	Negative
MB-0603	ER+	ER+	ER+	121.967	LIVING	Living	121.967	3659	DiseaseFree	7	1	79.52	r	4.042	pos	post	MASTECTOMY	3high	NEUT	ER+/HER2- Low Prolif	LumA	NO	YES	NO	IDC	+	-	+	LumA	6.1171	N1	G2	Positive	Negative	Positive
MB-0605	ER+	ER+	ER+	114.6	LIVING	Living	114.6	3438	DiseaseFree	8	1	58.08	r	3.036	pos	post	MASTECTOMY	3high	GAIN	ER+/HER2- Low Prolif	LumA	NO	YES	NO	IDC+ILC	+	-	+	LumA	5.6958	N0	G2	Positive	Negative	Positive
MB-0607	ER+	ER+	ER+	87.8333	LIVING	Living	87.8333	2635	DiseaseFree	4ER+	1	53.1	l	5.06	pos	post	NaN	2moderate	GAIN	ER+/HER2- High Prolif	LumA	YES	YES	YES	IDC	+	-	+	LumA	6.4447	N1	G3	Positive	Negative	Positive
MB-0610	ER+	ER+	ER+	76.7	LIVING	Living	76.7	2301	DiseaseFree	4ER+	1	71.3	r	4.036	pos	post	MASTECTOMY	3high	NEUT	ER+/HER2- Low Prolif	claudin-low	NO	YES	YES	IDC	+	-	-	LumA	5.5551	N1	G2	Positive	Negative	Negative
MB-0614	ER+	ER+	ER+	119.333	LIVING	Living	119.333	3580	DiseaseFree	6	1	48.99	l	5.038	pos	pre	MASTECTOMY	2moderate	NEUT	ER+/HER2- High Prolif	LumA	YES	YES	NO	IDC	+	-	+	LumA	7.1393	N1	G3	Positive	Negative	Positive
MB-0621	ER+	ER+	ER+	33.5667	LIVING	Living	33.5667	1007	DiseaseFree	4ER+	1	70.04	r	4.06	pos	post	MASTECTOMY	3high	NEUT	ER+/HER2- Low Prolif	LumA	NO	YES	YES	ILC	+	-	+	LumA	5.5781	N1	G2	Positive	Negative	Positive
MB-0624	ER+	ER+	ER+	64.0333	LIVING	Living	64.0333	1921	DiseaseFree	3	1	64.28	l	4.032	pos	post	MASTECTOMY	3high	LOSS	ER+/HER2- Low Prolif	LumA	NO	YES	NO	IDC	+	-	-	LumA	5.5985	N1	G2	Positive	Negative	Negative
MB-0632	ER+	ER+	ER+	56.5	LIVING	Living	56.5	1695	DiseaseFree	4ER+	1	51.92	l	3.04	pos	post	BREAST CONSERVING	2moderate	NEUT	ER+/HER2- Low Prolif	LumA	NO	YES	YES	IDC	+	-	-	LumA	6.7529	N0	G2	Positive	Negative	Negative
MB-0642	ER+	ER+	ER+	84.2	DECEASED	Died of Other Causes	84.2	2526	DiseaseFree	8	1	79.12	l	2.04	pos	post	BREAST CONSERVING	3high	NEUT	ER+/HER2- Low Prolif	LumA	NO	NO	YES	IDC	+	-	+	LumA	6.288	N0	G1	Positive	Negative	Positive
MB-0644	ER+	ER+	ER+	93.3	LIVING	Living	93.3	2799	DiseaseFree	4ER+	1	71.06	l	5.06	pos	post	MASTECTOMY	3high	NEUT	ER+/HER2- Low Prolif	claudin-low	NO	YES	YES	IDC	+	-	+	LumA	5.9662	N2	G2	Positive	Negative	Positive
MB-0649	ER+	ER+	ER+	61.4333	LIVING	Living	61.4333	1843	DiseaseFree	7	1	60.62	r	4.016	pos	post	BREAST CONSERVING	2moderate	NEUT	ER+/HER2- Low Prolif	LumA	NO	YES	YES	IDC	+	-	+	LumA	6.6771	N2	G1	Positive	Negative	Positive
MB-0650	ER+	ER+	ER+	25.5333	LIVING	Living	25.5333	766	DiseaseFree	2	1	79.48	l	4.042	pos	post	MASTECTOMY	3high	NEUT	ER+/HER2- High Prolif	LumA	NO	YES	YES	IDC	+	-	-	LumA	5.9923	N1	G2	Positive	Negative	Negative
MB-0654	ER+	ER+	ER+	69.4	LIVING	Living	69.4	2082	DiseaseFree	8	1	82.5	r	2.048	pos	post	BREAST CONSERVING	2moderate	NEUT	ER+/HER2- Low Prolif	LumA	NO	YES	YES	IDC	+	-	+	LumA	6.2688	N0	G1	Positive	Negative	Positive
MB-0880	ER+	ER+	ER+	1.23333	LIVING	Living	1.23333	37	DiseaseFree	7	1	73.64	r	2.06	pos	post	MASTECTOMY	2moderate	NEUT	ER+/HER2- Low Prolif	LumA	NO	NO	NO	IDC	+	-	+	LumA	5.6495	N0	G1	Positive	Negative	Positive
MB-0891	ER+	ER+	ER+	149.4	LIVING	Living	149.4	4482	DiseaseFree	3	1	83.68	r	3.074	pos	post	MASTECTOMY	2moderate	NEUT	ER+/HER2- Low Prolif	LumA	NO	YES	NO	IDC-TUB	+	-	-	LumA	5.9137	N1	G1	Positive	Negative	Negative
MB-0899	ER+	ER+	ER+	175.8	LIVING	Living	175.8	5274	DiseaseFree	8	1	50.62	r	4.05	pos	post	MASTECTOMY	2moderate	NEUT	ER+/HER2- High Prolif	LumA	YES	YES	NO	IDC	+	-	+	LumA	6.406	N1	G2	Positive	Negative	Positive
MB-0904	ER+	ER+	ER+	144.7	DECEASED	Died of Other Causes	144.7	4341	DiseaseFree	3	1	83.01	l	4.044	pos	post	MASTECTOMY	2moderate	NEUT	ER+/HER2- Low Prolif	LumA	NO	YES	NO	IDC	+	-	+	LumA	6.3648	N1	G2	Positive	Negative	Positive
MB-2536	ER+	ER+	ER+	47.9	DECEASED	Died of Other Causes	47.9	1437	DiseaseFree	3	2	54.11	l	2.03	pos	post	BREAST CONSERVING	2moderate	GAIN	ER+/HER2- Low Prolif	LumA	NO	NO	NO	IDC-TUB	+	-	-	LumA	5.4815	N0	G1	Positive	Negative	Negative
MB-2564	ER+	ER+	ER+	285.433	LIVING	Living	285.433	8563	DiseaseFree	8	2	52.98	l	2.02	pos	post	BREAST CONSERVING	3high	NEUT	ER+/HER2- Low Prolif	LumA	NO	NO	YES	IDC-TUB	+	-	+	LumA	5.9067	N0	G1	Positive	Negative	Positive
MB-2610	ER+	ER+	ER+	280.7	LIVING	Living	280.7	8421	DiseaseFree	8	2	58.99	l	3.05	pos	post	MASTECTOMY	1low	NEUT	ER+/HER2- Low Prolif	LumA	NO	YES	NO	IDC-TUB	+	-	+	LumA	5.3466	N1	G1	Positive	Negative	Positive
MB-2624	ER+	ER+	ER+	128.533	LIVING	Living	128.533	3856	DiseaseFree	3	2	53.53	r	3.028	pos	post	BREAST CONSERVING	2moderate	NEUT	ER+/HER2- Low Prolif	LumA	NO	YES	YES	IDC-TUB	+	-	+	LumA	5.3785	N1	G1	Positive	Negative	Positive
MB-2711	ER+	ER+	ER+	201.467	LIVING	Living	201.467	6044	DiseaseFree	7	2	48.07	l	3.03	pos	pre	MASTECTOMY	2moderate	NEUT	ER+/HER2- Low Prolif	LumA	NO	NO	NO	IDC	+	-	+	LumA	6.065	N0	G2	Positive	Negative	Positive
MB-2712	ER+	ER+	ER+	234.433	DECEASED	Died of Other Causes	234.433	7033	DiseaseFree	7	2	54.59	r	3.022	pos	post	BREAST CONSERVING		NEUT	ER+/HER2- Low Prolif	LumA	NO	YES	YES	IDC+ILC	+	-	+	LumA	6.4357	N1	G1	Positive	Negative	Positive
MB-2721	ER+	ER+	ER+	251.633	LIVING	Living	251.633	7549	DiseaseFree	7	2	44.82	l	2.018	neg	pre	BREAST CONSERVING	3high	LOSS	NaN	LumA	NO	NO	YES	IDC-TUB	+	-	+	LumA	5.9513	N0	G1	Positive	Negative	Positive
MB-2725	ER+	ER+	ER+	236.933	LIVING	Living	236.933	7108	DiseaseFree	4ER+	2	44.88	r	3.03	pos	pre	BREAST CONSERVING	2moderate	NEUT	ER+/HER2- Low Prolif	LumA	NO	YES	YES	IDC	+	-	+	LumA	5.4755	N1	G1	Positive	Negative	Positive
MB-2747	ER+	ER+	ER+	234.333	DECEASED	Died of Other Causes	234.333	7030	DiseaseFree	8	2	68.23	r	2.038	pos	post	MASTECTOMY	3high	NEUT	ER+/HER2- Low Prolif	LumA	NO	NO	NO	IDC-TUB	+	-	+	LumA	6.2662	N0	G1	Positive	Negative	Positive
MB-2749	ER+	ER+	ER+	97.7667	DECEASED	Died of Other Causes	97.7667	2933	DiseaseFree	3	2	60.13	r	2.026	pos	post	MASTECTOMY	2moderate	NEUT	ER+/HER2- Low Prolif	LumA	NO	NO	NO	IDC-TUB	+	-	+	LumA	5.6947	N0	G1	Positive	Negative	Positive
MB-2750	ER+	ER+	ER+	145.433	DECEASED	Died of Other Causes	145.433	4363	DiseaseFree	8	2	47.48	r	2.06	pos	pre	MASTECTOMY	2moderate	GAIN	ER+/HER2- Low Prolif	LumA	NO	NO	NO	IDC+ILC	+	-	-	LumA	6.0154	N0	G1	Positive	Negative	Negative
MB-2770	ER+	ER+	ER+	274.367	LIVING	Living	274.367	8231	DiseaseFree	8	2	60.32	r	5.09	pos	post	BREAST CONSERVING		NEUT	ER+/HER2- Low Prolif	LumA	NO	YES	NO	ILC	+	-	+	LumA	5.98	N2	G2	Positive	Negative	Positive
MB-2779	ER+	ER+	ER+	275.233	LIVING	Living	275.233	8257	DiseaseFree	10	2	36.8	l	3.04	pos	pre	BREAST CONSERVING	3high	NEUT	ER+/HER2- High Prolif	LumA	NO	NO	YES	ILC	+	-	+	LumA	6.2743	N0	G2	Positive	Negative	Positive
MB-2790	ER+	ER+	ER+	116.933	LIVING	Living	116.933	3508	DiseaseFree	8	2	47.03	l	3.05	pos	pre	MASTECTOMY	2moderate	NEUT	ER+/HER2- High Prolif	LumA	NO	NO	NO	IDC-TUB	+	-	+	LumA	6.2716	N0	G2	Positive	Negative	Positive
MB-2791	ER+	ER+	ER+	271.933	LIVING	Living	271.933	8158	DiseaseFree	3	2	40.79	l	3.034	pos	pre	BREAST CONSERVING	3high	NEUT	ER+/HER2- Low Prolif	LumA	NO	NO	YES	IDC	+	-	+	LumA	5.6306	N0	G2	Positive	Negative	Positive
MB-2797	ER+	ER+	ER+	252.967	LIVING	Living	252.967	7589	DiseaseFree	6	2	50.07	l	2.03	pos	post	MASTECTOMY	2moderate	NEUT	ER+/HER2- High Prolif	LumA	NO	NO	NO	IDC-TUB	+	-	+	LumA	6.5873	N0	G1	Positive	Negative	Positive
MB-2801	ER+	ER+	ER+	271.267	LIVING	Living	271.267	8138	DiseaseFree	2	2	70.35	l	4.026	pos	post	BREAST CONSERVING	2moderate	NEUT	ER+/HER2- High Prolif	LumA	NO	YES	YES	IDC-TUB	+	-	+	LumA	6.431	N1	G2	Positive	Negative	Positive
MB-2819	ER+	ER+	ER+	270.567	LIVING	Living	270.567	8117	DiseaseFree	7	2	61.95	l	2.038	pos	post	MASTECTOMY	3high	NEUT	ER+/HER2- Low Prolif	LumA	NO	NO	NO	IDC-TUB	+	-	+	LumA	6.2181	N0	G1	Positive	Negative	Positive
MB-2820	ER+	ER+	ER+	254.633	LIVING	Living	254.633	7639	DiseaseFree	3	2	40.06	l	4.036	pos	pre	BREAST CONSERVING	2moderate	NEUT	NaN	LumA	NO	YES	YES	IDC	+	-	+	LumA	6.0042	N0	G3	Positive	Negative	Positive
MB-2835	ER+	ER+	ER+	55.0333	DECEASED	Died of Other Causes	55.0333	1651	DiseaseFree	3	2	59.84	r	4.04	pos	post	MASTECTOMY	2moderate	NEUT	ER+/HER2- Low Prolif	LumA	NO	YES	NO	IDC	+	-	+	LumA	6.2031	N0	G3	Positive	Negative	Positive
MB-2838	ER+	ER+	ER+	270.3	LIVING	Living	270.3	8109	DiseaseFree	8	2	67.12	r	3.054	pos	post	MASTECTOMY	3high	LOSS	ER+/HER2- High Prolif	LumA	NO	YES	NO	IDC+ILC	+	-	+	LumA	6.6239	N0	G2	Positive	Negative	Positive
MB-2840	ER+	ER+	ER+	269	LIVING	Living	269	8070	DiseaseFree	3	2	60.48	l	3.028	pos	post	MASTECTOMY	2moderate	NEUT	ER+/HER2- Low Prolif	LumA	NO	NO	NO	ILC	+	-	-	LumA	5.8042	N0	G2	Positive	Negative	Negative
MB-2843	ER+	ER+	ER+	231.533	DECEASED	Died of Other Causes	231.533	6946	DiseaseFree	2	2	61.08	r	3.026	pos	post	BREAST CONSERVING	2moderate	NEUT	ER+/HER2- Low Prolif	LumA	NO	NO	YES	IDC	+	-	-	LumA	5.9476	N0	G2	Positive	Negative	Negative
MB-2845	ER+	ER+	ER+	264.767	LIVING	Living	264.767	7943	DiseaseFree	4ER+	2	55.8	r	3.028	pos	post	MASTECTOMY	2moderate	NEUT	ER+/HER2- Low Prolif	claudin-low	NO	NO	NO	ILC	+	-	-	LumA	5.7107	N0	G2	Positive	Negative	Negative
MB-2848	ER+	ER+	ER+	227.733	DECEASED	Died of Other Causes	227.733	6832	DiseaseFree	3	2	60.11	r	4.03	pos	post	MASTECTOMY	2moderate	NEUT	ER+/HER2- Low Prolif	LumA	NO	YES	NO	IDC-TUB	+	-	+	LumA	5.922	N1	G2	Positive	Negative	Positive
MB-2854	ER+	ER+	ER+	270.433	LIVING	Living	270.433	8113	DiseaseFree	7	2	61.53	l	3.044	pos	post	MASTECTOMY	3high	NEUT	ER+/HER2- Low Prolif	LumA	NO	YES	NO	ILC	+	-	-	LumA	6.2945	N0	G2	Positive	Negative	Negative
MB-2863	ER+	ER+	ER+	258.333	LIVING	Living	258.333	7750	DiseaseFree	4ER+	2	59.58	l	3.04	pos	post	MASTECTOMY	2moderate	NEUT	ER+/HER2- Low Prolif	LumA	NO	YES	NO	MIXED NST AND A SPECIAL TYPE	+	-	-	LumA	5.6629	N1	G1	Positive	Negative	Negative
MB-2867	ER+	ER+	ER+	269.333	LIVING	Living	269.333	8080	DiseaseFree	4ER+	2	47.1	r	3.04	pos	pre	MASTECTOMY	3high	NEUT	ER+/HER2- Low Prolif	LumA	NO	YES	NO	IDC-TUB	+	-	+	LumA	5.5877	N1	G1	Positive	Negative	Positive
MB-2916	ER+	ER+	ER+	266.933	LIVING	Living	266.933	8008	DiseaseFree	3	2	48.93	l	2.032	pos	pre	BREAST CONSERVING	3high	NEUT	ER+/HER2- Low Prolif	LumA	NO	NO	YES	IDC-TUB	+	-	+	LumA	5.8154	N0	G1	Positive	Negative	Positive
MB-2933	ER+	ER+	ER+	161.933	DECEASED	Died of Other Causes	161.933	4858	DiseaseFree	3	2	44.08	l	2.03	pos	pre	MASTECTOMY	3high	NEUT	ER+/HER2- Low Prolif	LumA	NO	NO	NO	IDC-TUB	+	-	+	LumA	5.582	N0	G1	Positive	Negative	Positive
MB-2947	ER+	ER+	ER+	112	LIVING	Living	112	3360	DiseaseFree	4ER+	2	36.47	r	3.03	pos	pre	MASTECTOMY	2moderate	NEUT	ER+/HER2- Low Prolif	LumA	NO	NO	NO	IDC	+	-	+	LumA	5.1815	N0	G2	Positive	Negative	Positive
MB-2951	ER+	ER+	ER+	263.367	LIVING	Living	263.367	7901	DiseaseFree	1	2	39.07	r	3.03	pos	pre	BREAST CONSERVING	3high	NEUT	ER+/HER2- High Prolif	LumA	NO	NO	YES	IDC	+	-	+	LumA	5.7755	N0	G2	Positive	Negative	Positive
MB-2952	ER+	ER+	ER+	189.1	DECEASED	Died of Other Causes	189.1	5673	DiseaseFree	8	2	52.67	l	2.024	pos	post	BREAST CONSERVING	3high	NEUT	NaN	LumA	NO	NO	YES	IDC-TUB	+	-	+	LumA	5.647	N0	G1	Positive	Negative	Positive
MB-2960	ER+	ER+	ER+	222.2	DECEASED	Died of Other Causes	222.2	6666	DiseaseFree	6	2	69.67	l	4.05	pos	post	MASTECTOMY	2moderate	NEUT	ER+/HER2- Low Prolif	LumA	NO	YES	NO	IDC	+	-	-	LumA	6.2095	N0	G3	Positive	Negative	Negative
MB-2966	ER+	ER+	ER+	265	LIVING	Living	265	7950	DiseaseFree	8	2	50.3	l	5.036	pos	post	MASTECTOMY	2moderate	NEUT	ER+/HER2- High Prolif	LumA	NO	YES	YES	IDC	+	-	+	LumA	6.0764	N1	G3	Positive	Negative	Positive
MB-2969	ER+	ER+	ER+	172.9	DECEASED	Died of Other Causes	172.9	5187	DiseaseFree	3	2	66.86	r	3.026	pos	post	MASTECTOMY	3high	LOSS	ER+/HER2- Low Prolif	LumA	NO	NO	YES	IDC	+	-	+	LumA	5.8117	N0	G2	Positive	Negative	Positive
MB-2971	ER+	ER+	ER+	264.233	LIVING	Living	264.233	7927	DiseaseFree	3	2	69.6	l	4.03	pos	post	BREAST CONSERVING	2moderate	NEUT	ER+/HER2- Low Prolif	LumA	NO	YES	YES	IDC	+	-	+	LumA	5.8701	N1	G2	Positive	Negative	Positive
MB-2977	ER+	ER+	ER+	110.6	DECEASED	Died of Other Causes	110.6	3318	DiseaseFree	7	2	40.02	r	2.03	pos	pre	BREAST CONSERVING	3high	NEUT	ER+/HER2- Low Prolif	LumA	NO	NO	NO	IDC-TUB	+	-	+	LumA	5.8893	N0	G1	Positive	Negative	Positive
MB-2990	ER+	ER+	ER+	260	LIVING	Living	260	7800	DiseaseFree	8	2	48.47	r	2.03	pos	pre	MASTECTOMY	1low	NEUT	ER+/HER2- Low Prolif	LumA	NO	NO	NO	IDC-TUB	+	-	+	LumA	5.8523	N0	G1	Positive	Negative	Positive
MB-2996	ER+	ER+	ER+	191.233	LIVING	Living	191.233	5737	DiseaseFree	7	2	58.1	l	4.032	pos	post	BREAST CONSERVING	3high	NEUT	ER+/HER2- Low Prolif	LumA	NO	YES	YES	IDC	+	-	+	LumA	6.3569	N0	G3	Positive	Negative	Positive
MB-2999	ER+	ER+	ER+	262	LIVING	Living	262	7860	DiseaseFree	7	2	61.42	r	4.024	pos	post	MASTECTOMY	2moderate	NEUT	ER+/HER2- High Prolif	LumA	NO	YES	NO	IDC	+	-	-	LumA	6.2226	N0	G3	Positive	Negative	Negative
MB-3002	ER+	ER+	ER+	140.567	DECEASED	Died of Other Causes	140.567	4217	DiseaseFree	3	2	62.32	r	4.06	pos	post	MASTECTOMY	3high	NEUT	ER+/HER2- High Prolif	LumA	NO	YES	NO	ILC	+	-	-	LumA	6.3861	N1	G2	Positive	Negative	Negative
MB-3005	ER+	ER+	ER+	253.067	LIVING	Living	253.067	7592	DiseaseFree	8	2	45.75	l	3.046	pos	pre	BREAST CONSERVING	2moderate	NEUT	ER+/HER2- Low Prolif	LumA	NO	NO	YES	IDC	+	-	+	LumA	5.9032	N0	G2	Positive	Negative	Positive
MB-3008	ER+	ER+	ER+	149.6	LIVING	Living	149.6	4488	DiseaseFree	8	2	51.94	l	2.024	pos	post	BREAST CONSERVING	2moderate	NEUT	ER+/HER2- Low Prolif	LumA	NO	NO	YES	IDC+ILC	+	-	+	LumA	5.4437	N0	G1	Positive	Negative	Positive
MB-3013	ER+	ER+	ER+	238.367	LIVING	Living	238.367	7151	DiseaseFree	4ER+	2	50.37	l	3.046	pos	post	BREAST CONSERVING	2moderate	NEUT	ER+/HER2- Low Prolif	claudin-low	NO	YES	YES	IDC-TUB	+	-	-	LumA	5.6553	N1	G1	Positive	Negative	Negative
MB-3021	ER+	ER+	ER+	217.567	DECEASED	Died of Other Causes	217.567	6527	DiseaseFree	8	2	63.08	r	5.044	pos	post	BREAST CONSERVING	2moderate	NEUT	ER+/HER2- High Prolif	LumA	NO	YES	YES	ILC	+	-	+	LumA	5.992	N1	G3	Positive	Negative	Positive
MB-3026	ER+	ER+	ER+	261.2	LIVING	Living	261.2	7836	DiseaseFree	6	2	49.92	r	4.044	pos	pre	BREAST CONSERVING	3high	NEUT	ER+/HER2- High Prolif	LumA	NO	YES	YES	IDC	+	-	-	LumA	6.6537	N0	G3	Positive	Negative	Negative
MB-3032	ER+	ER+	ER+	250.133	LIVING	Living	250.133	7504	DiseaseFree	3	2	50.01	r	2.03	pos	post	BREAST CONSERVING	3high	NEUT	ER+/HER2- Low Prolif	LumA	NO	NO	YES	IDC	+	-	+	LumA	5.802	N0	G1	Positive	Negative	Positive
MB-3035	ER+	ER+	ER+	260.733	LIVING	Living	260.733	7822	DiseaseFree	7	2	54.64	r	3.044	pos	post	BREAST CONSERVING	3high	LOSS	ER+/HER2- Low Prolif	LumA	NO	YES	YES	IDC	+	-	-	LumA	5.5761	N0	G2	Positive	Negative	Negative
MB-3037	ER+	ER+	ER+	98.8333	LIVING	Living	98.8333	2965	DiseaseFree	3	2	53.19	l	3.026	pos	post	BREAST CONSERVING	3high	NEUT	ER+/HER2- Low Prolif	LumA	NO	NO	YES	IDC-TUB	+	-	+	LumA	6.0021	N0	G2	Positive	Negative	Positive
MB-3049	ER+	ER+	ER+	259.967	LIVING	Living	259.967	7799	DiseaseFree	7	2	57.17	r	3.032	pos	post	BREAST CONSERVING	2moderate	NEUT	ER+/HER2- Low Prolif	LumA	NO	NO	YES	ILC	+	-	+	LumA	6.1156	N0	G2	Positive	Negative	Positive
MB-3079	ER+	ER+	ER+	149.6	LIVING	Living	149.6	4488	DiseaseFree	8	2	50.54	r	3.03	pos	post	MASTECTOMY	3high	NEUT	ER+/HER2- Low Prolif	LumA	NO	NO	YES	IDC-TUB	+	-	+	LumA	6.3037	N0	G2	Positive	Negative	Positive
MB-3088	ER+	ER+	ER+	256.5	LIVING	Living	256.5	7695	DiseaseFree	7	2	65.58	l	3.038	pos	post	BREAST CONSERVING	3high	NEUT	NaN	LumA	NO	NO	NO	IDC	+	-	+	LumA	6.3413	N0	G2	Positive	Negative	Positive
MB-3102	ER+	ER+	ER+	258.333	LIVING	Living	258.333	7750	DiseaseFree	9	2	60.34	r	4.04	pos	post	BREAST CONSERVING	3high	NEUT	ER+/HER2- High Prolif	LumA	NO	YES	YES	IDC	+	-	+	LumA	6.1747	N1	G2	Positive	Negative	Positive
MB-3105	ER+	ER+	ER+	252.333	LIVING	Living	252.333	7570	DiseaseFree	3	2	48.34	l	3.054	pos	pre	MASTECTOMY	3high	NEUT	ER+/HER2- Low Prolif	LumA	NO	YES	NO	IDC-TUB	+	-	+	LumA	5.8256	N1	G1	Positive	Negative	Positive
MB-3110	ER+	ER+	ER+	100.733	LIVING	Living	100.733	3022	DiseaseFree	3	2	61.07	r	4.032	pos	post	BREAST CONSERVING	3high	NEUT	ER+/HER2- Low Prolif	LumA	NO	YES	YES	ILC	+	-	-	LumA	5.9437	N1	G2	Positive	Negative	Negative
MB-3121	ER+	ER+	ER+	131.333	DECEASED	Died of Other Causes	131.333	3940	DiseaseFree	3	2	63.06	l	2.024	pos	post	BREAST CONSERVING	3high	NEUT	ER+/HER2- Low Prolif	LumA	NO	NO	NO	IDC	+	-	+	LumA	5.8917	N0	G1	Positive	Negative	Positive
MB-3167	ER+	ER+	ER+	136.933	LIVING	Living	136.933	4108	DiseaseFree	8	2	66.76	l	4.032	pos	post	MASTECTOMY	2moderate	GAIN	ER+/HER2- High Prolif	LumA	NO	YES	YES	IDC	+	-	+	LumA	6.5345	N1	G2	Positive	Negative	Positive
MB-3222	ER+	ER+	ER+	23.9333	DECEASED	Died of Other Causes	23.9333	718	DiseaseFree	7	2	63.03	r	2.034	neg	post	MASTECTOMY	2moderate	NEUT	ER+/HER2- Low Prolif	LumA	NO	NO	NO	IDC-TUB	+	-	+	LumA	5.9013	N0	G1	Positive	Negative	Positive
MB-3228	ER+	ER+	ER+	252	LIVING	Living	252	7560	DiseaseFree	4ER+	2	58.31	l	3.034	pos	post	BREAST CONSERVING	3high	NEUT	ER+/HER2- Low Prolif	LumA	NO	NO	YES	IDC-TUB	+	-	+	LumA	5.7674	N0	G2	Positive	Negative	Positive
MB-3252	ER+	ER+	ER+	99.7	LIVING	Living	99.7	2991	DiseaseFree	3	2	41.4	l	2.04	pos	pre	BREAST CONSERVING		NEUT	ER+/HER2- Low Prolif	LumA	NO	NO	NO	IDC-MUC	+	-	+	LumA	5.561	N0	G1	Positive	Negative	Positive
MB-3254	ER+	ER+	ER+	123.9	LIVING	Living	123.9	3717	DiseaseFree	3	2	50.21	l	2.036	pos	post	BREAST CONSERVING	3high	NEUT	ER+/HER2- Low Prolif	LumA	NO	NO	YES	IDC	+	-	+	LumA	5.6754	N0	G1	Positive	Negative	Positive
MB-3298	ER+	ER+	ER+	242.567	LIVING	Living	242.567	7277	DiseaseFree	3	2	48.75	r	3.03	pos	pre	MASTECTOMY	3high	NEUT	ER+/HER2- Low Prolif	LumA	NO	NO	NO	IDC-TUB	+	-	+	LumA	6.1022	N0	G2	Positive	Negative	Positive
MB-3328	ER+	ER+	ER+	191.133	DECEASED	Died of Other Causes	191.133	5734	DiseaseFree	7	2	69.65	r	4.07	pos	post	BREAST CONSERVING	3high	NEUT	ER+/HER2- Low Prolif	LumA	NO	YES	YES	IDC-TUB	+	-	-	LumA	5.7963	N1	G2	Positive	Negative	Negative
MB-3344	ER+	ER+	ER+	241.267	LIVING	Living	241.267	7238	DiseaseFree	3	2	33.76	r	3.046	pos	pre	BREAST CONSERVING	2moderate	LOSS	NaN	LumA	NO	NO	YES	IDC	+	-	+	LumA	5.8778	N0	G2	Positive	Negative	Positive
MB-3351	ER+	ER+	ER+	241.867	LIVING	Living	241.867	7256	DiseaseFree	3	2	39.4	r	3.034	pos	pre	MASTECTOMY	3high	NEUT	ER+/HER2- Low Prolif	LumA	NO	NO	NO	IDC	+	-	+	LumA	5.6097	N0	G2	Positive	Negative	Positive
MB-3365	ER+	ER+	ER+	241.6	LIVING	Living	241.6	7248	DiseaseFree	7	2	51.18	r	4.054	pos	post	BREAST CONSERVING	3high	NEUT	ER+/HER2- Low Prolif	LumA	NO	YES	YES	IDC	+	-	+	LumA	5.9056	N1	G2	Positive	Negative	Positive
MB-3378	ER+	ER+	ER+	87.5333	DECEASED	Died of Other Causes	87.5333	2626	DiseaseFree	4ER+	2	65.5	r	3.036	pos	post	MASTECTOMY	3high	NEUT	ER+/HER2- Low Prolif	LumA	NO	NO	NO	ILC	+	-	+	LumA	5.517	N0	G2	Positive	Negative	Positive
MB-3381	ER+	ER+	ER+	236.633	LIVING	Living	236.633	7099	DiseaseFree	7	2	53.36	r	5.04	pos	post	MASTECTOMY	1low	GAIN	ER+/HER2- Low Prolif	LumA	NO	YES	YES	IDC	+	-	+	LumA	6.0182	N1	G3	Positive	Negative	Positive
MB-3403	ER+	ER+	ER+	138.333	LIVING	Living	138.333	4150	DiseaseFree	3	2	50.92	r	4.034	pos	post	BREAST CONSERVING	2moderate	NEUT	ER+/HER2- Low Prolif	LumA	NO	YES	YES	IDC	+	-	+	LumA	5.8676	N1	G2	Positive	Negative	Positive
MB-3412	ER+	ER+	ER+	228.8	LIVING	Living	228.8	6864	DiseaseFree	8	2	55.28	l	6.052	pos	post	BREAST CONSERVING	3high	NEUT	ER+/HER2- Low Prolif	LumA	NO	YES	YES	IDC	+	-	-	LumA	5.8628	N2	G3	Positive	Negative	Negative
MB-3430	ER+	ER+	ER+	219.767	DECEASED	Died of Other Causes	219.767	6593	DiseaseFree	3	2	68.86	l	5.05	pos	post	BREAST CONSERVING	3high	NEUT	ER+/HER2- High Prolif	LumA	NO	YES	YES	IDC	+	-	+	LumA	7.0247	N1	G3	Positive	Negative	Positive
MB-3439	ER+	ER+	ER+	188.733	LIVING	Living	188.733	5662	DiseaseFree	8	2	43.67	r	4.034	pos	pre	MASTECTOMY	2moderate	NEUT	ER+/HER2- Low Prolif	LumA	NO	YES	NO	IDC-TUB	+	-	+	LumA	6.2077	N1	G2	Positive	Negative	Positive
MB-3450	ER+	ER+	ER+	240.467	LIVING	Living	240.467	7214	DiseaseFree	8	2	51.52	r	3.034	pos	post	BREAST CONSERVING	3high	LOSS	ER+/HER2- Low Prolif	LumA	NO	NO	YES	IDC	+	-	+	LumA	5.9693	N0	G2	Positive	Negative	Positive
MB-3462	ER+	ER+	ER+	234.233	LIVING	Living	234.233	7027	DiseaseFree	3	2	40.92	l	4.032	pos	pre	MASTECTOMY	2moderate	NEUT	ER+/HER2- Low Prolif	LumA	NO	YES	YES	IDC	+	-	+	LumA	6.1281	N1	G2	Positive	Negative	Positive
MB-3510	ER+	ER+	ER+	59.6	DECEASED	Died of Other Causes	59.6	1788	DiseaseFree	7	2	67.6	l	3.04	pos	post	BREAST CONSERVING	3high	NEUT	ER+/HER2- Low Prolif	LumA	NO	YES	YES	IDC-TUB	+	-	+	LumA	6.1858	N1	G1	Positive	Negative	Positive
MB-3548	ER+	ER+	ER+	234.533	DECEASED	Died of Other Causes	234.533	7036	DiseaseFree	3	2	66.85	l	4.04	pos	post	MASTECTOMY	3high	NEUT	ER+/HER2- High Prolif	LumA	NO	YES	NO	IDC	+	-	+	LumA	6.1717	N1	G2	Positive	Negative	Positive
MB-3711	ER+	ER+	ER+	222.1	LIVING	Living	222.1	6663	DiseaseFree	3	2	41.52	l	2.04	pos	pre	MASTECTOMY	3high	GAIN	ER+/HER2- Low Prolif	LumA	NO	NO	NO	IDC	+	-	+	LumA	6.0863	N0	G1	Positive	Negative	Positive
MB-3748	ER+	ER+	ER+	228	LIVING	Living	228	6840	DiseaseFree	4ER+	2	51.01	l	4.03	pos	post	MASTECTOMY	2moderate	NEUT	ER+/HER2- Low Prolif	LumA	NO	YES	YES	IDC	+	-	+	LumA	5.5885	N0	G3	Positive	Negative	Positive
MB-3781	ER+	ER+	ER+	224.567	LIVING	Living	224.567	6737	DiseaseFree	8	2	48.16	r	3.036	pos	pre	BREAST CONSERVING	3high	NEUT	ER+/HER2- Low Prolif	LumA	NO	NO	YES	IDC-TUB	+	-	+	LumA	6.3428	N0	G2	Positive	Negative	Positive
MB-3797	ER+	ER+	ER+	228.333	LIVING	Living	228.333	6850	DiseaseFree	8	2	68.72	r	1.048	pos	post	BREAST CONSERVING	3high	LOSS	ER+/HER2- High Prolif	LumA	NO	NO	NO	NaN	+	-	+	LumA	6.1712	N0		Positive	Negative	Positive
MB-3854	ER+	ER+	ER+	99.2333	LIVING	Living	99.2333	2977	DiseaseFree	3	2	63.82	r	2.024	neg	post	BREAST CONSERVING	3high	NEUT	ER+/HER2- Low Prolif	LumA	NO	NO	NO	IDC-TUB	+	-	+	LumA	5.7183	N0	G1	Positive	Negative	Positive
MB-3865	ER+	ER+	ER+	199.967	LIVING	Living	199.967	5999	DiseaseFree	3	2	49.37	r	2.03	pos	pre	BREAST CONSERVING	2moderate	NEUT	ER+/HER2- Low Prolif	claudin-low	NO	YES	YES	IDC-TUB	+	-	-	LumA	5.9369	N0	G1	Positive	Negative	Negative
MB-3871	ER+	ER+	ER+	172.8	DECEASED	Died of Other Causes	172.8	5184	DiseaseFree	8	2	62.03	l	4.052	pos	post	MASTECTOMY	3high	NEUT	ER+/HER2- Low Prolif	LumA	NO	YES	NO	IDC-TUB	+	-	+	LumA	6.5123	N1	G2	Positive	Negative	Positive
MB-3874	ER+	ER+	ER+	186.433	LIVING	Living	186.433	5593	DiseaseFree	7	2	35.5	r	3.03	pos	pre	BREAST CONSERVING	2moderate	NEUT	ER+/HER2- Low Prolif	LumA	NO	NO	YES	IDC	+	-	+	LumA	6.6306	N0	G2	Positive	Negative	Positive
MB-4000	ER+	ER+	ER+	28.0667	DECEASED	Died of Other Causes	28.0667	842	DiseaseFree	4ER+	3	76.96	l	3.04	pos	post	BREAST CONSERVING	3high	NEUT	ER+/HER2- Low Prolif	LumA	NO	NO	YES	IDC-MUC	+	-	-	LumA	6.0651	N0	G2	Positive	Negative	Negative
MB-4011	ER+	ER+	ER+	193.167	LIVING	Living	193.167	5795	DiseaseFree	8	3	72.36	l	4.044	pos	post	BREAST CONSERVING	2moderate	UNDEF	ER+/HER2- High Prolif	LumA	NO	YES	YES	IDC	+	-	-	LumA	6.1057	N0	G3	Positive	Negative	Negative
MB-4091	ER+	ER+	ER+	281.367	DECEASED	Died of Other Causes	281.367	8441	DiseaseFree	4ER+	3	74.45	l	4.06	pos	post	MASTECTOMY	2moderate	NEUT	NaN	LumA	NO	NO	NO	IDC	+	-	+	LumA	6.1874	N0	G3	Positive	Negative	Positive
MB-4120	ER+	ER+	ER+	217.1	DECEASED	Died of Other Causes	217.1	6513	DiseaseFree	8	3	56.19	r	3.02	pos	post	MASTECTOMY	3high	NEUT	ER+/HER2- Low Prolif	LumA	NO	NO	NO	IDC	+	-	+	LumA	6.3565	N0	G2	Positive	Negative	Positive
MB-4140	ER+	ER+	ER+	114.5	DECEASED	Died of Other Causes	114.5	3435	DiseaseFree	8	3	71.17	l	4.046	pos	post	MASTECTOMY	3high	NEUT	ER+/HER2- Low Prolif	LumA	NO	NO	YES	IDC	+	-	-	LumA	6.1366	N0	G3	Positive	Negative	Negative
MB-4173	ER+	ER+	ER+	160.333	DECEASED	Died of Other Causes	160.333	4810	DiseaseFree	7	3	74.31	l	4.02	pos	post	MASTECTOMY	2moderate	NEUT	ER+/HER2- Low Prolif	LumA	NO	YES	YES	IDC	+	-	+	LumA	6.0263	N1	G2	Positive	Negative	Positive
MB-4212	ER+	ER+	ER+	330.367	LIVING	Living	330.367	9911	DiseaseFree	4ER+	3	45.5	r	3.04	pos	pre	MASTECTOMY	1low	NEUT	ER+/HER2- Low Prolif	LumA	NO	NO	NO	IDC	+	-	+	LumA	5.667	N0	G2	Positive	Negative	Positive
MB-4230	ER+	ER+	ER+	115.6	DECEASED	Died of Other Causes	115.6	3468	DiseaseFree	7	3	75.87	r	3.1	pos	post	BREAST CONSERVING	2moderate	NEUT	ER+/HER2- Low Prolif	LumA	NO	YES	YES	IDC	+	-	-	LumA	7.2452	N0	G2	Positive	Negative	Negative
MB-4234	ER+	ER+	ER+	253.533	DECEASED	Died of Other Causes	253.533	7606	DiseaseFree	4ER+	3	68.25	l	4.08	pos	post	MASTECTOMY	2moderate	NEUT	NaN	LumA	NO	NO	NO	IDC	+	-	+	LumA	6.2566	N0	G3	Positive	Negative	Positive
MB-4250	ER+	ER+	ER+	100.167	DECEASED	Died of Other Causes	100.167	3005	DiseaseFree	3	3	80.81	r	4.11	pos	post	MASTECTOMY	2moderate	LOSS	NaN	LumA	NO	YES	NO	IDC	+	-	-	LumA	6.2809	N1	G2	Positive	Negative	Negative
MB-4264	ER+	ER+	ER+	163.2	DECEASED	Died of Other Causes	163.2	4896	DiseaseFree	7	3	72.17	r	4.04	pos	post	MASTECTOMY	2moderate	GAIN	ER+/HER2- High Prolif	LumA	NO	YES	YES	IDC	+	-	+	LumA	7.2013	N1	G2	Positive	Negative	Positive
MB-4282	ER+	ER+	ER+	34.1	LIVING	Living	34.1	1023	DiseaseFree	9	3	49.61	r	4.02	pos	pre	BREAST CONSERVING	3high	NEUT	NaN	LumA	NO	NO	YES	IDC	+	-	+	LumA	6.7928	N0	G3	Positive	Negative	Positive
MB-4283	ER+	ER+	ER+	174.833	LIVING	Living	174.833	5245	DiseaseFree	8	3	55.62	l	4.08	pos	post	MASTECTOMY	2moderate	NEUT	ER+/HER2- Low Prolif	LumA	NO	YES	YES	IDC	+	-	+	LumA	5.9547	N1	G2	Positive	Negative	Positive
MB-4292	ER+	ER+	ER+	335.6	DECEASED	Died of Other Causes	335.6	10068	DiseaseFree	8	3	58.8	r	4.05	pos	post	MASTECTOMY	2moderate	NEUT	NaN	LumA	NO	NO	YES	IDC	+	-	+	LumA	6.8405	N0	G3	Positive	Negative	Positive
MB-4293	ER+	ER+	ER+	219.167	DECEASED	Died of Other Causes	219.167	6575	DiseaseFree	8	3	54.16	l	3.06	pos	post	MASTECTOMY	2moderate	NEUT	ER+/HER2- Low Prolif	LumA	NO	NO	YES	IDC	+	-	-	LumA	6.1706	N0	G2	Positive	Negative	Negative
MB-4306	ER+	ER+	ER+	234.7	DECEASED	Died of Other Causes	234.7	7041	DiseaseFree	3	3	69.19	l	2.042	pos	post	MASTECTOMY	3high	NEUT	NaN	LumA	NO	NO	NO	IDC-TUB	+	-	+	LumA	5.9218	N0	G1	Positive	Negative	Positive
MB-4310	ER+	ER+	ER+	265.567	DECEASED	Died of Other Causes	265.567	7967	DiseaseFree	7	3	76.51	l	2.1	pos	post	MASTECTOMY	3high	NEUT	ER+/HER2- High Prolif	LumA	NO	NO	YES	IDC	+	-	+	LumA	6.509	N0	G1	Positive	Negative	Positive
MB-4322	ER+	ER+	ER+	196.467	DECEASED	Died of Other Causes	196.467	5894	DiseaseFree	7	3	63.39	l	4.06	pos	post	MASTECTOMY	3high	LOSS	NaN	LumA	NO	YES	YES	IDC	+	-	-	LumA	5.8958	N1	G2	Positive	Negative	Negative
MB-4323	ER+	ER+	ER+	126.633	DECEASED	Died of Other Causes	126.633	3799	DiseaseFree	8	3	80.04	r	3.06	pos	post	MASTECTOMY	3high	NEUT	ER+/HER2- High Prolif	LumA	NO	YES	NO	IDC	+	-	+	LumA	7.1716	N2		Positive	Negative	Positive
MB-4328	ER+	ER+	ER+	199.267	DECEASED	Died of Other Causes	199.267	5978	DiseaseFree	7	3	64.12	r	4.06	pos	post	MASTECTOMY	1low	NEUT	NaN	LumA	NO	YES	YES	IDC	+	-	+	LumA	6.7373	N1	G2	Positive	Negative	Positive
MB-4333	ER+	ER+	ER+	207.967	DECEASED	Died of Other Causes	207.967	6239	DiseaseFree	3	3	64.5	r	2.05	pos	post	MASTECTOMY	2moderate	NEUT	NaN	LumA	NO	NO	NO	IDC	+	-	-	LumA	5.638	N0	G1	Positive	Negative	Negative
MB-4342	ER+	ER+	ER+	232.767	DECEASED	Died of Other Causes	232.767	6983	DiseaseFree	4ER+	3	73.2	l	2.124	pos	post	MASTECTOMY	2moderate	NEUT	ER+/HER2- Low Prolif	LumA	NO	YES	YES	IDC	+	-	-	LumA	5.6966	N1		Positive	Negative	Negative
MB-4374	ER+	ER+	ER+	42.5667	DECEASED	Died of Other Causes	42.5667	1277	DiseaseFree	7	3	77.51	l	4.06	pos	post	MASTECTOMY	2moderate	NEUT	NaN	LumA	NO	YES	YES	IDC	+	-	+	LumA	6.2706	N0	G3	Positive	Negative	Positive
MB-4390	ER+	ER+	ER+	164.333	DECEASED	Died of Other Causes	164.333	4930	DiseaseFree	8	3	68.49	l	5.06	pos	post	MASTECTOMY	3high	NEUT	NaN	LumA	NO	YES	YES	IDC	+	-	+	LumA	5.8048	N2	G2	Positive	Negative	Positive
MB-4418	ER+	ER+	ER+	307.633	LIVING	Living	307.633	9229	DiseaseFree	8	3	56.11	l	3.04	pos	post	BREAST CONSERVING	3high	NEUT	NaN	LumA	NO	NO	YES	IDC	+	-	+	LumA	6.3538	N0	G2	Positive	Negative	Positive
MB-4421	ER+	ER+	ER+	264.767	DECEASED	Died of Other Causes	264.767	7943	DiseaseFree	7	3	69.01	l	3.02	pos	post	MASTECTOMY	3high	GAIN	ER+/HER2- High Prolif	LumA	NO	NO	YES	IDC	+	-	+	LumA	7.0426	N0	G2	Positive	Negative	Positive
MB-4442	ER+	ER+	ER+	296.867	LIVING	Living	296.867	8906	DiseaseFree	8	3	47.29	r	3.03	pos	pre	MASTECTOMY	3high	NEUT	NaN	LumA	NO	NO	NO	IDC	+	-	+	LumA	7.1678	N0	G2	Positive	Negative	Positive
MB-4529	ER+	ER+	ER+	126.467	DECEASED	Died of Other Causes	126.467	3794	DiseaseFree	3	3	61.21	l	2.03	pos	post	BREAST CONSERVING	1low	NEUT	ER+/HER2- Low Prolif	LumA	NO	YES	YES	IDC	+	-	-	LumA	5.7419	N0	G1	Positive	Negative	Negative
MB-4557	ER+	ER+	ER+	279.8	LIVING	Living	279.8	8394	DiseaseFree	8	3	51.25	l	2.06	pos	post	BREAST CONSERVING	3high	NEUT	NaN	LumA	NO	YES	YES	IDC	+	-	+	LumA	6.2281	N0	G1	Positive	Negative	Positive
MB-4564	ER+	ER+	ER+	210.433	DECEASED	Died of Other Causes	210.433	6313	DiseaseFree	7	3	74.67	r	6.036	pos	post	MASTECTOMY	3high	NEUT	NaN	LumA	NO	YES	YES	IDC	+	-	+	LumA	6.7789	N2	G3	Positive	Negative	Positive
MB-4578	ER+	ER+	ER+	197.333	DECEASED	Died of Other Causes	197.333	5920	DiseaseFree	7	3	72.74	l	4.09	pos	post	BREAST CONSERVING	3high	NEUT	NaN	LumA	NO	YES	YES	IDC	+	-	+	LumA	6.0344	N1	G2	Positive	Negative	Positive
MB-4593	ER+	ER+	ER+	140.233	LIVING	Living	140.233	4207	DiseaseFree	8	3	48.44	r	3.03	pos	pre	BREAST CONSERVING	2moderate	NEUT	NaN	LumA	NO	NO	YES	IDC	+	-	+	LumA	6.5877	N0	G2	Positive	Negative	Positive
MB-4599	ER+	ER+	ER+	191.167	LIVING	Living	191.167	5735	DiseaseFree	8	3	63.83	r	5.08	pos	post	MASTECTOMY	3high	NEUT	ER+/HER2- Low Prolif	LumA	NO	YES	YES	IDC	+	-	+	LumA	6.4626	N1	G3	Positive	Negative	Positive
MB-4607	ER+	ER+	ER+	121.733	LIVING	Living	121.733	3652	DiseaseFree	8	3	55.42	l	3.03	pos	post	BREAST CONSERVING	2moderate	NEUT	NaN	LumA	NO	NO	YES	IDC	+	-	-	LumA	6.2653	N0	G2	Positive	Negative	Negative
MB-4623	ER+	ER+	ER+	292.033	DECEASED	Died of Other Causes	292.033	8761	DiseaseFree	3	3	61.88	l	5.02	pos	post	BREAST CONSERVING	3high	NEUT	ER+/HER2- High Prolif	LumA	NO	YES	YES	IDC	+	-	-	LumA	6.3772	N2	G2	Positive	Negative	Negative
MB-4627	ER+	ER+	ER+	186.633	DECEASED	Died of Other Causes	186.633	5599	DiseaseFree	3	3	55.65	l	6.04	pos	post	MASTECTOMY	2moderate	NEUT	ER+/HER2- High Prolif	LumA	NO	YES	YES	IDC+ILC	+	-	+	LumA	6.2818	N2	G3	Positive	Negative	Positive
MB-4633	ER+	ER+	ER+	318.2	LIVING	Living	318.2	9546	DiseaseFree	4ER+	3	67.03	r	5.05	pos	post	BREAST CONSERVING	2moderate	NEUT	ER+/HER2- Low Prolif	LumA	NO	YES	YES	IDC	+	-	+	LumA	5.8952	N1	G3	Positive	Negative	Positive
MB-4641	ER+	ER+	ER+	148.567	DECEASED	Died of Other Causes	148.567	4457	DiseaseFree	3	3	64.93	l	5.03	pos	post	MASTECTOMY	2moderate	NEUT	ER+/HER2- Low Prolif	LumA	NO	YES	YES	IDC	+	-	+	LumA	6.1117	N1	G3	Positive	Negative	Positive
MB-4655	ER+	ER+	ER+	99	DECEASED	Died of Other Causes	99	2970	DiseaseFree	3	3	64.01	r	5.032	pos	post	MASTECTOMY	2moderate	NEUT	ER+/HER2- High Prolif	LumA	NO	YES	NO	IDC	+	-	+	LumA	6.7013	N1	G3	Positive	Negative	Positive
MB-4661	ER+	ER+	ER+	234.233	LIVING	Living	234.233	7027	DiseaseFree	7	3	81.11	r	3.05	pos	post	MASTECTOMY	2moderate	NEUT	ER+/HER2- Low Prolif	LumA	NO	NO	NO	IDC	+	-	+	LumA	7.0833	N0	G2	Positive	Negative	Positive
MB-4665	ER+	ER+	ER+	260.2	LIVING	Living	260.2	7806	DiseaseFree	4ER+	3	54.27	r	4.036	pos	post	MASTECTOMY	3high	NEUT	ER+/HER2- Low Prolif	LumA	NO	NO	NO	IDC	+	-	+	LumA	6.2335	N0	G3	Positive	Negative	Positive
MB-4672	ER+	ER+	ER+	220.933	DECEASED	Died of Other Causes	220.933	6628	DiseaseFree	7	3	58.78	l	4.05	pos	post	MASTECTOMY	2moderate	GAIN	ER+/HER2- High Prolif	LumA	NO	NO	NO	IDC	+	-	+	LumA	7.1398	N0	G3	Positive	Negative	Positive
MB-4675	ER+	ER+	ER+	263.033	LIVING	Living	263.033	7891	DiseaseFree	8	3	59.23	l	4.036	pos	post	BREAST CONSERVING	2moderate	NEUT	ER+/HER2- Low Prolif	LumA	NO	NO	YES	IDC	+	-	+	LumA	5.8569	N0	G3	Positive	Negative	Positive
MB-4687	ER+	ER+	ER+	74.1	DECEASED	Died of Other Causes	74.1	2223	DiseaseFree	4ER+	3	81.98	r	5.04	pos	post	MASTECTOMY	2moderate	NEUT	ER+/HER2- High Prolif	LumA	NO	YES	NO	IDC	+	-	-	LumA	6.5824	N1	G3	Positive	Negative	Negative
MB-4692	ER+	ER+	ER+	107.267	DECEASED	Died of Other Causes	107.267	3218	DiseaseFree	8	3	58.49	l	2.05	pos	post	MASTECTOMY	3high	NEUT	ER+/HER2- Low Prolif	LumA	NO	NO	NO	OTHER INVASIVE	+	-	+	LumA	6.1149	N0	G1	Positive	Negative	Positive
MB-4701	ER+	ER+	ER+	127.533	LIVING	Living	127.533	3826	DiseaseFree	8	3	47.62	l	4.05	pos	pre	BREAST CONSERVING	3high	NEUT	ER+/HER2- Low Prolif	LumA	NO	NO	YES	IDC	+	-	+	LumA	6.3054	N0	G3	Positive	Negative	Positive
MB-4705	ER+	ER+	ER+	213.1	DECEASED	Died of Other Causes	213.1	6393	DiseaseFree	3	3	63.58	l	3.054	pos	post	MASTECTOMY	1low	NEUT	ER+/HER2- Low Prolif	LumA	NO	NO	NO	IDC	+	-	+	LumA	5.8579	N0	G2	Positive	Negative	Positive
MB-4706	ER+	ER+	ER+	55.6667	DECEASED	Died of Other Causes	55.6667	1670	DiseaseFree	3	3	75.48	l	4.03	pos	post	BREAST CONSERVING	3high	NEUT	ER+/HER2- Low Prolif	LumA	NO	NO	YES	IDC	+	-	+	LumA	5.7352	N0	G3	Positive	Negative	Positive
MB-4708	ER+	ER+	ER+	227.9	DECEASED	Died of Other Causes	227.9	6837	DiseaseFree	3	3	63.03	r	4.036	pos	post	MASTECTOMY	2moderate	NEUT	ER+/HER2- Low Prolif	LumA	NO	NO	NO	IDC+ILC	+	-	-	LumA	6.289	N0	G3	Positive	Negative	Negative
MB-4709	ER+	ER+	ER+	146.767	LIVING	Living	146.767	4403	DiseaseFree	8	3	49.02	l	3.04	pos	pre	BREAST CONSERVING	2moderate	NEUT	ER+/HER2- Low Prolif	LumA	NO	NO	YES	IDC	+	-	+	LumA	6.2569	N0	G2	Positive	Negative	Positive
MB-4710	ER+	ER+	ER+	57.6667	LIVING	Living	57.6667	1730	DiseaseFree	3	3	77.12	l	4.038	pos	post	MASTECTOMY	2moderate	NEUT	ER+/HER2- Low Prolif	LumA	NO	YES	NO	IDC	+	-	+	LumA	5.9357	N0	G3	Positive	Negative	Positive
MB-4719	ER+	ER+	ER+	81.5667	DECEASED	Died of Other Causes	81.5667	2447	DiseaseFree	8	3	67.27	r	5.044	pos	post	MASTECTOMY	3high	NEUT	ER+/HER2- Low Prolif	LumA	NO	YES	NO	IDC	+	-	+	LumA	6.2576	N2	G2	Positive	Negative	Positive
MB-4722	ER+	ER+	ER+	86.1	LIVING	Living	86.1	2583	DiseaseFree	8	3	64.02	l	3.05	NaN	post	MASTECTOMY	3high	NEUT	ER+/HER2- Low Prolif	LumA	NO	NO	NO	IDC	+	-	+	LumA	6.2826	N0		Positive	Negative	Positive
MB-4730	ER+	ER+	ER+	131.3	DECEASED	Died of Other Causes	131.3	3939	DiseaseFree	8	3	51.29	r	4.136	pos	post	MASTECTOMY	3high	NEUT	ER+/HER2- Low Prolif	LumA	NO	NO	NO	IDC	+	-	+	LumA	5.8817	N0	G3	Positive	Negative	Positive
MB-4735	ER+	ER+	ER+	297.8	LIVING	Living	297.8	8934	DiseaseFree	8	3	54.18	l	3.08	pos	post	MASTECTOMY	2moderate	NEUT	ER+/HER2- Low Prolif	LumA	NO	NO	NO	IDC	+	-	+	LumA	6.2397	N0	G2	Positive	Negative	Positive
MB-4739	ER+	ER+	ER+	161.667	DECEASED	Died of Other Causes	161.667	4850	DiseaseFree	3	3	56.08	r	3.03	pos	post	BREAST CONSERVING	3high	NEUT	ER+/HER2- Low Prolif	LumA	NO	NO	YES	IDC	+	-	+	LumA	6.1709	N0	G2	Positive	Negative	Positive
MB-4742	ER+	ER+	ER+	83.1333	DECEASED	Died of Other Causes	83.1333	2494	DiseaseFree	8	3	76.42	l	3.07	pos	post	MASTECTOMY	2moderate	NEUT	ER+/HER2- Low Prolif	LumA	NO	YES	NO	IDC	+	-	+	LumA	6.1204	N2		Positive	Negative	Positive
MB-4749	ER+	ER+	ER+	51.4667	DECEASED	Died of Other Causes	51.4667	1544	DiseaseFree	8	3	70.57	l	4.044	pos	post	MASTECTOMY	2moderate	NEUT	ER+/HER2- High Prolif	LumA	NO	NO	NO	IDC	+	-	+	LumA	6.5479	N0	G3	Positive	Negative	Positive
MB-4762	ER+	ER+	ER+	252.1	LIVING	Living	252.1	7563	DiseaseFree	7	3	67.82	r	3.03	pos	post	BREAST CONSERVING	3high	NEUT	ER+/HER2- Low Prolif	LumA	NO	NO	YES	IDC-TUB	+	-	+	LumA	6.5939	N0	G2	Positive	Negative	Positive
MB-4764	ER+	ER+	ER+	245.5	LIVING	Living	245.5	7365	DiseaseFree	3	3	57.95	l	4.1	pos	post	MASTECTOMY	2moderate	NEUT	ER+/HER2- Low Prolif	LumA	NO	YES	YES	ILC	+	-	+	LumA	6.7859	N0	G3	Positive	Negative	Positive
MB-4771	ER+	ER+	ER+	297.233	LIVING	Living	297.233	8917	DiseaseFree	8	3	47.86	l	3.06	pos	pre	BREAST CONSERVING	2moderate	NEUT	ER+/HER2- Low Prolif	LumA	NO	NO	YES	IDC	+	-	+	LumA	6.6203	N0	G2	Positive	Negative	Positive
MB-4778	ER+	ER+	ER+	206.133	DECEASED	Died of Other Causes	206.133	6184	DiseaseFree	4ER+	3	78.62	l	3.05	pos	post	MASTECTOMY	2moderate	NEUT	ER+/HER2- Low Prolif	LumA	NO	NO	NO	IDC-MUC	+	-	+	LumA	6.0467	N0	G2	Positive	Negative	Positive
MB-4779	ER+	ER+	ER+	101.567	LIVING	Living	101.567	3047	DiseaseFree	3	3	53.39	r	4.026	pos	post	BREAST CONSERVING	2moderate	NEUT	ER+/HER2- Low Prolif	LumA	NO	YES	YES	IDC	+	-	+	LumA	5.594	N1	G2	Positive	Negative	Positive
MB-4787	ER+	ER+	ER+	81.0667	DECEASED	Died of Other Causes	81.0667	2432	DiseaseFree	6	3	68.85	r	3.06	pos	post	MASTECTOMY	2moderate	GAIN	ER+/HER2- High Prolif	LumA	NO	NO	NO	IDC	+	-	+	LumA	7.0611	N0	G2	Positive	Negative	Positive
MB-4794	ER+	ER+	ER+	45.5	DECEASED	Died of Other Causes	45.5	1365	DiseaseFree	7	3	89	l	2.07	pos	post	MASTECTOMY	3high	NEUT	ER+/HER2- High Prolif	LumA	NO	YES	NO	IDC	+	-	+	LumA	6.7409	N1		Positive	Negative	Positive
MB-4797	ER+	ER+	ER+	99.3667	DECEASED	Died of Other Causes	99.3667	2981	DiseaseFree	2	3	81.06	r	3.04	pos	post	MASTECTOMY	3high	GAIN	ER+/HER2- High Prolif	LumA	NO	YES	YES	ILC	+	-	-	LumA	6.7602	N0	G2	Positive	Negative	Negative
MB-4801	ER+	ER+	ER+	130.367	DECEASED	Died of Other Causes	130.367	3911	DiseaseFree	8	3	65.83	l	6.07	pos	post	MASTECTOMY	2moderate	NEUT	ER+/HER2- High Prolif	LumA	NO	YES	YES	IDC	+	-	+	LumA	6.5653	N2	G3	Positive	Negative	Positive
MB-4806	ER+	ER+	ER+	201.767	DECEASED	Died of Other Causes	201.767	6053	DiseaseFree	3	3	49.77	l	4.02	pos	pre	MASTECTOMY	2moderate	NEUT	ER+/HER2- Low Prolif	LumA	NO	YES	NO	IDC	+	-	+	LumA	5.7858	N1	G2	Positive	Negative	Positive
MB-4825	ER+	ER+	ER+	214.433	DECEASED	Died of Other Causes	214.433	6433	DiseaseFree	8	3	65.93	l	3.02	pos	post	MASTECTOMY	2moderate	NEUT	ER+/HER2- Low Prolif	LumA	NO	NO	NO	IDC	+	-	+	LumA	6.492	N0	G2	Positive	Negative	Positive
MB-4827	ER+	ER+	ER+	45.7	DECEASED	Died of Other Causes	45.7	1371	DiseaseFree	3	3	78.54	l	3.044	pos	post	MASTECTOMY	3high	NEUT	ER+/HER2- Low Prolif	LumA	NO	YES	NO	IDC	+	-	-	LumA	5.5803	N0	G2	Positive	Negative	Negative
MB-4843	ER+	ER+	ER+	265.133	LIVING	Living	265.133	7954	DiseaseFree	8	3	54.35	l	2.06	pos	post	MASTECTOMY	2moderate	NEUT	ER+/HER2- Low Prolif	LumA	NO	YES	NO	IDC	+	-	+	LumA	6.153	N0		Positive	Negative	Positive
MB-4853	ER+	ER+	ER+	265.933	LIVING	Living	265.933	7978	DiseaseFree	8	3	62.35	l	3.032	pos	post	BREAST CONSERVING	2moderate	NEUT	ER+/HER2- Low Prolif	LumA	NO	NO	NO	IDC+ILC	+	-	+	LumA	5.6102	N0		Positive	Negative	Positive
MB-4855	ER+	ER+	ER+	41.4667	DECEASED	Died of Other Causes	41.4667	1244	DiseaseFree	7	3	74.8	l	5.06	pos	post	MASTECTOMY	3high	NEUT	ER+/HER2- Low Prolif	LumA	NO	YES	NO	IDC	+	-	+	LumA	6.3213	N1	G3	Positive	Negative	Positive
MB-4860	ER+	ER+	ER+	234.6	LIVING	Living	234.6	7038	DiseaseFree	3	3	44.95	r	3.02	pos	pre	BREAST CONSERVING	1low	NEUT	ER+/HER2- Low Prolif	LumA	NO	NO	YES	ILC	+	-	+	LumA	6.3965	N0	G2	Positive	Negative	Positive
MB-4866	ER+	ER+	ER+	224.3	LIVING	Living	224.3	6729	DiseaseFree	4ER+	3	43.86	r	2.04	pos	pre	MASTECTOMY	3high	GAIN	HER2+	LumA	NO	NO	NO	IDC	+	-	+	LumA	6.0486	N0	G1	Positive	Negative	Positive
MB-4867	ER+	ER+	ER+	221.9	LIVING	Living	221.9	6657	DiseaseFree	3	3	47.03	l	3.05	pos	pre	MASTECTOMY	2moderate	NEUT	ER+/HER2- Low Prolif	LumA	NO	NO	NO	IDC	+	-	+	LumA	5.9504	N0	G2	Positive	Negative	Positive
MB-4870	ER+	ER+	ER+	229.067	LIVING	Living	229.067	6872	DiseaseFree	3	3	57.33	r	2.05	pos	post	BREAST CONSERVING	1low	NEUT	ER+/HER2- Low Prolif	LumA	NO	NO	YES	IDC	+	-	+	LumA	6.1999	N0	G1	Positive	Negative	Positive
MB-4872	ER+	ER+	ER+	157.1	LIVING	Living	157.1	4713	DiseaseFree	3	3	58.69	r	4.04	pos	post	MASTECTOMY	2moderate	NEUT	ER+/HER2- Low Prolif	LumA	NO	YES	NO	IDC	+	-	+	LumA	6.3818	N1	G2	Positive	Negative	Positive
MB-4882	ER+	ER+	ER+	266.1	DECEASED	Died of Other Causes	266.1	7983	DiseaseFree	3	3	76.71	r	2.014	NaN	post	MASTECTOMY	1low	NEUT	ER+/HER2- Low Prolif	LumA	NO	NO	NO	IDC	+	-	+	LumA	6.3275	N0	G1	Positive	Negative	Positive
MB-4883	ER+	ER+	ER+	268.9	LIVING	Living	268.9	8067	DiseaseFree	7	3	57.93	r	3.04	NaN	post	BREAST CONSERVING	2moderate	NEUT	ER+/HER2- Low Prolif	LumA	NO	NO	YES	IDC	+	-	+	LumA	6.1284	N0	G2	Positive	Negative	Positive
MB-4894	ER+	ER+	ER+	232.4	LIVING	Living	232.4	6972	DiseaseFree	8	3	47.71	l	4.07	pos	pre	MASTECTOMY	2moderate	NEUT	ER+/HER2- High Prolif	LumA	NO	NO	NO	IDC	+	-	+	LumA	7.1379	N0	G3	Positive	Negative	Positive
MB-4899	ER+	ER+	ER+	275.733	LIVING	Living	275.733	8272	DiseaseFree	3	3	40.25	l	3.04	pos	pre	BREAST CONSERVING	3high	NEUT	ER+/HER2- Low Prolif	LumA	NO	NO	YES	IDC	+	-	+	LumA	6.1741	N0	G2	Positive	Negative	Positive
MB-4906	ER+	ER+	ER+	233.867	DECEASED	Died of Other Causes	233.867	7016	DiseaseFree	9	3	73.03	r	3.052	pos	post	MASTECTOMY	2moderate	NEUT	ER+/HER2- High Prolif	LumA	NO	YES	NO	IDC	+	-	+	LumA	7.2054	N1	G1	Positive	Negative	Positive
MB-4933	ER+	ER+	ER+	272.9	LIVING	Living	272.9	8187	DiseaseFree	4ER+	3	50.78	r	3.06	pos	post	MASTECTOMY	3high	NEUT	ER+/HER2- High Prolif	LumA	NO	NO	NO	IDC	+	-	-	LumA	6.9573	N0	G2	Positive	Negative	Negative
MB-4961	ER+	ER+	ER+	219.467	LIVING	Living	219.467	6584	DiseaseFree	8	3	56.94	r	3.05	pos	post	BREAST CONSERVING	2moderate	NEUT	ER+/HER2- Low Prolif	LumA	NO	NO	YES	IDC	+	-	+	LumA	6.5754	N0	G2	Positive	Negative	Positive
MB-4965	ER+	ER+	ER+	263.6	DECEASED	Died of Other Causes	263.6	7908	DiseaseFree	4ER+	3	69.93	l	3.06	pos	post	MASTECTOMY	2moderate	NEUT	ER+/HER2- High Prolif	LumA	NO	YES	NO	IDC	+	-	+	LumA	6.6229	N0	G2	Positive	Negative	Positive
MB-4967	ER+	ER+	ER+	130.7	DECEASED	Died of Other Causes	130.7	3921	DiseaseFree	3	3	61.16	r	4.03	pos	post	MASTECTOMY	2moderate	NEUT	ER+/HER2- Low Prolif	LumA	NO	YES	YES	IDC	+	-	+	LumA	5.908	N1	G2	Positive	Negative	Positive
MB-4968	ER+	ER+	ER+	78.7	LIVING	Living	78.7	2361	DiseaseFree	4ER+	3	56.03	l	5.05	pos	post	MASTECTOMY	3high	NEUT	ER+/HER2- Low Prolif	LumA	NO	YES	YES	ILC	+	-	+	LumA	6.0523	N2	G2	Positive	Negative	Positive
MB-4969	ER+	ER+	ER+	198.1	DECEASED	Died of Other Causes	198.1	5943	DiseaseFree	7	3	76.81	r	3.05	pos	post	BREAST CONSERVING	3high	NEUT	ER+/HER2- High Prolif	LumA	NO	NO	YES	IDC	+	-	+	LumA	6.7099	N0	G2	Positive	Negative	Positive
MB-4976	ER+	ER+	ER+	224.1	DECEASED	Died of Other Causes	224.1	6723	DiseaseFree	8	3	73.65	r	3.04	pos	post	MASTECTOMY	3high	NEUT	NaN	LumA	NO	YES	NO	IDC	+	-	+	LumA	5.9716	N1	G1	Positive	Negative	Positive
MB-4987	ER+	ER+	ER+	221.767	DECEASED	Died of Other Causes	221.767	6653	DiseaseFree	8	3	76.37	r	3.04	neg	post	MASTECTOMY	1low	NEUT	ER+/HER2- Low Prolif	LumA	NO	NO	NO	ILC	+	-	-	LumA	6.0776	N0	G2	Positive	Negative	Negative
MB-4996	ER+	ER+	ER+	99.7667	DECEASED	Died of Other Causes	99.7667	2993	DiseaseFree	7	3	69.65	r	3.036	pos	post	MASTECTOMY	1low	NEUT	ER+/HER2- Low Prolif	LumA	NO	YES	NO	IDC	+	-	+	LumA	5.6225	N1	G1	Positive	Negative	Positive
MB-4999	ER+	ER+	ER+	187.933	LIVING	Living	187.933	5638	DiseaseFree	7	3	44.84	r	3.06	pos	pre	MASTECTOMY	2moderate	NEUT	ER+/HER2- Low Prolif	LumA	NO	NO	YES	IDC	+	-	+	LumA	6.1724	N0	G2	Positive	Negative	Positive
MB-5011	ER+	ER+	ER+	80.5	DECEASED	Died of Other Causes	80.5	2415	DiseaseFree	3	3	67.68	r	3.046	pos	post	BREAST CONSERVING	3high	NEUT	ER+/HER2- Low Prolif	LumA	NO	NO	YES	IDC	+	-	+	LumA	5.6511	N0	G2	Positive	Negative	Positive
MB-5013	ER+	ER+	ER+	251.2	DECEASED	Died of Other Causes	251.2	7536	DiseaseFree	3	3	68.56	l	4.04	pos	post	BREAST CONSERVING	3high	NEUT	ER+/HER2- Low Prolif	LumA	NO	YES	YES	IDC	+	-	+	LumA	6.0629	N1	G2	Positive	Negative	Positive
MB-5015	ER+	ER+	ER+	252.3	DECEASED	Died of Other Causes	252.3	7569	DiseaseFree	8	3	44.36	r	4.044	pos	pre	BREAST CONSERVING	3high	NEUT	ER+/HER2- Low Prolif	LumA	NO	NO	YES	IDC	+	-	+	LumA	6.3727	N0	G3	Positive	Negative	Positive
MB-5018	ER+	ER+	ER+	108.6	DECEASED	Died of Other Causes	108.6	3258	DiseaseFree	8	3	72.12	l	4.06	pos	post	MASTECTOMY	3high	NEUT	ER+/HER2- High Prolif	LumA	NO	YES	NO	IDC	+	-	+	LumA	6.8586	N1	G2	Positive	Negative	Positive
MB-5027	ER+	ER+	ER+	189.867	LIVING	Living	189.867	5696	DiseaseFree	3	3	46.95	r	4.05	pos	pre	BREAST CONSERVING	2moderate	NEUT	ER+/HER2- Low Prolif	LumA	NO	NO	YES	IDC	+	-	+	LumA	6.4763	N0	G3	Positive	Negative	Positive
MB-5045	ER+	ER+	ER+	168.3	DECEASED	Died of Other Causes	168.3	5049	DiseaseFree	4ER+	3	70.11	l	4.05	pos	post	BREAST CONSERVING	3high	NEUT	ER+/HER2- High Prolif	LumA	NO	NO	YES	IDC	+	-	+	LumA	7.1091	N0	G3	Positive	Negative	Positive
MB-5050	ER+	ER+	ER+	184.333	LIVING	Living	184.333	5530	DiseaseFree	3	3	55.04	r	3.03	pos	post	BREAST CONSERVING	2moderate	NEUT	ER+/HER2- Low Prolif	LumA	NO	YES	YES	IDC	+	-	+	LumA	6.3494	N0	G2	Positive	Negative	Positive
MB-5053	ER+	ER+	ER+	150.6	DECEASED	Died of Other Causes	150.6	4518	DiseaseFree	3	3	68.21	r	3.042	pos	post	MASTECTOMY	2moderate	NEUT	ER+/HER2- Low Prolif	LumA	NO	NO	NO	IDC	+	-	+	LumA	6.2666	N0	G2	Positive	Negative	Positive
MB-5059	ER+	ER+	ER+	257.633	LIVING	Living	257.633	7729	DiseaseFree	8	3	53.69	l	3.034	pos	post	MASTECTOMY	3high	NEUT	ER+/HER2- Low Prolif	LumA	NO	NO	NO	IDC	+	-	+	LumA	6.1452	N0	G2	Positive	Negative	Positive
MB-5064	ER+	ER+	ER+	91.5	LIVING	Living	91.5	2745	DiseaseFree	4ER+	3	63.4	l	3.04	pos	post	MASTECTOMY	3high	LOSS	ER+/HER2- Low Prolif	LumA	NO	NO	NO	IDC	+	-	+	LumA	6.1651	N0	G2	Positive	Negative	Positive
MB-5066	ER+	ER+	ER+	94.7	LIVING	Living	94.7	2841	DiseaseFree	3	3	53.58	l	4.05	pos	post	BREAST CONSERVING	2moderate	NEUT	ER+/HER2- Low Prolif	LumA	NO	YES	YES	IDC	+	-	+	LumA	5.8246	N1	G2	Positive	Negative	Positive
MB-5068	ER+	ER+	ER+	182.5	LIVING	Living	182.5	5475	DiseaseFree	4ER+	3	71.19	r	3.03	pos	post	BREAST CONSERVING	3high	NEUT	ER+/HER2- Low Prolif	LumA	NO	YES	YES	IDC	+	-	+	LumA	5.5171	N0	G2	Positive	Negative	Positive
MB-5073	ER+	ER+	ER+	194.167	DECEASED	Died of Other Causes	194.167	5825	DiseaseFree	4ER+	3	67.87	l	3.1	pos	post	MASTECTOMY	2moderate	NEUT	ER+/HER2- Low Prolif	claudin-low	NO	YES	NO	IDC-MED	+	-	+	LumA	5.7859	N0		Positive	Negative	Positive
MB-5074	ER+	ER+	ER+	221.6	DECEASED	Died of Other Causes	221.6	6648	DiseaseFree	3	3	70.59	l	4.05	pos	post	BREAST CONSERVING	3high	NEUT	ER+/HER2- High Prolif	LumA	NO	YES	YES	ILC	+	-	-	LumA	7.1206	N0	G3	Positive	Negative	Negative
MB-5079	ER+	ER+	ER+	199.933	LIVING	Living	199.933	5998	DiseaseFree	8	3	66.38	r	3.03	pos	post	BREAST CONSERVING	1low	NEUT	ER+/HER2- Low Prolif	LumA	NO	NO	YES	IDC	+	-	+	LumA	6.5169	N0	G2	Positive	Negative	Positive
MB-5086	ER+	ER+	ER+	84.2333	DECEASED	Died of Other Causes	84.2333	2527	DiseaseFree	8	3	65.41	l	2.02	pos	post	MASTECTOMY	2moderate	NEUT	NaN	LumA	NO	NO	NO	IDC	+	-	+	LumA	6.3407	N0		Positive	Negative	Positive
MB-5088	ER+	ER+	ER+	199.367	DECEASED	Died of Other Causes	199.367	5981	DiseaseFree	8	3	72.38	l	3.06	pos	post	MASTECTOMY	2moderate	NEUT	ER+/HER2- Low Prolif	LumA	NO	YES	NO	IDC	+	-	-	LumA	6.5769	N0	G2	Positive	Negative	Negative
MB-5092	ER+	ER+	ER+	174.567	DECEASED	Died of Other Causes	174.567	5237	DiseaseFree	3	3	76.37	r	5.04	pos	post	MASTECTOMY	1low	NEUT	ER+/HER2- Low Prolif	LumA	NO	YES	NO	IDC	+	-	+	LumA	6.0356	N1	G3	Positive	Negative	Positive
MB-5098	ER+	ER+	ER+	186.4	DECEASED	Died of Other Causes	186.4	5592	DiseaseFree	9	3	61.92	l	3.036	pos	post	MASTECTOMY	2moderate	NEUT	ER+/HER2- High Prolif	LumA	NO	NO	NO	IDC	+	-	+	LumA	6.5286	N0		Positive	Negative	Positive
MB-5117	ER+	ER+	ER+	209.267	LIVING	Living	209.267	6278	DiseaseFree	8	3	51.09	r	3.06	pos	post	BREAST CONSERVING	2moderate	NEUT	ER+/HER2- High Prolif	LumA	NO	YES	YES	IDC	+	-	+	LumA	7.1816	N0	G2	Positive	Negative	Positive
MB-5118	ER+	ER+	ER+	211.733	LIVING	Living	211.733	6352	DiseaseFree	3	3	72.14	l	3.024	pos	post	BREAST CONSERVING	2moderate	NEUT	ER+/HER2- Low Prolif	LumA	NO	YES	YES	IDC	+	-	+	LumA	6.3592	N0	G2	Positive	Negative	Positive
MB-5119	ER+	ER+	ER+	59.7667	LIVING	Living	59.7667	1793	DiseaseFree	7	3	75.33	l	3.04	pos	post	MASTECTOMY	2moderate	NEUT	ER+/HER2- Low Prolif	LumA	NO	NO	NO	IDC	+	-	-	LumA	6.3903	N0	G2	Positive	Negative	Negative
MB-5122	ER+	ER+	ER+	125.7	DECEASED	Died of Other Causes	125.7	3771	DiseaseFree	8	3	77.66	r	3.08	pos	post	MASTECTOMY	2moderate	NEUT	ER+/HER2- Low Prolif	LumA	NO	YES	YES	IDC	+	-	+	LumA	6.0168	N2		Positive	Negative	Positive
MB-5134	ER+	ER+	ER+	196.533	LIVING	Living	196.533	5896	DiseaseFree	3	3	46.58	l	3.02	pos	pre	BREAST CONSERVING	2moderate	NEUT	ER+/HER2- Low Prolif	LumA	NO	NO	YES	IDC	+	-	+	LumA	5.5916	N0	G2	Positive	Negative	Positive
MB-5143	ER+	ER+	ER+	127.933	DECEASED	Died of Other Causes	127.933	3838	DiseaseFree	4ER+	3	78.8	l	3.04	pos	post	BREAST CONSERVING	2moderate	NEUT	ER+/HER2- Low Prolif	LumA	NO	NO	YES	IDC	+	-	+	LumA	6.2016	N0	G2	Positive	Negative	Positive
MB-5152	ER+	ER+	ER+	115.933	DECEASED	Died of Other Causes	115.933	3478	DiseaseFree	7	3	76.19	r	4.034	pos	post	MASTECTOMY	3high	NEUT	ER+/HER2- High Prolif	LumA	NO	YES	NO	IDC	+	-	+	LumA	6.7705	N1	G2	Positive	Negative	Positive
MB-5163	ER+	ER+	ER+	212.2	DECEASED	Died of Other Causes	212.2	6366	DiseaseFree	3	3	69.04	r	4.036	pos	post	BREAST CONSERVING	3high	NEUT	ER+/HER2- Low Prolif	LumA	NO	YES	YES	IDC	+	-	-	LumA	6.5671	N0	G3	Positive	Negative	Negative
MB-5176	ER+	ER+	ER+	112.633	DECEASED	Died of Other Causes	112.633	3379	DiseaseFree	4ER+	3	53.96	r	3.03	pos	post	BREAST CONSERVING	3high	NEUT	ER+/HER2- High Prolif	claudin-low	NO	NO	YES	IDC	+	-	-	LumA	6.4401	N0	G2	Positive	Negative	Negative
MB-5179	ER+	ER+	ER+	246.6	DECEASED	Died of Other Causes	246.6	7398	DiseaseFree	3	3	68.6	r	4.03	pos	post	MASTECTOMY	2moderate	NEUT	ER+/HER2- Low Prolif	LumA	NO	YES	NO	IDC	+	-	-	LumA	6.4885	N0	G3	Positive	Negative	Negative
MB-5182	ER+	ER+	ER+	134.267	DECEASED	Died of Other Causes	134.267	4028	DiseaseFree	3	3	78.04	r	4.06	pos	post	BREAST CONSERVING	2moderate	NEUT	ER+/HER2- Low Prolif	LumA	NO	YES	YES	IDC	+	-	+	LumA	5.8084	N0	G3	Positive	Negative	Positive
MB-5183	ER+	ER+	ER+	118.533	DECEASED	Died of Other Causes	118.533	3556	DiseaseFree	8	3	74.34	l	3.03	pos	post	BREAST CONSERVING	2moderate	NEUT	ER+/HER2- Low Prolif	LumA	NO	YES	YES	IDC	+	-	+	LumA	6.5448	N0	G2	Positive	Negative	Positive
MB-5184	ER+	ER+	ER+	89.3333	DECEASED	Died of Other Causes	89.3333	2680	DiseaseFree	4ER+	3	79.76	r	3.04	pos	post	MASTECTOMY	2moderate	NEUT	ER+/HER2- Low Prolif	LumA	NO	NO	NO	ILC	+	-	+	LumA	5.5686	N0	G2	Positive	Negative	Positive
MB-5191	ER+	ER+	ER+	142.167	DECEASED	Died of Other Causes	142.167	4265	DiseaseFree	8	3	54.75	l	4.04	pos	post	MASTECTOMY	2moderate	NEUT	NaN	LumA	NO	YES	NO	IDC	+	-	+	LumA	6.4159	N0	G3	Positive	Negative	Positive
MB-5193	ER+	ER+	ER+	54.2667	DECEASED	Died of Other Causes	54.2667	1628	DiseaseFree	7	3	88.8	l	3.06	pos	post	MASTECTOMY	2moderate	NEUT	ER+/HER2- High Prolif	LumA	NO	YES	NO	OTHER	+	-	+	LumA	7.1335	N1	G1	Positive	Negative	Positive
MB-5201	ER+	ER+	ER+	96.9667	DECEASED	Died of Other Causes	96.9667	2909	DiseaseFree	8	3	73.17	r	3.04	pos	post	BREAST CONSERVING	2moderate	NEUT	ER+/HER2- Low Prolif	LumA	NO	YES	YES	IDC	+	-	+	LumA	5.7605	N0	G2	Positive	Negative	Positive
MB-5204	ER+	ER+	ER+	191.933	DECEASED	Died of Other Causes	191.933	5758	DiseaseFree	3	3	76.91	r	2.048	pos	post	BREAST CONSERVING	2moderate	NEUT	ER+/HER2- Low Prolif	LumA	NO	YES	NO	IDC	+	-	+	LumA	5.9197	N1		Positive	Negative	Positive
MB-5206	ER+	ER+	ER+	205.733	LIVING	Living	205.733	6172	DiseaseFree	2	3	67.45	r	3.03	pos	post	MASTECTOMY	2moderate	NEUT	ER+/HER2- Low Prolif	LumA	NO	NO	NO	IDC-MUC	+	-	-	LumA	6.0946	N0	G2	Positive	Negative	Negative
MB-5221	ER+	ER+	ER+	131.3	DECEASED	Died of Other Causes	131.3	3939	DiseaseFree	8	3	63.53	l	2.04	pos	post	MASTECTOMY	3high	NEUT	ER+/HER2- Low Prolif	LumA	NO	NO	NO	IDC-TUB	+	-	+	LumA	6.053	N0	G1	Positive	Negative	Positive
MB-5227	ER+	ER+	ER+	187.033	DECEASED	Died of Other Causes	187.033	5611	DiseaseFree	4ER+	3	74.46	r	4.03	pos	post	MASTECTOMY	3high	NEUT	ER+/HER2- High Prolif	LumA	NO	YES	NO	IDC	+	-	+	LumA	6.4812	N1	G2	Positive	Negative	Positive
MB-5230	ER+	ER+	ER+	176.5	LIVING	Living	176.5	5295	DiseaseFree	3	3	48.17	r	3.03	pos	pre	BREAST CONSERVING	2moderate	NEUT	ER+/HER2- Low Prolif	LumA	NO	NO	YES	IDC-MUC	+	-	+	LumA	5.7808	N0	G2	Positive	Negative	Positive
MB-5240	ER+	ER+	ER+	103.833	DECEASED	Died of Other Causes	103.833	3115	DiseaseFree	7	3	56.92	r	3.024	pos	post	BREAST CONSERVING	3high	NEUT	ER+/HER2- Low Prolif	LumA	NO	NO	YES	IDC	+	-	+	LumA	6.2085	N0	G2	Positive	Negative	Positive
MB-5253	ER+	ER+	ER+	102.067	DECEASED	Died of Other Causes	102.067	3062	DiseaseFree	3	3	69.59	l	3.06	pos	post	MASTECTOMY	2moderate	NEUT	ER+/HER2- Low Prolif	LumA	NO	YES	NO	ILC	+	-	+	LumA	6.1785	N0	G2	Positive	Negative	Positive
MB-5264	ER+	ER+	ER+	199.3	LIVING	Living	199.3	5979	DiseaseFree	8	3	46.4	l	4.036	pos	pre	BREAST CONSERVING	3high	NEUT	ER+/HER2- Low Prolif	LumA	NO	NO	YES	IDC	+	-	+	LumA	6.0479	N0	G3	Positive	Negative	Positive
MB-5268	ER+	ER+	ER+	186.133	LIVING	Living	186.133	5584	DiseaseFree	3	3	47.98	r	3.06	pos	pre	BREAST CONSERVING	2moderate	NEUT	ER+/HER2- Low Prolif	LumA	NO	NO	YES	OTHER	+	-	+	LumA	5.7116	N0	G2	Positive	Negative	Positive
MB-5270	ER+	ER+	ER+	187.833	DECEASED	Died of Other Causes	187.833	5635	DiseaseFree	8	3	67.1	l	5.07	pos	post	MASTECTOMY	3high	NEUT	ER+/HER2- High Prolif	LumA	NO	YES	NO	IDC	+	-	+	LumA	6.3746	N1	G3	Positive	Negative	Positive
MB-5279	ER+	ER+	ER+	68.7667	DECEASED	Died of Other Causes	68.7667	2063	DiseaseFree	8	3	66.55	r	4.08	pos	post	MASTECTOMY	3high	NEUT	ER+/HER2- High Prolif	LumA	NO	NO	NO	ILC	+	-	-	LumA	6.6316	N0	G3	Positive	Negative	Negative
MB-5284	ER+	ER+	ER+	65.3333	DECEASED	Died of Other Causes	65.3333	1960	DiseaseFree	3	3	68.18	l	6.08	pos	post	MASTECTOMY	2moderate	NEUT	ER+/HER2- Low Prolif	LumA	NO	YES	YES	IDC	+	-	+	LumA	5.846	N2	G3	Positive	Negative	Positive
MB-5287	ER+	ER+	ER+	124	DECEASED	Died of Other Causes	124	3720	DiseaseFree	3	3	69.46	l	3.04	pos	post	BREAST CONSERVING	2moderate	NEUT	ER+/HER2- Low Prolif	LumA	NO	NO	YES	IDC	+	-	+	LumA	6.4471	N0	G2	Positive	Negative	Positive
MB-5290	ER+	ER+	ER+	36.9333	DECEASED	Died of Other Causes	36.9333	1108	DiseaseFree	8	3	69.42	l	3.044	pos	post	MASTECTOMY	3high	NEUT	ER+/HER2- Low Prolif	LumA	NO	NO	NO	IDC	+	-	+	LumA	6.1113	N0	G2	Positive	Negative	Positive
MB-5300	ER+	ER+	ER+	190.167	LIVING	Living	190.167	5705	DiseaseFree	8	3	55.53	r	2.03	pos	post	BREAST CONSERVING	2moderate	NEUT	ER+/HER2- Low Prolif	LumA	NO	NO	YES	IDC	+	-	+	LumA	6.3051	N0	G1	Positive	Negative	Positive
MB-5306	ER+	ER+	ER+	159.733	LIVING	Living	159.733	4792	DiseaseFree	7	3	58.26	l	4.03	pos	post	MASTECTOMY	3high	GAIN	ER+/HER2- High Prolif	LumA	NO	NO	NO	IDC	+	-	-	LumA	6.9701	N0	G3	Positive	Negative	Negative
MB-5310	ER+	ER+	ER+	153.3	DECEASED	Died of Other Causes	153.3	4599	DiseaseFree	3	3	71.4	l	3.06	pos	post	MASTECTOMY	3high	NEUT	ER+/HER2- Low Prolif	LumA	NO	YES	NO	IDC	+	-	-	LumA	5.9379	N0	G2	Positive	Negative	Negative
MB-5324	ER+	ER+	ER+	190.1	DECEASED	Died of Other Causes	190.1	5703	DiseaseFree	3	3	64.01	l	3.02	pos	post	MASTECTOMY	2moderate	NEUT	ER+/HER2- Low Prolif	LumA	NO	NO	NO	IDC	+	-	+	LumA	6.3566	N0	G2	Positive	Negative	Positive
MB-5330	ER+	ER+	ER+	114.533	DECEASED	Died of Other Causes	114.533	3436	DiseaseFree	8	3	70.49	l	3.05	pos	post	MASTECTOMY	3high	NEUT	ER+/HER2- Low Prolif	LumA	NO	YES	NO	IDC	+	-	+	LumA	7.1987	N0	G2	Positive	Negative	Positive
MB-5334	ER+	ER+	ER+	85.4	DECEASED	Died of Other Causes	85.4	2562	DiseaseFree	9	3	78.44	r	4.04	pos	post	BREAST CONSERVING	3high	NEUT	ER+/HER2- High Prolif	LumA	NO	YES	YES	IDC	+	-	+	LumA	6.3685	N0	G3	Positive	Negative	Positive
MB-5360	ER+	ER+	ER+	161.133	DECEASED	Died of Other Causes	161.133	4834	DiseaseFree	8	3	66.39	l	3.14	pos	post	MASTECTOMY	3high	NEUT	ER+/HER2- Low Prolif	LumA	NO	YES	YES	IDC	+	-	-	LumA	6.2725	N0	G2	Positive	Negative	Negative
MB-5382	ER+	ER+	ER+	116.233	DECEASED	Died of Other Causes	116.233	3487	DiseaseFree	7	3	69.27	r	5.06	pos	post	BREAST CONSERVING	3high	NEUT	ER+/HER2- Low Prolif	LumA	NO	YES	YES	IDC	+	-	+	LumA	6.0945	N2	G2	Positive	Negative	Positive
MB-5384	ER+	ER+	ER+	71.1667	DECEASED	Died of Other Causes	71.1667	2135	DiseaseFree	1	3	61.05	l	3.026	pos	post	MASTECTOMY	3high	GAIN	ER+/HER2- High Prolif	LumA	NO	YES	NO	IDC	+	-	+	LumA	6.9618	N0	G2	Positive	Negative	Positive
MB-5388	ER+	ER+	ER+	146.933	DECEASED	Died of Other Causes	146.933	4408	DiseaseFree	7	3	69.8	r	3.03	pos	post	BREAST CONSERVING	3high	NEUT	ER+/HER2- Low Prolif	LumA	NO	NO	YES	IDC	+	-	+	LumA	6.0841	N0	G2	Positive	Negative	Positive
MB-5389	ER+	ER+	ER+	124.767	DECEASED	Died of Other Causes	124.767	3743	DiseaseFree	7	3	64.76	l	3.062	pos	post	BREAST CONSERVING	3high	NEUT	ER+/HER2- High Prolif	LumA	NO	YES	YES	IDC	+	-	+	LumA	6.2153	N0	G2	Positive	Negative	Positive
MB-5395	ER+	ER+	ER+	165.167	LIVING	Living	165.167	4955	DiseaseFree	3	3	71.51	r	4.028	pos	post	BREAST CONSERVING	3high	NEUT	ER+/HER2- Low Prolif	LumA	NO	NO	YES	IDC	+	-	+	LumA	6.0972	N0	G3	Positive	Negative	Positive
MB-5398	ER+	ER+	ER+	213	LIVING	Living	213	6390	DiseaseFree	4ER+	3	71.01	l	5.04	pos	post	MASTECTOMY	3high	NEUT	ER+/HER2- Low Prolif	LumA	NO	YES	YES	IDC	+	-	+	LumA	5.922	N2	G2	Positive	Negative	Positive
MB-5401	ER+	ER+	ER+	70.1667	LIVING	Living	70.1667	2105	DiseaseFree	7	3	75.42	r	3.024	pos	post	MASTECTOMY	2moderate	NEUT	ER+/HER2- Low Prolif	LumA	NO	YES	NO	IDC	+	-	+	LumA	6.5727	N0	G2	Positive	Negative	Positive
MB-5402	ER+	ER+	ER+	107.767	DECEASED	Died of Other Causes	107.767	3233	DiseaseFree	7	3	81.76	r	3.032	pos	post	MASTECTOMY	3high	GAIN	ER+/HER2- High Prolif	LumA	NO	NO	NO	IDC	+	-	+	LumA	6.0665	N0	G2	Positive	Negative	Positive
MB-5403	ER+	ER+	ER+	95.7333	DECEASED	Died of Other Causes	95.7333	2872	DiseaseFree	8	3	85.94	r	5.05	pos	post	BREAST CONSERVING	3high	NEUT	ER+/HER2- Low Prolif	LumA	NO	YES	NO	IDC	+	-	+	LumA	6.2434	N2	G2	Positive	Negative	Positive
MB-5407	ER+	ER+	ER+	205.6	LIVING	Living	205.6	6168	DiseaseFree	8	3	36.03	r	4.002	pos	pre	BREAST CONSERVING	1low	GAIN	ER+/HER2- Low Prolif	LumA	NO	NO	YES	IDC	+	-	+	LumA	6.1026	N0	G3	Positive	Negative	Positive
MB-5410	ER+	ER+	ER+	202.767	LIVING	Living	202.767	6083	DiseaseFree	8	3	66.45	r	4.06	pos	post	BREAST CONSERVING	3high	NEUT	ER+/HER2- Low Prolif	LumA	NO	YES	YES	IDC	+	-	+	LumA	6.3157	N0	G3	Positive	Negative	Positive
MB-5412	ER+	ER+	ER+	220.233	LIVING	Living	220.233	6607	DiseaseFree	3	3	51.87	r	3.028	pos	post	BREAST CONSERVING	3high	NEUT	ER+/HER2- Low Prolif	LumA	NO	NO	YES	IDC+ILC	+	-	+	LumA	6.2755	N0	G2	Positive	Negative	Positive
MB-5428	ER+	ER+	ER+	150.467	LIVING	Living	150.467	4514	DiseaseFree	4ER+	3	55.36	l	3.03	pos	post	BREAST CONSERVING	1low	NEUT	ER+/HER2- Low Prolif	LumA	NO	YES	YES	IDC	+	-	+	LumA	5.9997	N0	G2	Positive	Negative	Positive
MB-5429	ER+	ER+	ER+	30.7	DECEASED	Died of Other Causes	30.7	921	DiseaseFree	4ER+	3	86.04	l	3.04	pos	post	MASTECTOMY	3high	NEUT	ER+/HER2- Low Prolif	LumA	NO	NO	NO	IDC	+	-	-	LumA	5.702	N0	G2	Positive	Negative	Negative
MB-5432	ER+	ER+	ER+	98.5	DECEASED	Died of Other Causes	98.5	2955	DiseaseFree	7	3	61	l	4.044	pos	post	BREAST CONSERVING	3high	NEUT	ER+/HER2- High Prolif	LumA	NO	YES	YES	IDC	+	-	+	LumA	7.0704	N1	G2	Positive	Negative	Positive
MB-5444	ER+	ER+	ER+	240.433	LIVING	Living	240.433	7213	DiseaseFree	7	3	49.58	l	2.03	pos	pre	BREAST CONSERVING	1low	NEUT	ER+/HER2- Low Prolif	LumA	NO	NO	YES	IDC	+	-	+	LumA	5.8729	N0	G1	Positive	Negative	Positive
MB-5451	ER+	ER+	ER+	189.9	LIVING	Living	189.9	5697	DiseaseFree	8	3	43.44	r	3.03	pos	pre	BREAST CONSERVING	2moderate	NEUT	ER+/HER2- Low Prolif	LumA	NO	NO	YES	IDC	+	-	+	LumA	6.0775	N0	G2	Positive	Negative	Positive
MB-5452	ER+	ER+	ER+	16.1667	DECEASED	Died of Other Causes	16.1667	485	DiseaseFree	2	3	66.2	r	4.036	pos	post	BREAST CONSERVING	2moderate	NEUT	NaN	LumA	NO	YES	YES	IDC	+	-	+	LumA	6.3999	N1	G2	Positive	Negative	Positive
MB-5455	ER+	ER+	ER+	61.8	DECEASED	Died of Other Causes	61.8	1854	DiseaseFree	4ER+	3	73.24	r	4.02	pos	post	MASTECTOMY	2moderate	NEUT	ER+/HER2- Low Prolif	LumA	NO	YES	NO	IDC	+	-	-	LumA	6.1271	N1	G2	Positive	Negative	Negative
MB-5464	ER+	ER+	ER+	116.533	DECEASED	Died of Other Causes	116.533	3496	DiseaseFree	4ER+	3	65.58	l	2.036	pos	post	BREAST CONSERVING	2moderate	NEUT	ER+/HER2- Low Prolif	LumA	NO	YES	YES	IDC	+	-	+	LumA	5.9499	N1		Positive	Negative	Positive
MB-5471	ER+	ER+	ER+	185.767	LIVING	Living	185.767	5573	DiseaseFree	3	3	67.54	r	4.026	pos	post	MASTECTOMY	2moderate	NEUT	ER+/HER2- High Prolif	LumA	NO	NO	NO	IDC	+	-	-	LumA	5.9551	N0	G3	Positive	Negative	Negative
MB-5473	ER+	ER+	ER+	125.9	DECEASED	Died of Other Causes	125.9	3777	DiseaseFree	3	3	72.61	r	6.07	pos	post	MASTECTOMY	3high	NEUT	ER+/HER2- Low Prolif	LumA	NO	YES	YES	IDC	+	-	+	LumA	5.9213	N2	G3	Positive	Negative	Positive
MB-5478	ER+	ER+	ER+	34.3	DECEASED	Died of Other Causes	34.3	1029	DiseaseFree	3	3	72.23	r	6.04	pos	post	MASTECTOMY	2moderate	NEUT	ER+/HER2- Low Prolif	LumA	NO	YES	YES	IDC	+	-	-	LumA	5.6502	N3	G3	Positive	Negative	Negative
MB-5484	ER+	ER+	ER+	238.5	LIVING	Living	238.5	7155	DiseaseFree	7	3	47.3	r	3.04	pos	pre	BREAST CONSERVING	2moderate	NEUT	ER+/HER2- Low Prolif	LumA	NO	YES	YES	IDC+ILC	+	-	+	LumA	6.8082	N0	G2	Positive	Negative	Positive
MB-5489	ER+	ER+	ER+	216.967	LIVING	Living	216.967	6509	DiseaseFree	3	3	53.6	r	3.03	pos	post	BREAST CONSERVING	3high	NEUT	ER+/HER2- Low Prolif	LumA	NO	NO	NO	IDC	+	-	+	LumA	6.4273	N0	G2	Positive	Negative	Positive
MB-5495	ER+	ER+	ER+	228.8	LIVING	Living	228.8	6864	DiseaseFree	4ER+	3	42.64	r	3.04	pos	pre	MASTECTOMY	3high	NEUT	ER+/HER2- Low Prolif	LumA	NO	YES	NO	IDC	+	-	+	LumA	7.103	N0	G2	Positive	Negative	Positive
MB-5499	ER+	ER+	ER+	123.733	LIVING	Living	123.733	3712	DiseaseFree	4ER+	3	65.5	r	2.04	pos	post	MASTECTOMY	3high	NEUT	ER+/HER2- Low Prolif	LumA	NO	NO	NO	IDC-TUB	+	-	+	LumA	5.4166	N0	G1	Positive	Negative	Positive
MB-5514	ER+	ER+	ER+	182.9	LIVING	Living	182.9	5487	DiseaseFree	4ER+	3	63.45	r	4.04	pos	post	BREAST CONSERVING	3high	NEUT	ER+/HER2- Low Prolif	LumA	NO	YES	YES	IDC	+	-	+	LumA	5.8944	N1	G2	Positive	Negative	Positive
MB-5519	ER+	ER+	ER+	169.233	DECEASED	Died of Other Causes	169.233	5077	DiseaseFree	8	3	72.61	l	4.09	pos	post	MASTECTOMY	3high	NEUT	ER+/HER2- High Prolif	LumA	NO	YES	NO	IDC	+	-	+	LumA	7.0328	N1	G2	Positive	Negative	Positive
MB-5541	ER+	ER+	ER+	200.133	LIVING	Living	200.133	6004	DiseaseFree	4ER+	3	60.13	l	3.04	pos	post	BREAST CONSERVING	2moderate	GAIN	ER+/HER2- Low Prolif	LumA	NO	YES	YES	IDC	+	-	+	LumA	5.9471	N0	G2	Positive	Negative	Positive
MB-5543	ER+	ER+	ER+	34.4333	DECEASED	Died of Other Causes	34.4333	1033	DiseaseFree	3	3	79.11	l	4.08	pos	post	BREAST CONSERVING	1low	LOSS	ER+/HER2- Low Prolif	LumA	NO	YES	NO	IDC	+	-	+	LumA	5.9934	N0	G3	Positive	Negative	Positive
MB-5550	ER+	ER+	ER+	171.3	DECEASED	Died of Other Causes	171.3	5139	DiseaseFree	3	3	84.3	l	3.052	pos	post	MASTECTOMY	2moderate	NEUT	ER+/HER2- High Prolif	LumA	NO	YES	NO	IDC	+	-	+	LumA	6.2108	N0	G2	Positive	Negative	Positive
MB-5554	ER+	ER+	ER+	229.833	LIVING	Living	229.833	6895	DiseaseFree	2	3	57.75	r	2.052	pos	post	BREAST CONSERVING	2moderate	NEUT	ER+/HER2- High Prolif	LumA	NO	YES	YES	ILC	+	-	+	LumA	6.9196	N0	G1	Positive	Negative	Positive
MB-5563	ER+	ER+	ER+	117.667	DECEASED	Died of Other Causes	117.667	3530	DiseaseFree	3	3	76.3	r	3.03	pos	post	MASTECTOMY	1low	GAIN	ER+/HER2- Low Prolif	LumA	NO	NO	NO	ILC	+	-	-	LumA	5.8962	N0	G2	Positive	Negative	Negative
MB-5567	ER+	ER+	ER+	178.567	DECEASED	Died of Other Causes	178.567	5357	DiseaseFree	3	3	74.95	r	3.04	pos	post	BREAST CONSERVING	2moderate	NEUT	ER+/HER2- Low Prolif	LumA	NO	YES	YES	IDC	+	-	+	LumA	6.2305	N0	G2	Positive	Negative	Positive
MB-5580	ER+	ER+	ER+	71.6333	DECEASED	Died of Other Causes	71.6333	2149	DiseaseFree	4ER+	3	75.28	l	3.05	pos	post	MASTECTOMY	2moderate	NEUT	ER+/HER2- Low Prolif	LumA	NO	YES	NO	IDC	+	-	+	LumA	6.061	N0	G2	Positive	Negative	Positive
MB-5582	ER+	ER+	ER+	222.333	LIVING	Living	222.333	6670	DiseaseFree	3	3	46.43	l	3.02	pos	pre	BREAST CONSERVING	2moderate	NEUT	ER+/HER2- Low Prolif	LumA	NO	NO	YES	IDC	+	-	+	LumA	5.7026	N0	G2	Positive	Negative	Positive
MB-5583	ER+	ER+	ER+	111.367	LIVING	Living	111.367	3341	DiseaseFree	7	3	50.75	l	3.032	pos	post	BREAST CONSERVING	2moderate	NEUT	ER+/HER2- Low Prolif	LumA	NO	NO	YES	IDC	+	-	+	LumA	6.8546	N0	G2	Positive	Negative	Positive
MB-5589	ER+	ER+	ER+	185.133	LIVING	Living	185.133	5554	DiseaseFree	8	3	70.86	r	3.04	pos	post	BREAST CONSERVING	3high	NEUT	ER+/HER2- Low Prolif	LumA	NO	YES	YES	IDC	+	-	+	LumA	6.3777	N0	G2	Positive	Negative	Positive
MB-5591	ER+	ER+	ER+	155.367	DECEASED	Died of Other Causes	155.367	4661	DiseaseFree	3	3	46.28	l	3.03	pos	pre	BREAST CONSERVING	2moderate	NEUT	ER+/HER2- Low Prolif	LumA	NO	YES	NO	IDC	+	-	+	LumA	6.0808	N0	G2	Positive	Negative	Positive
MB-5597	ER+	ER+	ER+	32.7333	DECEASED	Died of Other Causes	32.7333	982	DiseaseFree	3	3	75.38	l	4.06	pos	post	MASTECTOMY	2moderate	GAIN	ER+/HER2- Low Prolif	LumA	NO	YES	NO	IDC	+	-	+	LumA	6.0048	N1	G2	Positive	Negative	Positive
MB-5599	ER+	ER+	ER+	224.867	LIVING	Living	224.867	6746	DiseaseFree	7	3	62.88	r	4.04	pos	post	BREAST CONSERVING	3high	NEUT	ER+/HER2- Low Prolif	LumA	NO	YES	YES	IDC	+	-	+	LumA	6.883	N1	G2	Positive	Negative	Positive
MB-5601	ER+	ER+	ER+	214.8	DECEASED	Died of Other Causes	214.8	6444	DiseaseFree	3	3	61.73	l	4.032	pos	post	BREAST CONSERVING	3high	NEUT	ER+/HER2- Low Prolif	LumA	NO	YES	YES	IDC	+	-	-	LumA	6.0049	N1	G2	Positive	Negative	Negative
MB-5603	ER+	ER+	ER+	171.633	DECEASED	Died of Other Causes	171.633	5149	DiseaseFree	2	3	70.79	l	4.04	pos	post	MASTECTOMY	3high	NEUT	ER+/HER2- Low Prolif	LumA	NO	YES	YES	IDC	+	-	-	LumA	6.2248	N1	G2	Positive	Negative	Negative
MB-5617	ER+	ER+	ER+	128.2	DECEASED	Died of Other Causes	128.2	3846	DiseaseFree	4ER+	3	81.63	r	4.064	pos	post	BREAST CONSERVING	3high	NEUT	ER+/HER2- Low Prolif	LumA	NO	YES	YES	IDC	+	-	+	LumA	6.0289	N1	G2	Positive	Negative	Positive
MB-5626	ER+	ER+	ER+	82.9667	LIVING	Living	82.9667	2489	DiseaseFree	8	3	73.75	r	5.04	pos	post	MASTECTOMY	3high	NEUT	ER+/HER2- Low Prolif	LumA	NO	YES	YES	IDC	+	-	-	LumA	6.8371	N2	G2	Positive	Negative	Negative
MB-5629	ER+	ER+	ER+	103.8	DECEASED	Died of Other Causes	103.8	3114	DiseaseFree	3	3	71.36	l	3.06	pos	post	BREAST CONSERVING	2moderate	NEUT	ER+/HER2- High Prolif	LumA	NO	YES	YES	IDC	+	-	+	LumA	6.7807	N0	G2	Positive	Negative	Positive
MB-5638	ER+	ER+	ER+	195.7	DECEASED	Died of Other Causes	195.7	5871	DiseaseFree	7	3	65.14	l	3.04	pos	post	BREAST CONSERVING	2moderate	NEUT	ER+/HER2- High Prolif	LumA	NO	YES	YES	IDC	+	-	+	LumA	7.4955	N0	G2	Positive	Negative	Positive
MB-5642	ER+	ER+	ER+	156.8	DECEASED	Died of Other Causes	156.8	4704	DiseaseFree	4ER+	3	68.13	l	4.068	pos	post	MASTECTOMY	2moderate	NEUT	ER+/HER2- Low Prolif	LumA	NO	YES	YES	IDC	+	-	+	LumA	6.3235	N1	G2	Positive	Negative	Positive
MB-5645	ER+	ER+	ER+	22.2333	DECEASED	Died of Other Causes	22.2333	667	DiseaseFree	7	3	71.31	r	3.04	pos	post	BREAST CONSERVING	3high	NEUT	ER+/HER2- Low Prolif	LumA	NO	YES	YES	IDC	+	-	+	LumA	6.1599	N0	G2	Positive	Negative	Positive
MB-5647	ER+	ER+	ER+	30.8	DECEASED	Died of Other Causes	30.8	924	DiseaseFree	6	3	65.43	r	6.07	pos	post	MASTECTOMY	3high	NEUT	ER+/HER2- High Prolif	LumA	NO	YES	YES	IDC	+	-	-	LumA	6.9049	N3	G3	Positive	Negative	Negative
MB-6001	ER+	ER+	ER+	135.3	DECEASED	Died of Other Causes	135.3	4059	DiseaseFree	3	5	68.7	l	3.03	pos	post	MASTECTOMY	2moderate	NEUT	ER+/HER2- Low Prolif	LumA	NO	YES	NO	IDC+ILC	+	-	-	LumA	6.2151	N0	G2	Positive	Negative	Negative
MB-6006	ER+	ER+	ER+	63.5667	DECEASED	Died of Other Causes	63.5667	1907	DiseaseFree	3	5	86.61	l	2.032	pos	post	MASTECTOMY	2moderate	NEUT	ER+/HER2- Low Prolif	LumA	NO	YES	NO	IDC	+	-	+	LumA	6.2295	N0	G1	Positive	Negative	Positive
MB-6012	ER+	ER+	ER+	144.433	DECEASED	Died of Other Causes	144.433	4333	DiseaseFree	8	5	67.46	l	3.066	pos	post	MASTECTOMY	2moderate	NEUT	NaN	LumA	NO	NO	NO	IDC	+	-	+	LumA	6.4543	N0	G2	Positive	Negative	Positive
MB-6016	ER+	ER+	ER+	143.533	DECEASED	Died of Other Causes	143.533	4306	DiseaseFree	4ER+	5	87.32	r	3.046	pos	post	BREAST CONSERVING	2moderate	NEUT	ER+/HER2- Low Prolif	LumA	NO	NO	NO	IDC	+	-	+	LumA	5.6042	N0	G2	Positive	Negative	Positive
MB-6017	ER+	ER+	ER+	70.9	DECEASED	Died of Other Causes	70.9	2127	DiseaseFree	3	5	72.19	l	2.06	pos	post	MASTECTOMY	2moderate	NEUT	ER+/HER2- Low Prolif	LumA	NO	YES	NO	IDC	+	-	+	LumA	5.8907	N0	G1	Positive	Negative	Positive
MB-6021	ER+	ER+	ER+	301.233	LIVING	Living	301.233	9037	DiseaseFree	3	5	51.94	r	3	pos	post	MASTECTOMY	3high	NEUT	ER+/HER2- Low Prolif	LumA	NO	NO	NO	ILC	+	-	+	LumA	5.6302	N0	G2	Positive	Negative	Positive
MB-6030	ER+	ER+	ER+	145.367	DECEASED	Died of Other Causes	145.367	4361	DiseaseFree	7	5	66.76	l	2.04	pos	post	MASTECTOMY	3high	NEUT	ER+/HER2- Low Prolif	LumA	NO	YES	NO	IDC	+	-	+	LumA	6.6702	N0	G1	Positive	Negative	Positive
MB-6050	ER+	ER+	ER+	192.2	LIVING	Living	192.2	5766	DiseaseFree	8	5	51.07	r	3.04	pos	post	MASTECTOMY	3high	NEUT	ER+/HER2- Low Prolif	LumA	NO	NO	NO	IDC	+	-	+	LumA	6.444	N0	G2	Positive	Negative	Positive
MB-6065	ER+	ER+	ER+	188.533	DECEASED	Died of Other Causes	188.533	5656	DiseaseFree	8	5	76.69	r	3.096	pos	post	MASTECTOMY	3high	NEUT	ER+/HER2- Low Prolif	LumA	NO	YES	NO	IDC-MUC	+	-	+	LumA	6.4011	N1	G1	Positive	Negative	Positive
MB-6069	ER+	ER+	ER+	258.133	DECEASED	Died of Other Causes	258.133	7744	DiseaseFree	7	5	75.55	r	5.04	pos	post	BREAST CONSERVING	2moderate	NEUT	ER+/HER2- Low Prolif	LumA	NO	YES	YES	IDC	+	-	+	LumA	6.5901	N2	G2	Positive	Negative	Positive
MB-6083	ER+	ER+	ER+	164.033	DECEASED	Died of Other Causes	164.033	4921	DiseaseFree	8	5	73.03	l	3.042	pos	post	MASTECTOMY	3high	NEUT	ER+/HER2- Low Prolif	LumA	NO	YES	NO	IDC	+	-	+	LumA	6.0793	N0	G2	Positive	Negative	Positive
MB-6097	ER+	ER+	ER+	159.7	DECEASED	Died of Other Causes	159.7	4791	DiseaseFree	8	5	68.59	r	4.016	pos	post	BREAST CONSERVING	3high	NEUT	ER+/HER2- High Prolif	LumA	NO	YES	YES	IDC	+	-	-	LumA	6.7864	N1	G2	Positive	Negative	Negative
MB-6108	ER+	ER+	ER+	193.967	LIVING	Living	193.967	5819	DiseaseFree	4ER+	5	38.01	r	3.036	pos	pre	MASTECTOMY	3high	LOSS	ER+/HER2- Low Prolif	LumA	NO	YES	NO	IDC	+	-	+	LumA	5.8231	N0	G2	Positive	Negative	Positive
MB-6118	ER+	ER+	ER+	264.6	LIVING	Living	264.6	7938	DiseaseFree	3	5	41.11	r	3.03	pos	pre	BREAST CONSERVING	1low	NEUT	ER+/HER2- Low Prolif	LumA	NO	NO	YES	IDC	+	-	+	LumA	6.1749	N0	G2	Positive	Negative	Positive
MB-6124	ER+	ER+	ER+	115.633	DECEASED	Died of Other Causes	115.633	3469	DiseaseFree	3	5	76.99	r	6.03	pos	post	MASTECTOMY	3high	NEUT	ER+/HER2- High Prolif	LumA	NO	YES	NO	IDC	+	-	+	LumA	6.3529	N3	G3	Positive	Negative	Positive
MB-6149	ER+	ER+	ER+	74.9333	DECEASED	Died of Other Causes	74.9333	2248	DiseaseFree	7	5	70.9	r	2.052	pos	post	MASTECTOMY	3high	GAIN	ER+/HER2- High Prolif	LumA	NO	NO	NO	IDC	+	-	+	LumA	7.2427	N0	G1	Positive	Negative	Positive
MB-6163	ER+	ER+	ER+	88.6667	DECEASED	Died of Other Causes	88.6667	2660	DiseaseFree	8	5	71.62	r	5.07	pos	post	MASTECTOMY	3high	NEUT	ER+/HER2- High Prolif	LumA	NO	YES	NO	IDC	+	-	+	LumA	6.0807	N2	G2	Positive	Negative	Positive
MB-6167	ER+	ER+	ER+	122.8	DECEASED	Died of Other Causes	122.8	3684	DiseaseFree	8	5	75.02	l	5.03	pos	post	MASTECTOMY	3high	NEUT	ER+/HER2- Low Prolif	LumA	NO	YES	NO	IDC+ILC	+	-	-	LumA	5.9982	N2	G2	Positive	Negative	Negative
MB-6168	ER+	ER+	ER+	225.7	DECEASED	Died of Other Causes	225.7	6771	DiseaseFree	7	5	64.95	l	3.04	pos	post	MASTECTOMY	3high	NEUT	ER+/HER2- Low Prolif	LumA	NO	NO	NO	IDC	+	-	+	LumA	6.3246	N0	G2	Positive	Negative	Positive
MB-6171	ER+	ER+	ER+	220.3	LIVING	Living	220.3	6609	DiseaseFree	3	5	70.91	l	3.08	pos	post	MASTECTOMY	3high	NEUT	ER+/HER2- Low Prolif	LumA	NO	YES	NO	IDC	+	-	+	LumA	6.1494	N0	G2	Positive	Negative	Positive
MB-6181	ER+	ER+	ER+	54.9333	DECEASED	Died of Other Causes	54.9333	1648	DiseaseFree	8	5	83.09	l	3.03	pos	post	MASTECTOMY	3high	NEUT	ER+/HER2- High Prolif	LumA	NO	YES	NO	IDC	+	-	+	LumA	6.606	N1	G1	Positive	Negative	Positive
MB-6185	ER+	ER+	ER+	197.733	DECEASED	Died of Other Causes	197.733	5932	DiseaseFree	3	5	75.44	r	2.032	pos	post	MASTECTOMY	1low	NEUT	ER+/HER2- Low Prolif	LumA	NO	NO	NO	IDC	+	-	+	LumA	5.8478	N0	G1	Positive	Negative	Positive
MB-6190	ER+	ER+	ER+	24.6333	DECEASED	Died of Other Causes	24.6333	739	DiseaseFree	4ER+	5	79.24	r	4.056	pos	post	MASTECTOMY	3high	NEUT	ER+/HER2- Low Prolif	LumA	NO	YES	NO	IDC	+	-	-	LumA	5.7502	N1	G2	Positive	Negative	Negative
MB-6195	ER+	ER+	ER+	202.233	LIVING	Living	202.233	6067	DiseaseFree	3	5	66.01	l	3.046	pos	post	MASTECTOMY	3high	NEUT	ER+/HER2- Low Prolif	LumA	NO	YES	NO	ILC	+	-	-	LumA	5.6667	N0	G2	Positive	Negative	Negative
MB-6207	ER+	ER+	ER+	118.3	DECEASED	Died of Other Causes	118.3	3549	DiseaseFree	8	5	80.76	r	3.03	pos	post	MASTECTOMY	3high	NEUT	ER+/HER2- Low Prolif	LumA	NO	NO	NO	IDC	+	-	-	LumA	6.0819	N0	G2	Positive	Negative	Negative
MB-6211	ER+	ER+	ER+	42.3	DECEASED	Died of Other Causes	42.3	1269	DiseaseFree	8	5	82.1	l	3.046	pos	post	MASTECTOMY	3high	NEUT	ER+/HER2- Low Prolif	LumA	NO	NO	NO	IDC	+	-	+	LumA	6.2947	N0	G2	Positive	Negative	Positive
MB-6212	ER+	ER+	ER+	224.233	LIVING	Living	224.233	6727	DiseaseFree	7	5	61.81	l	3.03	pos	post	BREAST CONSERVING	3high	NEUT	ER+/HER2- Low Prolif	LumA	NO	NO	YES	IDC	+	-	+	LumA	6.1385	N0	G2	Positive	Negative	Positive
MB-6214	ER+	ER+	ER+	174.5	DECEASED	Died of Other Causes	174.5	5235	DiseaseFree	3	5	74.43	l	4.04	pos	post	MASTECTOMY	3high	NEUT	ER+/HER2- Low Prolif	LumA	NO	YES	NO	IDC	+	-	+	LumA	5.9859	N1	G2	Positive	Negative	Positive
MB-6225	ER+	ER+	ER+	117.867	LIVING	Living	117.867	3536	DiseaseFree	7	5	68.43	r	3.032	pos	post	MASTECTOMY	3high	NEUT	ER+/HER2- Low Prolif	LumA	NO	NO	NO	IDC	+	-	+	LumA	6.304	N0	G2	Positive	Negative	Positive
MB-6232	ER+	ER+	ER+	85	DECEASED	Died of Other Causes	85	2550	DiseaseFree	3	5	71.22	l	5.06	pos	post	MASTECTOMY	3high	NEUT	ER+/HER2- Low Prolif	LumA	NO	YES	NO	IDC	+	-	+	LumA	6.0587	N2	G2	Positive	Negative	Positive
MB-6253	ER+	ER+	ER+	194.367	LIVING	Living	194.367	5831	DiseaseFree	8	5	62.9	l	2.022	pos	post	BREAST CONSERVING	3high	NEUT	ER+/HER2- Low Prolif	LumA	NO	NO	YES	IDC	+	-	+	LumA	5.9757	N0	G1	Positive	Negative	Positive
MB-6256	ER+	ER+	ER+	127.833	DECEASED	Died of Other Causes	127.833	3835	DiseaseFree	3	5	67.33	r	2.028	pos	post	BREAST CONSERVING	3high	NEUT	ER+/HER2- Low Prolif	LumA	NO	NO	YES	IDC	+	-	+	LumA	6.0233	N0	G1	Positive	Negative	Positive
MB-6263	ER+	ER+	ER+	75.8667	LIVING	Living	75.8667	2276	DiseaseFree	4ER+	5	79.42	l	5.048	pos	post	MASTECTOMY	2moderate	NEUT	NaN	LumA	NO	YES	NO	IDC	+	-	-	LumA	6.6759	N2	G2	Positive	Negative	Negative
MB-6271	ER+	ER+	ER+	157.733	LIVING	Living	157.733	4732	DiseaseFree	7	5	64.4	r	3.05	pos	post	BREAST CONSERVING	3high	LOSS	NaN	LumA	NO	NO	NO	ILC	+	-	-	LumA	6.4071	N0	G2	Positive	Negative	Negative
MB-6273	ER+	ER+	ER+	189.433	LIVING	Living	189.433	5683	DiseaseFree	3	5	43.08	r	4.032	neg	pre	MASTECTOMY	3high	NEUT	NaN	LumA	YES	NO	NO	IDC	+	-	+	LumA	5.8324	N1	G2	Positive	Negative	Positive
MB-6283	ER+	ER+	ER+	92.4	DECEASED	Died of Other Causes	92.4	2772	DiseaseFree	7	5	73.07	l	5.05	pos	post	MASTECTOMY	1low	NEUT	NaN	LumA	NO	YES	NO	IDC+ILC	+	-	+	LumA	7.4818	N1	G3	Positive	Negative	Positive
MB-6286	ER+	ER+	ER+	49.5333	DECEASED	Died of Other Causes	49.5333	1486	DiseaseFree	3	5	85.17	l	3.04	pos	post	MASTECTOMY	2moderate	NEUT	NaN	LumA	NO	NO	NO	ILC	+	-	+	LumA	5.9767	N0	G2	Positive	Negative	Positive
MB-6297	ER+	ER+	ER+	170.867	LIVING	Living	170.867	5126	DiseaseFree	8	5	52.55	r	3.06	pos	post	BREAST CONSERVING	3high	GAIN	NaN	LumA	NO	YES	YES	IDC	+	-	-	LumA	6.1747	N0	G2	Positive	Negative	Negative
MB-6308	ER+	ER+	ER+	151.933	DECEASED	Died of Other Causes	151.933	4558	DiseaseFree	8	5	81.75	r	5.046	pos	post	BREAST CONSERVING	3high	NEUT	ER+/HER2- Low Prolif	LumA	NO	YES	YES	IDC	+	-	+	LumA	6.3246	N2	G2	Positive	Negative	Positive
MB-6328	ER+	ER+	ER+	126.667	LIVING	Living	126.667	3800	DiseaseFree	2	5	75.89	r	2.06	pos	post	MASTECTOMY	3high	NEUT	ER+/HER2- High Prolif	LumA	NO	YES	NO	IDC	+	-	+	LumA	6.6542	N0	G1	Positive	Negative	Positive
MB-7004	ER+	ER+	ER+	50.4667	LIVING	Living	50.4667	1514	DiseaseFree	8	4	74.2	r	5.06	pos	post	MASTECTOMY	2moderate	NEUT	ER+/HER2- Low Prolif	LumA	NO	YES	YES	IDC	+	-	-	LumA	6.2434	N2	G2	Positive	Negative	Negative
MB-7006	ER+	ER+	ER+	109.933	LIVING	Living	109.933	3298	DiseaseFree	3	4	58.8	l	3.038	pos	post	BREAST CONSERVING	1low	NEUT	ER+/HER2- Low Prolif	LumA	NO	YES	YES	IDC-TUB	+	-	+	LumA	5.4898	N1	G1	Positive	Negative	Positive
MB-7010	ER+	ER+	ER+	74.0333	LIVING	Living	74.0333	2221	DiseaseFree	7	4	70.25	r	2.046	pos	post	MASTECTOMY	2moderate	NEUT	ER+/HER2- Low Prolif	LumA	NO	YES	NO	IDC	+	-	+	LumA	6.0014	N0	G1	Positive	Negative	Positive
MB-7013	ER+	ER+	ER+	46.4333	LIVING	Living	46.4333	1393	DiseaseFree	8	4	30.53	r	2.036	pos	pre	BREAST CONSERVING	3high	NEUT	ER+/HER2- Low Prolif	LumA	NO	YES	YES	IDC	+	-	+	LumA	6.1146	N0	G1	Positive	Negative	Positive
MB-7029	ER+	ER+	ER+	76.8667	LIVING	Living	76.8667	2306	DiseaseFree	4ER+	4	43.45	l	2.046	pos	pre	BREAST CONSERVING	2moderate	LOSS	ER+/HER2- Low Prolif	LumA	NO	YES	YES	IDC	+	-	+	LumA	6.0936	N0	G1	Positive	Negative	Positive
MB-7032	ER+	ER+	ER+	71.4667	LIVING	Living	71.4667	2144	DiseaseFree	3	4	79.36	r	2.046	pos	post	MASTECTOMY	2moderate	NEUT	ER+/HER2- Low Prolif	LumA	NO	YES	NO	IDC	+	-	+	LumA	5.897	N0	G1	Positive	Negative	Positive
MB-7034	ER+	ER+	ER+	75.1	LIVING	Living	75.1	2253	DiseaseFree	3	4	78.73	r	3.086	pos	post	MASTECTOMY	2moderate	NEUT	ER+/HER2- Low Prolif	LumA	NO	YES	NO	IDC-MUC	+	-	+	LumA	5.8919	N0	G2	Positive	Negative	Positive
MB-7037	ER+	ER+	ER+	86.4	LIVING	Living	86.4	2592	DiseaseFree	8	4	68.74	l	2.03	pos	post	BREAST CONSERVING	2moderate	NEUT	ER+/HER2- Low Prolif	LumA	NO	NO	YES	IDC-TUB	+	-	+	LumA	6.2395	N0	G1	Positive	Negative	Positive
MB-7040	ER+	ER+	ER+	71.8333	LIVING	Living	71.8333	2155	DiseaseFree	4ER+	4	81.32	l	4.044	pos	post	BREAST CONSERVING	2moderate	NEUT	ER+/HER2- Low Prolif	LumA	NO	YES	NO	IDC	+	-	-	LumA	5.9813	N1	G2	Positive	Negative	Negative
MB-7041	ER+	ER+	ER+	101.967	DECEASED	Died of Other Causes	101.967	3059	DiseaseFree	3	4	79.48	r	1.05	pos	post	MASTECTOMY	2moderate	NEUT	ER+/HER2- Low Prolif	LumA	NO	YES	NO	ILC	+	-	+	LumA	6.1553	N0		Positive	Negative	Positive
MB-7053	ER+	ER+	ER+	122.133	LIVING	Living	122.133	3664	DiseaseFree	4ER+	4	45.64	NaN	4.029	pos	pre	BREAST CONSERVING	3high	NEUT	ER+/HER2- High Prolif	LumA	NO	NO	YES	IDC	+	-	+	LumA	5.9909	N0	G3	Positive	Negative	Positive
MB-7056	ER+	ER+	ER+	117	LIVING	Living	117	3510	DiseaseFree	3	4	71.82	r	5.042	pos	post	MASTECTOMY	2moderate	NEUT	ER+/HER2- Low Prolif	LumA	NO	YES	NO	IDC	+	-	+	LumA	6.235	N2	G2	Positive	Negative	Positive
MB-7060	ER+	ER+	ER+	112.667	DECEASED	Died of Other Causes	112.667	3380	DiseaseFree	3	4	69.25	l	4.1	pos	post	MASTECTOMY	3high	LOSS	ER+/HER2- Low Prolif	LumA	NO	YES	YES	ILC	+	-	-	LumA	6.321	N2	G1	Positive	Negative	Negative
MB-7062	ER+	ER+	ER+	95.8667	LIVING	Living	95.8667	2876	DiseaseFree	3	4	63.77	NaN	3.032	pos	post	BREAST CONSERVING	3high	NEUT	ER+/HER2- Low Prolif	LumA	NO	YES	YES	IDC	+	-	+	LumA	5.8242	N1	G1	Positive	Negative	Positive
MB-7063	ER+	ER+	ER+	86.6	LIVING	Living	86.6	2598	DiseaseFree	3	4	76.77	NaN	4.04	pos	post	BREAST CONSERVING	3high	NEUT	ER+/HER2- Low Prolif	LumA	NO	YES	YES	IDC	+	-	+	LumA	5.969	N0	G3	Positive	Negative	Positive
MB-7076	ER+	ER+	ER+	142.667	DECEASED	Died of Other Causes	142.667	4280	DiseaseFree	7	4	56.13	NaN	3.044	pos	post	MASTECTOMY	2moderate	NEUT	ER+/HER2- Low Prolif	LumA	NO	YES	NO	IDC	+	-	+	LumA	6.0428	N0	G2	Positive	Negative	Positive
MB-7077	ER+	ER+	ER+	101.267	LIVING	Living	101.267	3038	DiseaseFree	3	4	37.89	r	5.034	pos	pre	BREAST CONSERVING	3high	NEUT	ER+/HER2- Low Prolif	LumA	NO	YES	YES	IDC	+	-	+	LumA	5.7339	N2	G2	Positive	Negative	Positive
MB-7080	ER+	ER+	ER+	91.2333	LIVING	Living	91.2333	2737	DiseaseFree	8	4	64.01	r	2.034	pos	post	MASTECTOMY	3high	NEUT	ER+/HER2- Low Prolif	LumA	NO	YES	NO	IDC	+	-	+	LumA	5.9295	N0	G1	Positive	Negative	Positive
MB-7091	ER+	ER+	ER+	110.267	LIVING	Living	110.267	3308	DiseaseFree	7	4	55.71	NaN	4.036	pos	post	BREAST CONSERVING	3high	LOSS	ER+/HER2- Low Prolif	LumA	NO	YES	YES	IDC	+	-	+	LumA	6.1071	N2	G1	Positive	Negative	Positive
MB-7093	ER+	ER+	ER+	125.833	DECEASED	Died of Other Causes	125.833	3775	DiseaseFree	3	4	76.25	r	3.0338	pos	post	MASTECTOMY	2moderate	NEUT	ER+/HER2- Low Prolif	LumA	YES	YES	NO	IDC	+	-	+	LumA	5.5485	N1	G1	Positive	Negative	Positive
MB-7095	ER+	ER+	ER+	115.633	LIVING	Living	115.633	3469	DiseaseFree	8	4	74.64	r	2.05	pos	post	BREAST CONSERVING	3high	NEUT	ER+/HER2- High Prolif	LumA	NO	YES	YES	IDC	+	-	-	LumA	6.2847	N0	G1	Positive	Negative	Negative
MB-7096	ER+	ER+	ER+	124	LIVING	Living	124	3720	DiseaseFree	3	4	48.27	NaN	4.025	pos	pre	BREAST CONSERVING	3high	NEUT	NaN	LumA	NO	YES	YES	IDC	+	-	+	LumA	5.8059	N1	G2	Positive	Negative	Positive
MB-7101	ER+	ER+	ER+	124.267	LIVING	Living	124.267	3728	DiseaseFree	3	4	49.16	r	3.031	pos	pre	BREAST CONSERVING	1low	NEUT	ER+/HER2- Low Prolif	LumA	NO	YES	YES	IDC	+	-	+	LumA	6.0244	N0	G2	Positive	Negative	Positive
MB-7113	ER+	ER+	ER+	136.7	DECEASED	Died of Other Causes	136.7	4101	DiseaseFree	7	4	66.04	l	2.02	pos	post	MASTECTOMY	2moderate	NEUT	ER+/HER2- Low Prolif	LumA	NO	YES	NO	IDC	+	-	+	LumA	6.1694	N0	G1	Positive	Negative	Positive
MB-7118	ER+	ER+	ER+	140.567	LIVING	Living	140.567	4217	DiseaseFree	8	4	70.15	l	3.04	NaN	post	MASTECTOMY	2moderate	NEUT	ER+/HER2- Low Prolif	LumA	NO	YES	NO	IDC	+	-	+	LumA	5.8951	N0	G2	Positive	Negative	Positive
MB-7123	ER+	ER+	ER+	137.667	LIVING	Living	137.667	4130	DiseaseFree	1	4	56.97	NaN	2.072	NaN	post	MASTECTOMY	2moderate	GAIN	ER+/HER2- Low Prolif	LumA	NO	YES	NO	IDC-MUC	+	-	+	LumA	5.689	N0	G1	Positive	Negative	Positive
MB-7124	ER+	ER+	ER+	139.6	LIVING	Living	139.6	4188	DiseaseFree	7	4	71.16	NaN	4.04	NaN	post	MASTECTOMY	3high	NEUT	ER+/HER2- High Prolif	LumA	NO	YES	NO	IDC	+	-	+	LumA	6.7475	N1	G2	Positive	Negative	Positive
MB-7137	ER+	ER+	ER+	179.8	LIVING	Living	179.8	5394	DiseaseFree	4ER+	4	64.24	l	2.042	pos	post	BREAST CONSERVING	2moderate	NEUT	ER+/HER2- Low Prolif	LumA	NO	YES	YES	IDC-MUC	+	-	-	LumA	6.0171	N0		Positive	Negative	Negative
MB-7141	ER+	ER+	ER+	138.567	LIVING	Living	138.567	4157	DiseaseFree	7	4	78.16	NaN	3.0236	NaN	post	MASTECTOMY	3high	NEUT	ER+/HER2- Low Prolif	LumA	NO	YES	NO	IDC-MUC	+	-	+	LumA	6.2369	N0	G2	Positive	Negative	Positive
MB-7161	ER+	ER+	ER+	121.533	LIVING	Living	121.533	3646	DiseaseFree	6	4	47.67	l	5.092	pos	pre	BREAST CONSERVING	1low	GAIN	ER+/HER2- High Prolif	LumA	NO	NO	YES	IDC	+	-	+	LumA	5.9692	N2	G2	Positive	Negative	Positive
MB-7162	ER+	ER+	ER+	140.2	LIVING	Living	140.2	4206	DiseaseFree	3	4	59.84	r	2.0276	pos	post	BREAST CONSERVING	2moderate	NEUT	ER+/HER2- Low Prolif	LumA	NO	YES	YES	IDC	+	-	+	LumA	5.9765	N0	G1	Positive	Negative	Positive
MB-7164	ER+	ER+	ER+	211.4	LIVING	Living	211.4	6342	DiseaseFree	3	4	49.13	NaN	3.0314	pos	pre	BREAST CONSERVING	3high	NEUT	ER+/HER2- Low Prolif	LumA	NO	YES	YES	IDC	+	-	+	LumA	6.1339	N1	G1	Positive	Negative	Positive
MB-7168	ER+	ER+	ER+	150.5	LIVING	Living	150.5	4515	DiseaseFree	7	4	60.33	r	4.05	pos	post	MASTECTOMY	1low	NEUT	ER+/HER2- Low Prolif	LumA	NO	YES	NO	IDC	+	-	+	LumA	6.211	N0	G3	Positive	Negative	Positive
MB-7170	ER+	ER+	ER+	155.4	LIVING	Living	155.4	4662	DiseaseFree	4ER+	4	58.56	l	3.04	pos	post	BREAST CONSERVING	3high	NEUT	NaN	LumA	NO	YES	YES	IDC	+	-	-	LumA	6.1161	N0	G2	Positive	Negative	Negative
MB-7173	ER+	ER+	ER+	63.5333	DECEASED	Died of Other Causes	63.5333	1906	DiseaseFree	8	4	67.4	r	3.0432	pos	post	MASTECTOMY	3high	NEUT	ER+/HER2- High Prolif	LumA	NO	YES	NO	ILC	+	-	-	LumA	6.5602	N0	G2	Positive	Negative	Negative
MB-7176	ER+	ER+	ER+	194.4	DECEASED	Died of Other Causes	194.4	5832	DiseaseFree	8	4	50.51	r	4.057	pos	post	BREAST CONSERVING	3high	NEUT	ER+/HER2- High Prolif	LumA	NO	YES	YES	IDC	+	-	+	LumA	6.574	N1	G2	Positive	Negative	Positive
MB-7195	ER+	ER+	ER+	80.4333	DECEASED	Died of Other Causes	80.4333	2413	DiseaseFree	8	4	72.99	NaN	3.05	pos	post	MASTECTOMY	2moderate	NEUT	ER+/HER2- Low Prolif	LumA	NO	YES	NO	IDC	+	-	+	LumA	5.6091	N0	G2	Positive	Negative	Positive
MB-7212	ER+	ER+	ER+	52.5	DECEASED	Died of Other Causes	52.5	1575	DiseaseFree	3	4	62.26	NaN	4.0286	pos	post	MASTECTOMY	3high	GAIN	ER+/HER2- Low Prolif	LumA	NO	YES	NO	ILC	+	-	+	LumA	6.0838	N0	G3	Positive	Negative	Positive
MB-7215	ER+	ER+	ER+	208.967	DECEASED	Died of Other Causes	208.967	6269	DiseaseFree	4ER+	4	60.15	NaN	4.031	pos	post	BREAST CONSERVING	2moderate	NEUT	ER+/HER2- Low Prolif	claudin-low	NO	YES	YES	IDC+ILC	+	-	-	LumA	5.8058	N1	G2	Positive	Negative	Negative
MB-7217	ER+	ER+	ER+	90.4	DECEASED	Died of Other Causes	90.4	2712	DiseaseFree	3	4	62.61	r	1.02	pos	post	BREAST CONSERVING	1low	NEUT	ER+/HER2- Low Prolif	LumA	NO	NO	YES	ILC	+	-	+	LumA	5.9976	N0		Positive	Negative	Positive
MB-7218	ER+	ER+	ER+	165.433	LIVING	Living	165.433	4963	DiseaseFree	3	4	57.87	NaN	3.0252	pos	post	BREAST CONSERVING	2moderate	NEUT	ER+/HER2- Low Prolif	LumA	NO	YES	YES	IDC	+	-	+	LumA	5.7584	N1	G1	Positive	Negative	Positive
MB-7219	ER+	ER+	ER+	165.2	LIVING	Living	165.2	4956	DiseaseFree	8	4	60.07	l	3.025	pos	post	MASTECTOMY	3high	NEUT	ER+/HER2- Low Prolif	LumA	NO	YES	YES	IDC	+	-	+	LumA	6.1842	N1	G1	Positive	Negative	Positive
MB-7229	ER+	ER+	ER+	111.6	DECEASED	Died of Other Causes	111.6	3348	DiseaseFree	8	4	73.52	r	5.058	pos	post	MASTECTOMY	3high	NEUT	ER+/HER2- High Prolif	LumA	NO	YES	NO	IDC	+	-	+	LumA	6.1773	N1	G3	Positive	Negative	Positive
MB-7230	ER+	ER+	ER+	182.6	LIVING	Living	182.6	5478	DiseaseFree	3	4	51.45	l	3.03	pos	post	BREAST CONSERVING	2moderate	NEUT	ER+/HER2- High Prolif	LumA	NO	YES	YES	IDC	+	-	+	LumA	6.0062	N0	G2	Positive	Negative	Positive
MB-7231	ER+	ER+	ER+	199.033	DECEASED	Died of Other Causes	199.033	5971	DiseaseFree	4ER+	4	68.41	l	1.076	pos	post	MASTECTOMY	2moderate	NEUT	ER+/HER2- Low Prolif	LumA	NO	NO	NO	IDC-MUC	+	-	+	LumA	5.9301	N0		Positive	Negative	Positive
MB-7232	ER+	ER+	ER+	177.6	LIVING	Living	177.6	5328	DiseaseFree	8	4	58.37	r	3.00424	pos	post	MASTECTOMY	3high	NEUT	ER+/HER2- Low Prolif	LumA	NO	NO	NO	IDC	+	-	+	LumA	5.9827	N0	G2	Positive	Negative	Positive
MB-7235	ER+	ER+	ER+	170.8	LIVING	Living	170.8	5124	DiseaseFree	8	4	62.45	NaN	4.04	pos	post	MASTECTOMY	3high	GAIN	ER+/HER2- Low Prolif	LumA	NO	YES	NO	IDC	+	-	+	LumA	6.374	N1	G2	Positive	Negative	Positive
MB-7243	ER+	ER+	ER+	148.8	DECEASED	Died of Other Causes	148.8	4464	DiseaseFree	8	4	78.89	NaN	2.034	pos	post	MASTECTOMY	2moderate	NEUT	ER+/HER2- Low Prolif	LumA	NO	YES	NO	IDC	+	-	-	LumA	6.1768	N0	G1	Positive	Negative	Negative
MB-7244	ER+	ER+	ER+	184.167	LIVING	Living	184.167	5525	DiseaseFree	8	4	54.81	r	3.024	pos	post	BREAST CONSERVING	2moderate	NEUT	ER+/HER2- Low Prolif	LumA	NO	NO	YES	IDC	+	-	+	LumA	6.049	N1	G1	Positive	Negative	Positive
MB-7249	ER+	ER+	ER+	58.6667	DECEASED	Died of Other Causes	58.6667	1760	DiseaseFree	8	4	75.13	NaN	1.042	pos	post	BREAST CONSERVING	1low	GAIN	ER+/HER2- Low Prolif	LumA	NO	YES	YES	IDC-MUC	+	-	+	LumA	5.7048	N0		Positive	Negative	Positive
MB-7254	ER+	ER+	ER+	192.2	LIVING	Living	192.2	5766	DiseaseFree	8	4	62.46	NaN	4.046	pos	post	MASTECTOMY	2moderate	NEUT	ER+/HER2- High Prolif	LumA	NO	YES	NO	IDC	+	-	+	LumA	6.6328	N1	G2	Positive	Negative	Positive
MB-7268	ER+	ER+	ER+	227.467	LIVING	Living	227.467	6824	DiseaseFree	8	4	34.64	NaN	5.1	pos	pre	MASTECTOMY	2moderate	LOSS	ER+/HER2- High Prolif	LumA	NO	YES	YES	ILC	+	-	+	LumA	6.3025	N1	G3	Positive	Negative	Positive
MB-7276	ER+	ER+	ER+	185.333	LIVING	Living	185.333	5560	DiseaseFree	8	4	61.27	NaN	4.04	pos	post	BREAST CONSERVING	3high	NEUT	ER+/HER2- Low Prolif	LumA	NO	YES	YES	IDC	+	-	+	LumA	6.3175	N2	G1	Positive	Negative	Positive
MB-7277	ER+	ER+	ER+	187.033	LIVING	Living	187.033	5611	DiseaseFree	8	4	56.78	NaN	4.06	pos	post	MASTECTOMY	3high	NEUT	ER+/HER2- Low Prolif	LumA	NO	YES	NO	IDC	+	-	+	LumA	5.9523	N1	G2	Positive	Negative	Positive
MB-7278	ER+	ER+	ER+	241.3	DECEASED	Died of Other Causes	241.3	7239	DiseaseFree	3	4	67.89	l	4.03	pos	post	MASTECTOMY	3high	NEUT	ER+/HER2- Low Prolif	LumA	NO	YES	NO	IDC	+	-	+	LumA	5.751	N1	G2	Positive	Negative	Positive
MB-7280	ER+	ER+	ER+	195.533	LIVING	Living	195.533	5866	DiseaseFree	7	4	63.5	l	5.08	pos	post	MASTECTOMY	3high	NEUT	ER+/HER2- High Prolif	LumA	NO	YES	NO	IDC-MUC	+	-	+	LumA	6.2962	N2	G2	Positive	Negative	Positive
MB-7284	ER+	ER+	ER+	203	DECEASED	Died of Other Causes	203	6090	DiseaseFree	6	4	61.23	r	5.03	pos	post	MASTECTOMY	3high	NEUT	ER+/HER2- Low Prolif	LumA	NO	YES	NO	ILC	+	-	-	LumA	6.1969	N1	G3	Positive	Negative	Negative
MB-7293	ER+	ER+	ER+	199.233	LIVING	Living	199.233	5977	DiseaseFree	3	4	56.9	NaN	5.09	pos	post	MASTECTOMY	3high	NEUT	ER+/HER2- Low Prolif	LumA	NO	YES	NO	IDC	+	-	+	LumA	6.1124	N1	G3	Positive	Negative	Positive
MB-7295	ER+	ER+	ER+	196.867	LIVING	Living	196.867	5906	DiseaseFree	3	4	43.1	r	5.05	pos	pre	BREAST CONSERVING	3high	NEUT	ER+/HER2- Low Prolif	LumA	NO	YES	YES	IDC	+	-	+	LumA	5.9657	N1	G3	Positive	Negative	Positive
MB-0059	ER+	ER+	ER+	160.9	LIVING	Living	160.9	4827	DiseaseFree	8	1	75.58	l	4.034	pos	post	MASTECTOMY	3high	NEUT	ER+/HER2- High Prolif	LumA	NO	YES	YES	IDC	+	-	+	LumA
MB-0327	ER+	ER+	ER+	187.933	LIVING	Living	187.933	5638	DiseaseFree	3	1	66.73	r	3.05	pos	post	MASTECTOMY	2moderate	NEUT	ER+/HER2- Low Prolif	LumA	NO	YES	YES	IDC	+	-	+	LumA
MB-0408	ER+	ER+	ER+	101.833	LIVING	Living	101.833	3055	DiseaseFree	7	1	51.01	l	5.094	pos	post	MASTECTOMY	2moderate	NEUT	ER+/HER2- Low Prolif	LumA	YES	YES	YES	IDC	+	-	+	LumA
MB-0423	ER+	ER+	ER+	138.933	LIVING	Living	138.933	4168	DiseaseFree	3	1	71.1	l	3.07	pos	post	BREAST CONSERVING	3high	NEUT	ER+/HER2- Low Prolif	claudin-low	NO	YES	NO	ILC	+	-	+	LumA
MB-3547	ER+	ER+	ER+	33	DECEASED	Died of Other Causes	33	990	DiseaseFree	4ER+	2	68.13	r	3.08	pos	post	MASTECTOMY		NEUT	NaN	LumA	NO	NO	NO	DCIS	+	-	+	LumA
MB-3823	ER+	ER+	ER+	222.5	LIVING	Living	222.5	6675	DiseaseFree	3	2	40.78	l	3.05	pos	pre	MASTECTOMY	2moderate	UNDEF	ER+/HER2- Low Prolif	LumA	NO	NO	NO	IDC	+	-	+	LumA
MB-5131	ER+	ER+	ER+	264.133	LIVING	Living	264.133	7924	DiseaseFree	8	3	64.08	r	4.006	pos	post	MASTECTOMY	2moderate	NEUT	ER+/HER2- Low Prolif	LumA	NO	YES	NO	IDC	+	-	+	LumA
MB-5136	ER+	ER+	ER+	178.733	LIVING	Living	178.733	5362	DiseaseFree	4ER+	3	63.22	r	4.04	pos	post	MASTECTOMY	2moderate	NEUT	ER+/HER2- Low Prolif	LumA	NO	YES	NO	ILC	+	-	+	LumA
MB-5219	ER+	ER+	ER+	252.9	LIVING	Living	252.9	7587	DiseaseFree	4ER+	3	55.77	l	3.04	pos	post	MASTECTOMY	2moderate	NEUT	ER+/HER2- Low Prolif	LumA	NO	YES	NO	IDC	+	-	+	LumA
MB-5289	ER+	ER+	ER+	87	DECEASED	Died of Other Causes	87	2610	DiseaseFree	8	3	65.45	l	5.052	pos	post	BREAST CONSERVING	3high	NEUT	ER+/HER2- Low Prolif	LumA	NO	YES	YES	IDC	+	-	+	LumA
MB-5385	ER+	ER+	ER+	148.8	DECEASED	Died of Other Causes	148.8	4464	DiseaseFree	4ER+	3	83.32	l	2.04	pos	post	BREAST CONSERVING	2moderate	GAIN	ER+/HER2- Low Prolif	LumA	NO	YES	YES	IDC-MUC	+	-	+	LumA
MB-5413	ER+	ER+	ER+	157.833	DECEASED	Died of Other Causes	157.833	4735	DiseaseFree	7	3	71.38	r	3.03	pos	post	BREAST CONSERVING	2moderate	GAIN	ER+/HER2- Low Prolif	LumA	NO	YES	YES	IDC	+	-	+	LumA
MB-5648	ER+	ER+	ER+	199.967	DECEASED	Died of Other Causes	199.967	5999	DiseaseFree	8	3	74.92	r	4.08	pos	post	BREAST CONSERVING	1low	NEUT	ER+/HER2- Low Prolif	LumA	NO	YES	YES	IDC	+	-	+	LumA
MB-6213	ER+	ER+	ER+	203.533	DECEASED	Died of Other Causes	203.533	6106	DiseaseFree	7	5	60.75	r	3.044	pos	post	MASTECTOMY	3high	NEUT	NaN	LumA	NO	NO	NO	IDC	+	-	+	LumA
MB-0036	ER+	ER+	ER+	132.033	DECEASED	Died of Disease	132.033	3961	Recurred/Progressed	3	1	85.49	l	3.044	pos	post	MASTECTOMY	2moderate	NEUT	ER+/HER2- Low Prolif	LumA	NO	YES	YES	IDC	+	-	+	LumA	5.8857	N0	G2	Positive	Negative	Positive
MB-0112	ER+	ER+	ER+	39.1667	DECEASED	Died of Disease	39.1667	1175	Recurred/Progressed	3	1	83.89	r	6.3	pos	post	MASTECTOMY	3high	NEUT	ER+/HER2- Low Prolif	LumA	NO	YES	YES	ILC	+	-	-	LumA	5.7929	N3	G3	Positive	Negative	Negative
MB-0131	ER+	ER+	ER+	66.6333	DECEASED	Died of Disease	66.6333	1999	Recurred/Progressed	8	1	69.16	l	4.078	pos	post	MASTECTOMY	2moderate	NEUT	ER+/HER2- High Prolif	LumA	YES	YES	YES	IDC	+	-	-	LumA	6.2167	N0	G3	Positive	Negative	Negative
MB-0147	ER+	ER+	ER+	51.7667	DECEASED	Died of Disease	51.7667	1553	Recurred/Progressed	2	1	79.28	r	5.076	pos	post	MASTECTOMY	3high	NEUT	ER+/HER2- High Prolif	LumA	NO	YES	YES	ILC	+	-	+	LumA	7.3048	N2	G2	Positive	Negative	Positive
MB-0204	ER+	ER+	ER+	24.3	DECEASED	Died of Disease	24.3	729	Recurred/Progressed	3	1	79.38	r	2.02	pos	post	BREAST CONSERVING	2moderate	NEUT	ER+/HER2- Low Prolif	LumA	NO	YES	YES	IDC	+	-	-	LumA	5.6716	N0	G1	Positive	Negative	Negative
MB-0223	ER+	ER+	ER+	81.3333	DECEASED	Died of Disease	81.3333	2440	Recurred/Progressed	4ER+	1	50.45	r	6.04	pos	post	MASTECTOMY	3high	GAIN	ER+/HER2- Low Prolif	LumA	YES	YES	YES	IDC	+	-	-	LumA	5.9288	N3	G3	Positive	Negative	Negative
MB-0235	ER+	ER+	ER+	142.567	DECEASED	Died of Disease	142.567	4277	Recurred/Progressed	8	1	52.55	l	4.04	pos	post	BREAST CONSERVING	1low	NEUT	ER+/HER2- Low Prolif	LumA	YES	YES	YES	IDC	+	-	+	LumA	5.7271	N1	G2	Positive	Negative	Positive
MB-0239	ER+	ER+	ER+	85.5667	DECEASED	Died of Disease	85.5667	2567	Recurred/Progressed	3	1	77.85	r	2.092	pos	post	BREAST CONSERVING	3high	NEUT	ER+/HER2- Low Prolif	LumA	NO	YES	YES	IDC+ILC	+	-	+	LumA	5.6459	N0	G1	Positive	Negative	Positive
MB-0257	ER+	ER+	ER+	91.7333	DECEASED	Died of Disease	91.7333	2752	Recurred/Progressed	8	1	57.61	r	3.05	pos	post	BREAST CONSERVING	2moderate	GAIN	ER+/HER2- High Prolif	LumA	YES	YES	YES	IDC	+	-	-	LumA	6.1548	N0	G2	Positive	Negative	Negative
MB-0302	ER+	ER+	ER+	84.2	DECEASED	Died of Disease	84.2	2526	Recurred/Progressed	3	1	81.53	r	6.058	pos	post	MASTECTOMY	2moderate	NEUT	ER+/HER2- Low Prolif	LumA	NO	YES	YES	ILC	+	-	-	LumA	5.9427	N2	G3	Positive	Negative	Negative
MB-0306	ER+	ER+	ER+	42.9667	DECEASED	Died of Disease	42.9667	1289	Recurred/Progressed	3	1	82.53	l	5.07	pos	post	MASTECTOMY	3high	NEUT	ER+/HER2- High Prolif	LumA	NO	YES	YES	ILC	+	-	+	LumA	6.0275	N1	G3	Positive	Negative	Positive
MB-0324	ER+	ER+	ER+	144.967	DECEASED	Died of Disease	144.967	4349	Recurred/Progressed	6	1	47.64	l	6.064	pos	pre	NaN	2moderate	GAIN	ER+/HER2- High Prolif	LumA	YES	YES	YES	IDC	+	-	+	LumA	6.3819	N2	G3	Positive	Negative	Positive
MB-0341	ER+	ER+	ER+	170.033	DECEASED	Died of Disease	170.033	5101	Recurred/Progressed	8	1	67.01	NaN	4.052	pos	post	MASTECTOMY	2moderate	NEUT	ER+/HER2- High Prolif	LumA	NO	YES	YES	IDC	+	-	+	LumA	6.1104	N1	G2	Positive	Negative	Positive
MB-0362	ER+	ER+	ER+	47.0333	DECEASED	Died of Disease	47.0333	1411	Recurred/Progressed	2	1	52.79	l	4.036	pos	post	MASTECTOMY	3high	NEUT	ER+/HER2- High Prolif	LumA	YES	YES	YES	IDC+ILC	+	-	+	LumA	7.3977	N1	G2	Positive	Negative	Positive
MB-0460	ER+	ER+	ER+	114	DECEASED	Died of Disease	114	3420	Recurred/Progressed	4ER+	1	81.44	l	3.044	pos	post	BREAST CONSERVING	3high	NEUT	ER+/HER2- Low Prolif	claudin-low	NO	YES	YES	ILC	+	-	+	LumA	6.0264	N0	G2	Positive	Negative	Positive
MB-0463	ER+	ER+	ER+	61.9667	DECEASED	Died of Disease	61.9667	1859	Recurred/Progressed	4ER+	1	60.48	l	3.042	pos	post	BREAST CONSERVING	3high	NEUT	ER+/HER2- Low Prolif	LumA	NO	YES	YES	IDC	+	-	+	LumA	6.0998	N0	G2	Positive	Negative	Positive
MB-0485	ER+	ER+	ER+	36.7667	DECEASED	Died of Disease	36.7667	1103	Recurred/Progressed	9	1	60.78	r	6.1	pos	post	MASTECTOMY	3high	NEUT	ER+/HER2- High Prolif	LumA	YES	YES	YES	IDC+ILC	+	-	-	LumA	6.2569	N2	G3	Positive	Negative	Negative
MB-0529	ER+	ER+	ER+	48.5333	DECEASED	Died of Disease	48.5333	1456	Recurred/Progressed	8	1	67.46	r	5.05	pos	post	MASTECTOMY	3high	NEUT	ER+/HER2- High Prolif	LumA	YES	YES	NO	IDC	+	-	+	LumA	6.4229	N2	G2	Positive	Negative	Positive
MB-0538	ER+	ER+	ER+	24.1	DECEASED	Died of Disease	24.1	723	Recurred/Progressed	9	1	61.89	r	6.074	pos	post	MASTECTOMY	3high	NEUT	ER+/HER2- High Prolif	LumA	YES	YES	YES	IDC	+	-	+	LumA	6.2209	N3	G3	Positive	Negative	Positive
MB-0580	ER+	ER+	ER+	79.3667	DECEASED	Died of Disease	79.3667	2381	Recurred/Progressed	4ER+	1	33.8	l	5.08	pos	pre	MASTECTOMY	2moderate	GAIN	ER+/HER2- High Prolif	LumA	YES	YES	YES	IDC	+	-	+	LumA	6.6927	N1	G3	Positive	Negative	Positive
MB-0609	ER+	ER+	ER+	98.7	DECEASED	Died of Disease	98.7	2961	Recurred/Progressed	8	1	51.15	l	4.028	pos	post	MASTECTOMY	3high	NEUT	ER+/HER2- High Prolif	LumA	YES	YES	NO	IDC	+	-	-	LumA	6.105	N1	G2	Positive	Negative	Negative
MB-0631	ER+	ER+	ER+	47.4333	DECEASED	Died of Disease	47.4333	1423	Recurred/Progressed	8	1	84.41	l	4.05	pos	post	MASTECTOMY	2moderate	NEUT	ER+/HER2- Low Prolif	LumA	YES	YES	YES	IDC	+	-	+	LumA	6.3273	N1	G2	Positive	Negative	Positive
MB-0636	ER+	ER+	ER+	32.6333	DECEASED	Died of Disease	32.6333	979	Recurred/Progressed	6	1	26.36	r	4.024	pos	pre	BREAST CONSERVING	3high	NEUT	ER+/HER2- High Prolif	LumA	NO	YES	YES	IDC	+	-	+	LumA	6.7508	N0	G3	Positive	Negative	Positive
MB-0661	ER+	ER+	ER+	20	DECEASED	Died of Disease	20	600	Recurred/Progressed	7	1	78.78	l	3.016	pos	post	MASTECTOMY	3high	GAIN	ER+/HER2- Low Prolif	LumA	NO	YES	NO	IDC	+	-	+	LumA	5.9047	N0	G2	Positive	Negative	Positive
MB-0666	ER+	ER+	ER+	24.3333	DECEASED	Died of Disease	24.3333	730	Recurred/Progressed	9	1	61.31	r	6.05	pos	post	BREAST CONSERVING	3high	NEUT	ER+/HER2- High Prolif	LumA	YES	YES	YES	IDC	+	-	+	LumA	6.5844	N2	G3	Positive	Negative	Positive
MB-2614	ER+	ER+	ER+	64.9333	DECEASED	Died of Disease	64.9333	1948	Recurred/Progressed	7	2	43.72	l	4.03	neg	pre	MASTECTOMY	3high	NEUT	ER+/HER2- Low Prolif	LumA	YES	NO	NO	IDC-TUB	+	-	+	LumA	6.1822	N2	G1	Positive	Negative	Positive
MB-2669	ER+	ER+	ER+	73.7	DECEASED	Died of Disease	73.7	2211	Recurred/Progressed	6	2	62.56	l	3.048	pos	post	MASTECTOMY	2moderate	NEUT	ER+/HER2- Low Prolif	LumA	NO	YES	NO	IDC-TUB	+	-	-	LumA	6.2989	N0	G2	Positive	Negative	Negative
MB-2745	ER+	ER+	ER+	168.967	DECEASED	Died of Disease	168.967	5069	Recurred/Progressed	8	2	46.85	r	4.06	pos	pre	MASTECTOMY	3high	NEUT	ER+/HER2- High Prolif	LumA	NO	YES	YES	IDC+ILC	+	-	+	LumA	6.7966	N1	G2	Positive	Negative	Positive
MB-2752	ER+	ER+	ER+	81.9333	DECEASED	Died of Disease	81.9333	2458	Recurred/Progressed	7	2	51.36	r	3.07	pos	post	MASTECTOMY	2moderate	NEUT	ER+/HER2- Low Prolif	LumA	NO	YES	NO	IDC+ILC	+	-	+	LumA	6.5869	N0	G2	Positive	Negative	Positive
MB-2851	ER+	ER+	ER+	159	DECEASED	Died of Disease	159	4770	Recurred/Progressed	4ER+	2	58.69	r	4.032	pos	post	BREAST CONSERVING	3high	NEUT	ER+/HER2- Low Prolif	LumA	NO	YES	YES	IDC	+	-	+	LumA	5.4767	N0	G3	Positive	Negative	Positive
MB-2927	ER+	ER+	ER+	263.7	DECEASED	Died of Disease	263.7	7911	Recurred/Progressed	1	2	58.14	l	2.026	pos	post	BREAST CONSERVING		LOSS	ER+/HER2- High Prolif	LumA	NO	NO	NO	IDC-TUB	+	-	+	LumA	5.7402	N0	G1	Positive	Negative	Positive
MB-2944	ER+	ER+	ER+	27.2	DECEASED	Died of Disease	27.2	816	Recurred/Progressed	8	2	66.97	NaN	4.054	neg	post	MASTECTOMY		NEUT	ER+/HER2- Low Prolif	LumA	NO	YES	NO	IDC	+	-	+	LumA	6.3377	N0	G3	Positive	Negative	Positive
MB-2970	ER+	ER+	ER+	252.867	DECEASED	Died of Disease	252.867	7586	Recurred/Progressed	4ER+	2	46.49	l	4.05	pos	pre	MASTECTOMY	3high	NEUT	ER+/HER2- Low Prolif	LumA	NO	YES	NO	IDC+ILC	+	-	+	LumA	5.8775	N1	G2	Positive	Negative	Positive
MB-3033	ER+	ER+	ER+	70.4	DECEASED	Died of Disease	70.4	2112	Recurred/Progressed	3	2	69.07	r	3.038	pos	post	MASTECTOMY	3high	NEUT	ER+/HER2- Low Prolif	LumA	NO	YES	NO	IDC	+	-	+	LumA	5.8801	N0	G2	Positive	Negative	Positive
MB-3064	ER+	ER+	ER+	165.167	DECEASED	Died of Disease	165.167	4955	Recurred/Progressed	4ER+	2	46.7	l	2.04	pos	pre	MASTECTOMY	3high	NEUT	ER+/HER2- Low Prolif	LumA	NO	NO	NO	IDC-TUB	+	-	+	LumA	6.0245	N0	G1	Positive	Negative	Positive
MB-3171	ER+	ER+	ER+	219.667	DECEASED	Died of Disease	219.667	6590	Recurred/Progressed	7	2	54.95	l	3.026	pos	post	MASTECTOMY	2moderate	NEUT	ER+/HER2- Low Prolif	LumA	NO	NO	NO	IDC	+	-	+	LumA	6.1814	N0	G2	Positive	Negative	Positive
MB-3341	ER+	ER+	ER+	148.767	DECEASED	Died of Disease	148.767	4463	Recurred/Progressed	8	2	62.96	l	3.06	pos	post	MASTECTOMY	3high	NEUT	ER+/HER2- High Prolif	LumA	NO	YES	NO	IDC	+	-	+	LumA	6.4537	N0	G2	Positive	Negative	Positive
MB-3545	ER+	ER+	ER+	232.733	DECEASED	Died of Disease	232.733	6982	Recurred/Progressed	7	2	49.84	l	4.042	pos	pre	MASTECTOMY	2moderate	NEUT	ER+/HER2- Low Prolif	LumA	NO	YES	YES	IDC	+	-	+	LumA	5.7777	N0	G3	Positive	Negative	Positive
MB-3707	ER+	ER+	ER+	228.767	DECEASED	Died of Disease	228.767	6863	Recurred/Progressed	4ER+	2	70.77	l	5.05	pos	post	MASTECTOMY	3high	NEUT	ER+/HER2- Low Prolif	claudin-low	NO	YES	NO	IDC	+	-	-	LumA	6.2549	N1	G3	Positive	Negative	Negative
MB-4001	ER+	ER+	ER+	49.6667	DECEASED	Died of Disease	49.6667	1490	Recurred/Progressed	7	3	74.51	r	3.08	pos	post	MASTECTOMY	3high	NEUT	ER+/HER2- High Prolif	LumA	NO	YES	YES	IDC	+	-	-	LumA	6.7921	N0	G2	Positive	Negative	Negative
MB-4018	ER+	ER+	ER+	105.667	DECEASED	Died of Disease	105.667	3170	Recurred/Progressed	7	3	71.32	l	5.04	pos	post	MASTECTOMY	2moderate	NEUT	ER+/HER2- Low Prolif	LumA	NO	YES	NO	IDC	+	-	+	LumA	6.9077	N2	G2	Positive	Negative	Positive
MB-4033	ER+	ER+	ER+	15.2	DECEASED	Died of Disease	15.2	456	Recurred/Progressed	4ER+	3	82.17	l	5.044	pos	post	BREAST CONSERVING	3high	NEUT	NaN	LumA	NO	YES	YES	IDC+ILC	+	-	+	LumA	6.019	N2	G2	Positive	Negative	Positive
MB-4266	ER+	ER+	ER+	33.9	DECEASED	Died of Disease	33.9	1017	Recurred/Progressed	6	3	28.04	r	4.09	neg	pre	MASTECTOMY	3high	NEUT	ER+/HER2- High Prolif	LumA	NO	NO	NO	IDC	+	-	-	LumA	7.0153	N0	G3	Positive	Negative	Negative
MB-4313	ER+	ER+	ER+	300.7	DECEASED	Died of Disease	300.7	9021	Recurred/Progressed	4ER+	3	58.02	l	6.08	pos	post	MASTECTOMY	2moderate	NEUT	NaN	LumA	NO	YES	YES	IDC	+	-	+	LumA	6.2279	N2	G3	Positive	Negative	Positive
MB-4329	ER+	ER+	ER+	168.267	DECEASED	Died of Disease	168.267	5048	Recurred/Progressed	7	3	70.75	r	5.058	pos	post	MASTECTOMY	2moderate	NEUT	NaN	LumA	NO	YES	NO	IDC	+	-	+	LumA	6.7936	N1	G3	Positive	Negative	Positive
MB-4357	ER+	ER+	ER+	114.033	DECEASED	Died of Disease	114.033	3421	Recurred/Progressed	4ER+	3	77.12	r	5.04	pos	post	MASTECTOMY	2moderate	NEUT	ER+/HER2- Low Prolif	LumA	NO	YES	YES	IDC	+	-	-	LumA	6.3266	N1	G3	Positive	Negative	Negative
MB-4368	ER+	ER+	ER+	119.467	DECEASED	Died of Disease	119.467	3584	Recurred/Progressed	8	3	74.6	r	4.05	pos	post	MASTECTOMY	3high	NEUT	NaN	LumA	NO	YES	YES	IDC	+	-	+	LumA	6.1773	N1	G2	Positive	Negative	Positive
MB-4616	ER+	ER+	ER+	90.1333	DECEASED	Died of Disease	90.1333	2704	Recurred/Progressed	8	3	71.47	l	3.04	pos	post	BREAST CONSERVING	3high	NEUT	ER+/HER2- Low Prolif	LumA	NO	NO	YES	IDC	+	-	+	LumA	5.9462	N0	G2	Positive	Negative	Positive
MB-4634	ER+	ER+	ER+	109.6	DECEASED	Died of Disease	109.6	3288	Recurred/Progressed	3	3	66.37	l	5.03	pos	post	MASTECTOMY	2moderate	NEUT	ER+/HER2- High Prolif	LumA	NO	YES	YES	IDC	+	-	+	LumA	7.1914	N1	G3	Positive	Negative	Positive
MB-4666	ER+	ER+	ER+	111.567	DECEASED	Died of Disease	111.567	3347	Recurred/Progressed	7	3	57.98	r	6.03	pos	post	MASTECTOMY	2moderate	LOSS	ER+/HER2- High Prolif	LumA	NO	YES	NO	IDC	+	-	-	LumA	6.8629	N2	G3	Positive	Negative	Negative
MB-4670	ER+	ER+	ER+	67.8	DECEASED	Died of Disease	67.8	2034	Recurred/Progressed	7	3	61	r	3.04	pos	post	MASTECTOMY	2moderate	NEUT	ER+/HER2- Low Prolif	LumA	NO	NO	NO	IDC	+	-	+	LumA	6.0927	N0	G2	Positive	Negative	Positive
MB-4674	ER+	ER+	ER+	81.0667	DECEASED	Died of Disease	81.0667	2432	Recurred/Progressed	7	3	75.26	r	4.08	pos	post	MASTECTOMY	3high	LOSS	ER+/HER2- Low Prolif	LumA	NO	YES	NO	IDC	+	-	+	LumA	6.2377	N1	G2	Positive	Negative	Positive
MB-4681	ER+	ER+	ER+	251.8	DECEASED	Died of Disease	251.8	7554	Recurred/Progressed	3	3	60.66	l	1.034	pos	post	MASTECTOMY	2moderate	LOSS	ER+/HER2- Low Prolif	LumA	NO	NO	NO	ILC	+	-	-	LumA	6.0217	N0		Positive	Negative	Negative
MB-4682	ER+	ER+	ER+	139.533	DECEASED	Died of Disease	139.533	4186	Recurred/Progressed	9	3	65.5	l	4.04	pos	post	MASTECTOMY	2moderate	NEUT	ER+/HER2- High Prolif	LumA	NO	NO	NO	IDC	+	-	+	LumA	6.1591	N0	G3	Positive	Negative	Positive
MB-4686	ER+	ER+	ER+	48.4333	DECEASED	Died of Disease	48.4333	1453	Recurred/Progressed	3	3	53.03	l	5.07	pos	post	MASTECTOMY	2moderate	NEUT	ER+/HER2- Low Prolif	LumA	NO	YES	YES	IDC	+	-	-	LumA	6.11	N1	G3	Positive	Negative	Negative
MB-4691	ER+	ER+	ER+	282.567	DECEASED	Died of Disease	282.567	8477	Recurred/Progressed	7	3	49.76	l	4.02	pos	pre	MASTECTOMY	2moderate	NEUT	ER+/HER2- Low Prolif	LumA	NO	NO	NO	IDC	+	-	-	LumA	6.3046	N0	G3	Positive	Negative	Negative
MB-4698	ER+	ER+	ER+	170.667	DECEASED	Died of Disease	170.667	5120	Recurred/Progressed	3	3	59.18	l	5.04	pos	post	MASTECTOMY	3high	NEUT	ER+/HER2- Low Prolif	LumA	NO	YES	NO	ILC	+	-	+	LumA	5.9754	N1	G3	Positive	Negative	Positive
MB-4704	ER+	ER+	ER+	64	DECEASED	Died of Disease	64	1920	Recurred/Progressed	4ER+	3	67.79	r	4.098	pos	post	MASTECTOMY	2moderate	GAIN	ER+/HER2- Low Prolif	LumA	NO	NO	NO	IDC	+	-	-	LumA	5.9854	N0	G3	Positive	Negative	Negative
MB-4716	ER+	ER+	ER+	76.1333	DECEASED	Died of Disease	76.1333	2284	Recurred/Progressed	3	3	52.98	l	4.056	pos	post	BREAST CONSERVING	3high	NEUT	ER+/HER2- Low Prolif	LumA	NO	NO	YES	ILC	+	-	+	LumA	6.4591	N0	G3	Positive	Negative	Positive
MB-4721	ER+	ER+	ER+	23.7333	DECEASED	Died of Disease	23.7333	712	Recurred/Progressed	8	3	66.39	l	4.12	pos	post	MASTECTOMY	2moderate	NEUT	ER+/HER2- Low Prolif	LumA	NO	YES	YES	ILC	+	-	-	LumA	6.4104	N2	G1	Positive	Negative	Negative
MB-4752	ER+	ER+	ER+	125.267	DECEASED	Died of Disease	125.267	3758	Recurred/Progressed	6	3	63.7	r	4.12	pos	post	MASTECTOMY	3high	NEUT	ER+/HER2- Low Prolif	LumA	NO	YES	NO	IDC	+	-	-	LumA	6.4528	N1	G2	Positive	Negative	Negative
MB-4760	ER+	ER+	ER+	124.8	DECEASED	Died of Disease	124.8	3744	Recurred/Progressed	4ER+	3	48.41	r	2.03	pos	pre	MASTECTOMY	2moderate	NEUT	ER+/HER2- Low Prolif	LumA	NO	YES	NO	IDC	+	-	+	LumA	6.1254	N1		Positive	Negative	Positive
MB-4785	ER+	ER+	ER+	121.667	DECEASED	Died of Disease	121.667	3650	Recurred/Progressed	8	3	75.46	l	3.056	pos	post	BREAST CONSERVING	3high	LOSS	ER+/HER2- Low Prolif	LumA	NO	NO	YES	IDC	+	-	+	LumA	6.4422	N0	G2	Positive	Negative	Positive
MB-4790	ER+	ER+	ER+	70.4667	DECEASED	Died of Disease	70.4667	2114	Recurred/Progressed	7	3	43.73	l	3.056	pos	pre	MASTECTOMY	2moderate	GAIN	ER+/HER2- High Prolif	LumA	NO	NO	NO	IDC	+	-	-	LumA	7.0883	N0	G2	Positive	Negative	Negative
MB-4800	ER+	ER+	ER+	110.933	DECEASED	Died of Disease	110.933	3328	Recurred/Progressed	6	3	61.3	r	4.05	pos	post	MASTECTOMY	2moderate	GAIN	ER+/HER2- High Prolif	LumA	NO	NO	NO	IDC	+	-	+	LumA	6.3381	N0	G3	Positive	Negative	Positive
MB-4805	ER+	ER+	ER+	129.8	DECEASED	Died of Disease	129.8	3894	Recurred/Progressed	7	3	45.39	l	4.07	pos	pre	MASTECTOMY	2moderate	NEUT	ER+/HER2- High Prolif	LumA	NO	YES	NO	IDC	+	-	+	LumA	6.4466	N0	G3	Positive	Negative	Positive
MB-4820	ER+	ER+	ER+	57.3	DECEASED	Died of Disease	57.3	1719	Recurred/Progressed	2	3	67.19	l	2.032	pos	post	NaN	3high	NEUT	ER+/HER2- Low Prolif	LumA	NO	YES	YES	IDC	+	-	+	LumA	5.8472	N1		Positive	Negative	Positive
MB-4822	ER+	ER+	ER+	91.6333	DECEASED	Died of Disease	91.6333	2749	Recurred/Progressed	4ER+	3	76.88	l	3.02	pos	post	MASTECTOMY	2moderate	NEUT	ER+/HER2- Low Prolif	LumA	NO	NO	NO	IDC	+	-	+	LumA	5.6637	N0	G2	Positive	Negative	Positive
MB-4832	ER+	ER+	ER+	141.733	DECEASED	Died of Disease	141.733	4252	Recurred/Progressed	3	3	45.44	l	2.022	pos	pre	BREAST CONSERVING	2moderate	NEUT	ER+/HER2- Low Prolif	LumA	NO	NO	YES	IDC	+	-	+	LumA	6.0291	N0	G1	Positive	Negative	Positive
MB-4845	ER+	ER+	ER+	25.4667	DECEASED	Died of Disease	25.4667	764	Recurred/Progressed	8	3	86.75	l	3.04	pos	post	MASTECTOMY	2moderate	NEUT	ER+/HER2- Low Prolif	LumA	NO	YES	NO	ILC	+	-	+	LumA	5.9195	N3		Positive	Negative	Positive
MB-4849	ER+	ER+	ER+	45.3333	DECEASED	Died of Disease	45.3333	1360	Recurred/Progressed	8	3	81.52	l	4.06	pos	post	MASTECTOMY	2moderate	NEUT	ER+/HER2- High Prolif	LumA	NO	YES	NO	IDC	+	-	-	LumA	7.1766	N0	G3	Positive	Negative	Negative
MB-4851	ER+	ER+	ER+	90.2667	DECEASED	Died of Disease	90.2667	2708	Recurred/Progressed	2	3	73.95	r	4.05	pos	post	MASTECTOMY	2moderate	NEUT	ER+/HER2- High Prolif	LumA	NO	YES	NO	IDC	+	-	+	LumA	6.4593	N1	G2	Positive	Negative	Positive
MB-4869	ER+	ER+	ER+	29.3	DECEASED	Died of Disease	29.3	879	Recurred/Progressed	8	3	67.12	l	4.06	pos	post	MASTECTOMY	3high	NEUT	ER+/HER2- Low Prolif	LumA	NO	YES	NO	IDC	+	-	+	LumA	6.4395	N1	G2	Positive	Negative	Positive
MB-4898	ER+	ER+	ER+	117.9	DECEASED	Died of Disease	117.9	3537	Recurred/Progressed	7	3	63.63	l	3.02	pos	post	BREAST CONSERVING	2moderate	NEUT	ER+/HER2- Low Prolif	LumA	NO	NO	YES	IDC	+	-	+	LumA	5.6576	N0	G2	Positive	Negative	Positive
MB-4941	ER+	ER+	ER+	58.6333	DECEASED	Died of Disease	58.6333	1759	Recurred/Progressed	4ER+	3	57.32	l	3.04	pos	post	BREAST CONSERVING	2moderate	NEUT	ER+/HER2- Low Prolif	LumA	NO	NO	YES	IDC	+	-	+	LumA	6.2153	N0	G2	Positive	Negative	Positive
MB-4950	ER+	ER+	ER+	150.6	DECEASED	Died of Disease	150.6	4518	Recurred/Progressed	3	3	69.99	l	6.06	pos	post	MASTECTOMY	2moderate	NEUT	ER+/HER2- Low Prolif	LumA	NO	YES	YES	IDC	+	-	+	LumA	6.6173	N3	G3	Positive	Negative	Positive
MB-4959	ER+	ER+	ER+	117.567	DECEASED	Died of Disease	117.567	3527	Recurred/Progressed	3	3	76.93	l	2.026	pos	post	BREAST CONSERVING	2moderate	NEUT	ER+/HER2- Low Prolif	LumA	NO	YES	NO	IDC	+	-	+	LumA	5.6658	N0	G1	Positive	Negative	Positive
MB-4962	ER+	ER+	ER+	197.833	DECEASED	Died of Disease	197.833	5935	Recurred/Progressed	8	3	72.44	l	4.028	pos	post	BREAST CONSERVING	2moderate	NEUT	ER+/HER2- Low Prolif	LumA	NO	YES	YES	IDC	+	-	+	LumA	6.7644	N1	G2	Positive	Negative	Positive
MB-4977	ER+	ER+	ER+	216.733	DECEASED	Died of Disease	216.733	6502	Recurred/Progressed	8	3	72.54	r	6.044	pos	post	BREAST CONSERVING	2moderate	NEUT	ER+/HER2- Low Prolif	LumA	NO	YES	YES	IDC	+	-	+	LumA	6.3156	N2	G3	Positive	Negative	Positive
MB-4981	ER+	ER+	ER+	180.767	DECEASED	Died of Disease	180.767	5423	Recurred/Progressed	3	3	69.67	l	6.06	pos	post	MASTECTOMY	3high	NEUT	ER+/HER2- Low Prolif	LumA	NO	YES	NO	IDC	+	-	+	LumA	5.5629	N2	G3	Positive	Negative	Positive
MB-4986	ER+	ER+	ER+	79.8	DECEASED	Died of Disease	79.8	2394	Recurred/Progressed	9	3	41	r	3.1	pos	pre	BREAST CONSERVING	3high	NEUT	ER+/HER2- High Prolif	LumA	NO	NO	YES	IDC	+	-	-	LumA	7.0852	N0	G2	Positive	Negative	Negative
MB-5001	ER+	ER+	ER+	81.8	DECEASED	Died of Disease	81.8	2454	Recurred/Progressed	4ER+	3	71.61	l	4.042	pos	post	MASTECTOMY	3high	NEUT	ER+/HER2- High Prolif	LumA	NO	YES	NO	IDC	+	-	-	LumA	6.2943	N1	G2	Positive	Negative	Negative
MB-5020	ER+	ER+	ER+	84.8333	DECEASED	Died of Disease	84.8333	2545	Recurred/Progressed	8	3	62.68	l	6.034	pos	post	BREAST CONSERVING	2moderate	LOSS	ER+/HER2- Low Prolif	LumA	NO	YES	YES	IDC	+	-	+	LumA	6.5758	N2	G3	Positive	Negative	Positive
MB-5035	ER+	ER+	ER+	213.2	DECEASED	Died of Disease	213.2	6396	Recurred/Progressed	3	3	56.47	l	4.11	pos	post	MASTECTOMY	3high	NEUT	ER+/HER2- High Prolif	LumA	NO	NO	NO	ILC	+	-	+	LumA	6.0719	N0	G3	Positive	Negative	Positive
MB-5043	ER+	ER+	ER+	128.367	DECEASED	Died of Disease	128.367	3851	Recurred/Progressed	8	3	70.42	r	6.08	pos	post	BREAST CONSERVING	2moderate	NEUT	ER+/HER2- Low Prolif	LumA	NO	YES	YES	IDC	+	-	+	LumA	6.1783	N2	G3	Positive	Negative	Positive
MB-5048	ER+	ER+	ER+	86.3667	DECEASED	Died of Disease	86.3667	2591	Recurred/Progressed	7	3	44.12	l	3.032	pos	pre	BREAST CONSERVING	2moderate	NEUT	ER+/HER2- High Prolif	LumA	NO	NO	YES	IDC	+	-	+	LumA	6.6524	N0	G2	Positive	Negative	Positive
MB-5084	ER+	ER+	ER+	198.1	DECEASED	Died of Disease	198.1	5943	Recurred/Progressed	8	3	49	l	3.04	pos	pre	MASTECTOMY	2moderate	NEUT	ER+/HER2- Low Prolif	LumA	NO	NO	NO	IDC	+	-	-	LumA	6.0897	N0	G2	Positive	Negative	Negative
MB-5105	ER+	ER+	ER+	204.433	DECEASED	Died of Disease	204.433	6133	Recurred/Progressed	8	3	63.24	l	3.022	pos	post	BREAST CONSERVING	1low	NEUT	ER+/HER2- High Prolif	LumA	NO	NO	YES	IDC	+	-	+	LumA	7.1243	N0	G2	Positive	Negative	Positive
MB-5123	ER+	ER+	ER+	90.3	DECEASED	Died of Disease	90.3	2709	Recurred/Progressed	7	3	69.72	l	4.04	pos	post	MASTECTOMY	3high	LOSS	ER+/HER2- Low Prolif	LumA	NO	YES	NO	IDC	+	-	-	LumA	5.7591	N1	G2	Positive	Negative	Negative
MB-5130	ER+	ER+	ER+	255	DECEASED	NaN	255	7650	Recurred/Progressed	7	3	58.61	r	4.03	pos	post	BREAST CONSERVING	1low	LOSS	ER+/HER2- High Prolif	LumA	NO	NO	YES	IDC	+	-	+	LumA	7.2574	N0	G3	Positive	Negative	Positive
MB-5185	ER+	ER+	ER+	77.4667	DECEASED	Died of Disease	77.4667	2324	Recurred/Progressed	4ER+	3	61.88	l	4.07	pos	post	MASTECTOMY	2moderate	NEUT	ER+/HER2- Low Prolif	LumA	NO	YES	NO	IDC	+	-	+	LumA	6.3826	N0	G3	Positive	Negative	Positive
MB-5189	ER+	ER+	ER+	111.967	DECEASED	Died of Disease	111.967	3359	Recurred/Progressed	4ER+	3	69.24	r	6.1	pos	post	BREAST CONSERVING	2moderate	NEUT	ER+/HER2- Low Prolif	LumA	NO	YES	NO	IDC	+	-	+	LumA	6.0122	N2	G3	Positive	Negative	Positive
MB-5196	ER+	ER+	ER+	94.0333	DECEASED	Died of Disease	94.0333	2821	Recurred/Progressed	7	3	52.98	l	3.03	pos	post	MASTECTOMY	3high	NEUT	ER+/HER2- High Prolif	LumA	NO	NO	NO	IDC	+	-	-	LumA	7.828	N0	G2	Positive	Negative	Negative
MB-5197	ER+	ER+	ER+	223.833	DECEASED	Died of Disease	223.833	6715	Recurred/Progressed	9	3	62.11	l	4.05	pos	post	MASTECTOMY	3high	NEUT	ER+/HER2- High Prolif	LumA	NO	YES	NO	IDC	+	-	-	LumA	6.3624	N1	G2	Positive	Negative	Negative
MB-5224	ER+	ER+	ER+	99.4	DECEASED	Died of Disease	99.4	2982	Recurred/Progressed	7	3	90.23	l	5.04	pos	post	MASTECTOMY	3high	NEUT	ER+/HER2- Low Prolif	LumA	NO	YES	NO	IDC	+	-	+	LumA	6.718	N1	G3	Positive	Negative	Positive
MB-5251	ER+	ER+	ER+	112.467	DECEASED	Died of Disease	112.467	3374	Recurred/Progressed	3	3	76.77	l	2.04	pos	post	MASTECTOMY	2moderate	NEUT	ER+/HER2- Low Prolif	LumA	NO	YES	NO	IDC	+	-	+	LumA	6.1146	N1		Positive	Negative	Positive
MB-5256	ER+	ER+	ER+	108.067	DECEASED	Died of Disease	108.067	3242	Recurred/Progressed	8	3	70.31	r	4.046	pos	post	MASTECTOMY	2moderate	NEUT	ER+/HER2- High Prolif	LumA	NO	YES	YES	IDC	+	-	+	LumA	6.7174	N1	G2	Positive	Negative	Positive
MB-5267	ER+	ER+	ER+	71.0667	DECEASED	Died of Disease	71.0667	2132	Recurred/Progressed	2	3	52.77	r	3.03	pos	post	BREAST CONSERVING	2moderate	NEUT	ER+/HER2- Low Prolif	LumA	NO	NO	YES	IDC	+	-	+	LumA	6.2337	N0	G2	Positive	Negative	Positive
MB-5293	ER+	ER+	ER+	208.967	DECEASED	Died of Disease	208.967	6269	Recurred/Progressed	3	3	70.86	l	3.06	pos	post	BREAST CONSERVING	3high	NEUT	ER+/HER2- Low Prolif	LumA	NO	NO	YES	IDC	+	-	+	LumA	6.5067	N0	G2	Positive	Negative	Positive
MB-5305	ER+	ER+	ER+	149.433	DECEASED	Died of Disease	149.433	4483	Recurred/Progressed	8	3	61.88	r	4.06	pos	post	MASTECTOMY	3high	NEUT	ER+/HER2- High Prolif	LumA	NO	YES	NO	IDC	+	-	+	LumA	6.9578	N1	G2	Positive	Negative	Positive
MB-5311	ER+	ER+	ER+	57.6667	DECEASED	Died of Disease	57.6667	1730	Recurred/Progressed	4ER+	3	73.01	r	3.054	pos	post	BREAST CONSERVING	3high	NEUT	ER-/HER2-	claudin-low	NO	YES	YES	IDC	+	-	+	LumA	5.6534	N0	G2	Positive	Negative	Positive
MB-5322	ER+	ER+	ER+	102.3	DECEASED	Died of Disease	102.3	3069	Recurred/Progressed	2	3	66.58	r	4.046	pos	post	BREAST CONSERVING	2moderate	NEUT	ER+/HER2- High Prolif	LumA	NO	YES	YES	IDC	+	-	-	LumA	6.5918	N1	G2	Positive	Negative	Negative
MB-5329	ER+	ER+	ER+	45.7333	DECEASED	Died of Disease	45.7333	1372	Recurred/Progressed	2	3	64.64	r	6.13	neg	post	MASTECTOMY	3high	NEUT	ER+/HER2- Low Prolif	LumA	YES	NO	YES	ILC	+	-	-	LumA	6.9043	N3	G3	Positive	Negative	Negative
MB-5358	ER+	ER+	ER+	28.8333	DECEASED	Died of Disease	28.8333	865	Recurred/Progressed	3	3	72.88	r	4.114	pos	post	MASTECTOMY	2moderate	NEUT	ER+/HER2- Low Prolif	LumA	NO	YES	YES	IDC+ILC	+	-	-	LumA	6.1291	N1	G2	Positive	Negative	Negative
MB-5361	ER+	ER+	ER+	15.3667	DECEASED	Died of Disease	15.3667	461	Recurred/Progressed	8	3	76.01	l	4.08	pos	post	MASTECTOMY	3high	GAIN	ER+/HER2- High Prolif	LumA	NO	YES	NO	IDC	+	-	+	LumA	6.4676	N1	G2	Positive	Negative	Positive
MB-5365	ER+	ER+	ER+	23.0333	DECEASED	Died of Disease	23.0333	691	Recurred/Progressed	7	3	79.29	l	4.05	pos	post	MASTECTOMY	3high	NEUT	ER+/HER2- Low Prolif	LumA	NO	YES	NO	IDC	+	-	+	LumA	6.144	N1	G2	Positive	Negative	Positive
MB-5369	ER+	ER+	ER+	39.3	DECEASED	Died of Disease	39.3	1179	Recurred/Progressed	8	3	66.18	l	3.05	pos	post	BREAST CONSERVING	3high	NEUT	ER+/HER2- Low Prolif	LumA	NO	YES	YES	IDC	+	-	+	LumA	5.8857	N0	G2	Positive	Negative	Positive
MB-5383	ER+	ER+	ER+	113.667	DECEASED	Died of Disease	113.667	3410	Recurred/Progressed	8	3	83.9	l	4.15	pos	post	MASTECTOMY	2moderate	NEUT	ER+/HER2- Low Prolif	LumA	NO	YES	NO	IDC	+	-	+	LumA	7.0013	N1	G2	Positive	Negative	Positive
MB-5397	ER+	ER+	ER+	172.867	DECEASED	Died of Disease	172.867	5186	Recurred/Progressed	3	3	61.16	l	4.1	pos	post	MASTECTOMY	3high	NEUT	ER+/HER2- High Prolif	LumA	NO	YES	NO	IDC	+	-	+	LumA	6.6489	N0	G3	Positive	Negative	Positive
MB-5399	ER+	ER+	ER+	106.8	DECEASED	Died of Disease	106.8	3204	Recurred/Progressed	3	3	73.1	l	2.044	pos	post	MASTECTOMY	1low	NEUT	ER+/HER2- Low Prolif	LumA	NO	YES	NO	IDC	+	-	-	LumA	5.7796	N1		Positive	Negative	Negative
MB-5404	ER+	ER+	ER+	74.7333	DECEASED	Died of Disease	74.7333	2242	Recurred/Progressed	8	3	81.57	r	4.07	pos	post	MASTECTOMY	3high	NEUT	ER+/HER2- High Prolif	LumA	NO	YES	NO	IDC	+	-	+	LumA	6.3249	N1	G2	Positive	Negative	Positive
MB-5422	ER+	ER+	ER+	46.0667	DECEASED	Died of Disease	46.0667	1382	Recurred/Progressed	6	3	47.14	r	2.064	pos	pre	MASTECTOMY	2moderate	NEUT	ER+/HER2- Low Prolif	LumA	NO	NO	NO	IDC	+	-	+	LumA	6.3958	N0	G1	Positive	Negative	Positive
MB-5424	ER+	ER+	ER+	83.5333	DECEASED	Died of Disease	83.5333	2506	Recurred/Progressed	2	3	66.42	r	3.026	pos	post	MASTECTOMY	2moderate	NEUT	ER+/HER2- Low Prolif	LumA	NO	NO	NO	IDC	+	-	+	LumA	5.5582	N0	G2	Positive	Negative	Positive
MB-5425	ER+	ER+	ER+	49.4667	DECEASED	Died of Disease	49.4667	1484	Recurred/Progressed	7	3	67.59	l	4.08	pos	post	MASTECTOMY	3high	NEUT	ER+/HER2- Low Prolif	LumA	NO	YES	NO	IDC	+	-	+	LumA	6.7137	N1	G2	Positive	Negative	Positive
MB-5433	ER+	ER+	ER+	176.367	DECEASED	Died of Disease	176.367	5291	Recurred/Progressed	7	3	69.37	r	3.06	pos	post	MASTECTOMY	3high	GAIN	ER+/HER2- High Prolif	LumA	NO	YES	NO	IDC	+	-	+	LumA	7.5073	N0	G2	Positive	Negative	Positive
MB-5457	ER+	ER+	ER+	164.567	DECEASED	Died of Disease	164.567	4937	Recurred/Progressed	3	3	52.57	r	3.032	pos	post	BREAST CONSERVING	2moderate	NEUT	ER+/HER2- Low Prolif	LumA	NO	YES	NO	IDC	+	-	+	LumA	5.8196	N0	G2	Positive	Negative	Positive
MB-5472	ER+	ER+	ER+	19.5667	DECEASED	Died of Disease	19.5667	587	Recurred/Progressed	8	3	74.78	r	3.05	pos	post	BREAST CONSERVING	3high	NEUT	ER+/HER2- Low Prolif	LumA	NO	YES	YES	IDC	+	-	+	LumA	6.1668	N0	G2	Positive	Negative	Positive
MB-5490	ER+	ER+	ER+	51.2	DECEASED	Died of Disease	51.2	1536	Recurred/Progressed	8	3	65.31	l	3.08	pos	post	MASTECTOMY	3high	NEUT	ER+/HER2- Low Prolif	LumA	NO	NO	NO	IDC	+	-	+	LumA	6.1217	N0	G2	Positive	Negative	Positive
MB-5492	ER+	ER+	ER+	23.3667	DECEASED	Died of Disease	23.3667	701	Recurred/Progressed	3	3	74.28	r	6.102	pos	post	MASTECTOMY	1low	NEUT	ER+/HER2- Low Prolif	LumA	NO	YES	NO	ILC	+	-	-	LumA	6.2448	N2	G3	Positive	Negative	Negative
MB-5510	ER+	ER+	ER+	103.1	DECEASED	Died of Disease	103.1	3093	Recurred/Progressed	3	3	75.73	l	4.07	pos	post	MASTECTOMY	2moderate	NEUT	ER+/HER2- Low Prolif	LumA	NO	YES	NO	IDC	+	-	+	LumA	5.8852	N0	G3	Positive	Negative	Positive
MB-5520	ER+	ER+	ER+	16.3	DECEASED	Died of Disease	16.3	489	Recurred/Progressed	7	3	38.49	l	6.05	pos	pre	MASTECTOMY	3high	NEUT	ER+/HER2- High Prolif	LumA	NO	YES	NO	IDC	+	-	-	LumA	6.8763	N2	G3	Positive	Negative	Negative
MB-5532	ER+	ER+	ER+	79.8667	DECEASED	Died of Disease	79.8667	2396	Recurred/Progressed	7	3	69.66	r	4.06	pos	post	MASTECTOMY	3high	GAIN	ER+/HER2- High Prolif	LumA	NO	YES	NO	IDC	+	-	-	LumA	7.054	N1	G2	Positive	Negative	Negative
MB-5571	ER+	ER+	ER+	153.867	DECEASED	Died of Disease	153.867	4616	Recurred/Progressed	7	3	78.84	l	4.05	pos	post	MASTECTOMY	3high	NEUT	ER+/HER2- Low Prolif	LumA	NO	YES	NO	IDC+ILC	+	-	+	LumA	6.8359	N1	G2	Positive	Negative	Positive
MB-5579	ER+	ER+	ER+	90.6	DECEASED	Died of Disease	90.6	2718	Recurred/Progressed	2	3	68.82	r	6.06	pos	post	BREAST CONSERVING	2moderate	NEUT	ER+/HER2- Low Prolif	LumA	NO	YES	YES	IDC	+	-	+	LumA	6.1416	N2	G3	Positive	Negative	Positive
MB-5596	ER+	ER+	ER+	167.933	DECEASED	Died of Disease	167.933	5038	Recurred/Progressed	3	3	54.27	r	5.06	pos	post	MASTECTOMY	2moderate	NEUT	ER+/HER2- Low Prolif	LumA	NO	YES	NO	IDC+ILC	+	-	+	LumA	5.6032	N3	G2	Positive	Negative	Positive
MB-5614	ER+	ER+	ER+	116.433	DECEASED	Died of Disease	116.433	3493	Recurred/Progressed	9	3	62.87	l	4.034	pos	post	BREAST CONSERVING	1low	GAIN	ER+/HER2- Low Prolif	LumA	NO	NO	YES	IDC	+	-	+	LumA	6.0663	N0	G3	Positive	Negative	Positive
MB-5620	ER+	ER+	ER+	42.0667	DECEASED	Died of Disease	42.0667	1262	Recurred/Progressed	8	3	79.42	l	4.062	pos	post	MASTECTOMY	2moderate	NEUT	ER+/HER2- Low Prolif	LumA	NO	YES	NO	IDC	+	-	+	LumA	6.2769	N1	G2	Positive	Negative	Positive
MB-5635	ER+	ER+	ER+	21.0667	DECEASED	Died of Disease	21.0667	632	Recurred/Progressed	4ER+	3	57.2	r	3.03	pos	post	BREAST CONSERVING	3high	GAIN	ER+/HER2- Low Prolif	LumA	NO	YES	YES	IDC	+	-	-	LumA	6.644	N0	G2	Positive	Negative	Negative
MB-6018	ER+	ER+	ER+	143.167	DECEASED	Died of Disease	143.167	4295	Recurred/Progressed	8	5	65.03	r	3.05	pos	post	MASTECTOMY	1low	NEUT	ER+/HER2- Low Prolif	LumA	NO	NO	NO	IDC	+	-	+	LumA	6.2485	N0	G2	Positive	Negative	Positive
MB-6024	ER+	ER+	ER+	252.267	DECEASED	Died of Disease	252.267	7568	Recurred/Progressed	8	5	65.63	r	4.04	pos	post	MASTECTOMY	2moderate	NEUT	ER+/HER2- Low Prolif	LumA	NO	NO	NO	IDC	+	-	+	LumA	6.2726	N1	G2	Positive	Negative	Positive
MB-6029	ER+	ER+	ER+	278.367	DECEASED	Died of Disease	278.367	8351	Recurred/Progressed	7	5	63.35	l	6.02	pos	post	BREAST CONSERVING	3high	NEUT	ER+/HER2- Low Prolif	LumA	NO	YES	YES	IDC	+	-	+	LumA	6.6468	N2	G3	Positive	Negative	Positive
MB-6051	ER+	ER+	ER+	186.833	DECEASED	Died of Disease	186.833	5605	Recurred/Progressed	3	5	65.39	r	4.072	pos	post	MASTECTOMY	2moderate	NEUT	ER+/HER2- Low Prolif	LumA	NO	YES	NO	ILC	+	-	-	LumA	5.8758	N1	G2	Positive	Negative	Negative
MB-6071	ER+	ER+	ER+	57.4	DECEASED	Died of Disease	57.4	1722	Recurred/Progressed	7	5	72.81	l	5.068	pos	post	MASTECTOMY	3high	NEUT	ER+/HER2- High Prolif	LumA	NO	YES	NO	IDC	+	-	+	LumA	6.3143	N2	G2	Positive	Negative	Positive
MB-6133	ER+	ER+	ER+	61.8	DECEASED	Died of Disease	61.8	1854	Recurred/Progressed	3	5	74.6	r	3.078	pos	post	MASTECTOMY	3high	NEUT	ER+/HER2- High Prolif	LumA	NO	NO	NO	ILC	+	-	-	LumA	6.5233	N0	G2	Positive	Negative	Negative
MB-6179	ER+	ER+	ER+	58.4667	DECEASED	Died of Disease	58.4667	1754	Recurred/Progressed	8	5	59.08	r	2.066	pos	post	MASTECTOMY	3high	NEUT	ER+/HER2- High Prolif	LumA	NO	NO	NO	IDC	+	-	+	LumA	7.4307	N0	G1	Positive	Negative	Positive
MB-6200	ER+	ER+	ER+	30.0667	DECEASED	Died of Disease	30.0667	902	Recurred/Progressed	9	5	65.52	l	5.06	pos	post	MASTECTOMY	3high	NEUT	ER+/HER2- High Prolif	LumA	NO	YES	NO	IDC	+	-	-	LumA	6.6713	N1	G3	Positive	Negative	Negative
MB-6218	ER+	ER+	ER+	147.767	DECEASED	Died of Disease	147.767	4433	Recurred/Progressed	1	5	49.67	l	4.044	pos	pre	MASTECTOMY	3high	GAIN	ER+/HER2- Low Prolif	LumA	NO	NO	NO	IDC	+	-	-	LumA	6.2675	N0	G3	Positive	Negative	Negative
MB-6229	ER+	ER+	ER+	0.1	DECEASED	Died of Disease	0.1	3	Recurred/Progressed	8	5	75.33	r	2.03	pos	post	MASTECTOMY	3high	NEUT	ER+/HER2- Low Prolif	LumA	NO	NO	NO	IDC	+	-	+	LumA	5.9142	N0	G1	Positive	Negative	Positive
MB-6238	ER+	ER+	ER+	172.967	DECEASED	Died of Disease	172.967	5189	Recurred/Progressed	7	5	84.87	l	3.058	pos	post	MASTECTOMY	3high	NEUT	ER+/HER2- Low Prolif	LumA	NO	NO	NO	IDC	+	-	+	LumA	6.6493	N0	G2	Positive	Negative	Positive
MB-7106	ER+	ER+	ER+	37.5	DECEASED	Died of Disease	37.5	1125	Recurred/Progressed	2	4	80.13	r	4.058	pos	post	MASTECTOMY	1low	NEUT	ER+/HER2- Low Prolif	LumA	NO	YES	NO	IDC	+	-	+	LumA	5.4522	N3	G1	Positive	Negative	Positive
MB-7107	ER+	ER+	ER+	56.9333	DECEASED	Died of Disease	56.9333	1708	Recurred/Progressed	8	4	67.85	l	5.06	pos	post	MASTECTOMY	2moderate	NEUT	ER+/HER2- High Prolif	LumA	NO	YES	NO	IDC	+	-	-	LumA	6.3368	N1	G3	Positive	Negative	Negative
MB-7163	ER+	ER+	ER+	52.6333	DECEASED	Died of Disease	52.6333	1579	Recurred/Progressed	3	4	43.81	NaN	5.06	neg	pre	MASTECTOMY	2moderate	NEUT	ER+/HER2- Low Prolif	LumA	YES	YES	NO	ILC	+	-	+	LumA	5.8472	N3	G2	Positive	Negative	Positive
MB-7185	ER+	ER+	ER+	125.033	DECEASED	Died of Disease	125.033	3751	Recurred/Progressed	8	4	70.76	l	5.0324	pos	post	BREAST CONSERVING	3high	NEUT	ER+/HER2- Low Prolif	LumA	NO	YES	YES	IDC	+	-	+	LumA	5.6922	N2	G2	Positive	Negative	Positive
MB-5104	ER+	ER+	ER+	122.5	DECEASED	Died of Disease	122.5	3675	Recurred/Progressed	8	3	73.81	l	3.03	pos	post	MASTECTOMY	2moderate	NEUT	ER+/HER2- Low Prolif	LumA	NO	NO	NO	IDC	+	-	-	LumA
MB-5106	ER+	ER+	ER+	190.967	DECEASED	Died of Disease	190.967	5729	Recurred/Progressed	6	3	59.5	r	4.03	pos	post	BREAST CONSERVING	3high	NEUT	ER+/HER2- High Prolif	LumA	NO	YES	YES	IDC	+	-	-	LumA
MB-5158	ER+	ER+	ER+	244.167	DECEASED	Died of Disease	244.167	7325	Recurred/Progressed	7	3	66.53	r	3.04	pos	post	BREAST CONSERVING	3high	GAIN	ER+/HER2- Low Prolif	LumA	NO	YES	YES	IDC	+	-	+	LumA
MB-5349	ER+	ER+	ER+	191	DECEASED	Died of Disease	191	5730	Recurred/Progressed	4ER+	3	72.88	r	3.03	pos	post	MASTECTOMY	3high	NEUT	ER+/HER2- Low Prolif	LumA	NO	NO	NO	IDC	+	-	+	LumA
MB-5585	ER+	ER+	ER+	53.9	DECEASED	Died of Disease	53.9	1617	Recurred/Progressed	8	3	75.88	r	3.07	pos	post	MASTECTOMY		NEUT	ER+/HER2- Low Prolif	LumA	NO	YES	NO	IDC	+	-	-	LumA
MB-6230	ER+	ER+	ER+	74.8	DECEASED	Died of Disease	74.8	2244	Recurred/Progressed	3	5	52.95	l	5.042	pos	post	MASTECTOMY	3high	NEUT	NaN	LumA	NO	YES	NO	IDC	+	-	+	LumA
MB-7148	ER+	ER+	ER+	19	DECEASED	Died of Disease	19	570	Recurred/Progressed	8	4	62.97	NaN	6.26	pos	post	MASTECTOMY	1low	NEUT	ER+/HER2- High Prolif	LumA	YES	YES	YES	ILC	+	-	+	LumA
MB-0046	HER2+	ER+	ER+/HER2+	14.1333	DECEASED	Died of Other Causes	14.1333	424	DiseaseFree	5	1	83.02	l	6.072	pos	post	MASTECTOMY	3high	GAIN	NaN	LumA	NO	YES	YES	IDC	+	+	+	LumA	7.1591	N3	G3	Positive	Positive	Positive
MB-0130	HER2+	ER+	ER+/HER2+	153.567	LIVING	Living	153.567	4607	DiseaseFree	5	1	56.75	l	2.034	pos	post	MASTECTOMY	1low	GAIN	HER2+	LumA	NO	YES	NO	IDC	+	+	-	LumA	5.8953	N0	G1	Positive	Positive	Negative
MB-0236	HER2+	ER+	ER+/HER2+	205.033	LIVING	Living	205.033	6151	DiseaseFree	5	1	43.63	r	4.054	pos	pre	MASTECTOMY	2moderate	GAIN	HER2+	LumA	YES	YES	YES	IDC	+	+	+	LumA	6.4723	N0	G3	Positive	Positive	Positive
MB-0307	HER2+	ER+	ER+/HER2+	177.333	LIVING	Living	177.333	5320	DiseaseFree	5	1	41.63	r	6.02	pos	pre	BREAST CONSERVING	2moderate	GAIN	HER2+	claudin-low	YES	YES	YES	IDC	+	+	-	LumA	5.7472	N2	G3	Positive	Positive	Negative
MB-0553	HER2+	ER+	ER+/HER2+	85.7333	DECEASED	Died of Other Causes	85.7333	2572	DiseaseFree	5	1	86.99	l	5.04	pos	post	MASTECTOMY	2moderate	GAIN	NaN	LumA	NO	YES	YES	IDC	+	+	-	LumA	6.709	N3	G2	Positive	Positive	Negative
MB-2994	HER2+	ER+	ER+/HER2+	254.5	LIVING	Living	254.5	7635	DiseaseFree	5	2	46.7	l	5.036	pos	pre	BREAST CONSERVING	2moderate	GAIN	HER2+	LumA	NO	YES	YES	IDC	+	+	+	LumA	6.4337	N1	G3	Positive	Positive	Positive
MB-3379	HER2+	ER+	ER+/HER2+	113.833	DECEASED	Died of Other Causes	113.833	3415	DiseaseFree	5	2	60.99	r	4.04	pos	post	MASTECTOMY	2moderate	GAIN	HER2+	LumA	NO	YES	YES	IDC+ILC	+	+	+	LumA	6.0384	N0	G3	Positive	Positive	Positive
MB-3850	HER2+	ER+	ER+/HER2+	72.3	LIVING	Living	72.3	2169	DiseaseFree	4ER+	2	65.89	l	3.04	pos	post	MASTECTOMY	2moderate	GAIN	ER+/HER2- Low Prolif	LumA	NO	NO	NO	IDC+ILC	+	+	+	LumA	5.7169	N0	G2	Positive	Positive	Positive
MB-3852	HER2+	ER+	ER+/HER2+	225.5	LIVING	Living	225.5	6765	DiseaseFree	4ER+	2	43.56	r	4.046	pos	pre	BREAST CONSERVING	3high	GAIN	ER+/HER2- High Prolif	LumA	NO	YES	YES	IDC	+	+	+	LumA	6.4737	N0	G3	Positive	Positive	Positive
MB-4729	HER2+	ER+	ER+/HER2+	28	DECEASED	Died of Other Causes	28	840	DiseaseFree	5	3	75.41	r	5.05	pos	post	BREAST CONSERVING	2moderate	GAIN	HER2+	LumA	NO	YES	YES	IDC	+	+	-	LumA	7.2865	N1	G3	Positive	Positive	Negative
MB-4858	HER2+	ER+	ER+/HER2+	129.333	DECEASED	Died of Other Causes	129.333	3880	DiseaseFree	5	3	74.56	r	4.03	pos	post	MASTECTOMY	3high	GAIN	HER2+	LumA	NO	NO	NO	IDC	+	+	-	LumA	6.4283	N0	G3	Positive	Positive	Negative
MB-5147	HER2+	ER+	ER+/HER2+	20.2667	LIVING	Living	20.2667	608	DiseaseFree	5	3	54.61	r	4.05	pos	post	MASTECTOMY	3high	GAIN	HER2+	LumA	NO	YES	NO	IDC	+	+	-	LumA	5.8037	N0	G3	Positive	Positive	Negative
MB-5186	HER2+	ER+	ER+/HER2+	203.267	LIVING	Living	203.267	6098	DiseaseFree	6	3	42.84	l	1.02	pos	pre	BREAST CONSERVING	1low	GAIN	ER+/HER2- High Prolif	LumA	NO	NO	YES	IDC	+	+	+	LumA	6.2622	N0		Positive	Positive	Positive
MB-7001	HER2+	ER+	ER+/HER2+	102.7	LIVING	Living	102.7	3081	DiseaseFree	5	4	72.71	l	3.02	pos	post	BREAST CONSERVING	3high	GAIN	HER2+	LumA	NO	YES	YES	IDC+ILC	+	+	-	LumA	6.2091	N0	G2	Positive	Positive	Negative
MB-7128	HER2+	ER+	ER+/HER2+	60.2667	DECEASED	Died of Other Causes	60.2667	1808	DiseaseFree	5	4	71.05	l	3.042	pos	post	MASTECTOMY	3high	GAIN	HER2+	LumA	NO	YES	NO	IDC	+	+	+	LumA	6.0079	N0	G2	Positive	Positive	Positive
MB-0165	HER2+	ER+	ER+/HER2+	47.6333	DECEASED	Died of Disease	47.6333	1429	Recurred/Progressed	5	1	53.75	l	6.104	pos	post	MASTECTOMY	2moderate	GAIN	HER2+	LumA	YES	YES	YES	IDC	+	+	-	LumA	7.0342	N3	G3	Positive	Positive	Negative
MB-2786	HER2+	ER+	ER+/HER2+	68.2667	DECEASED	Died of Disease	68.2667	2048	Recurred/Progressed	5	2	62.36	l	5.056	pos	post	MASTECTOMY	3high	GAIN	HER2+	LumA	NO	YES	YES	IDC	+	+	-	LumA	6.0779	N1	G3	Positive	Positive	Negative
MB-3104	HER2+	ER+	ER+/HER2+	75.3667	DECEASED	Died of Disease	75.3667	2261	Recurred/Progressed	5	2	28.96	r	3.04	pos	pre	MASTECTOMY	2moderate	GAIN	ER+/HER2- High Prolif	LumA	NO	NO	YES	IDC	+	+	-	LumA	6.66	N0	G2	Positive	Positive	Negative
MB-4878	HER2+	ER+	ER+/HER2+	22.4667	DECEASED	Died of Disease	22.4667	674	Recurred/Progressed	5	3	79.35	l	3.05	pos	post	MASTECTOMY	2moderate	GAIN	HER2+	LumA	NO	NO	NO	IDC	+	+	-	LumA	6.4277	N0	G2	Positive	Positive	Negative
MB-5195	HER2+	ER+	ER+/HER2+	196.867	DECEASED	Died of Disease	196.867	5906	Recurred/Progressed	5	3	72.16	l	4.03	pos	post	BREAST CONSERVING	2moderate	GAIN	HER2+	LumA	NO	YES	YES	IDC	+	+	+	LumA	6.4461	N0	G3	Positive	Positive	Positive
MB-5331	HER2+	ER+	ER+/HER2+	124.133	DECEASED	Died of Disease	124.133	3724	Recurred/Progressed	2	3	54.69	r	3.046	pos	post	MASTECTOMY	2moderate	GAIN	HER2+	LumA	NO	NO	NO	IDC	+	+	-	LumA	6.3083	N0	G2	Positive	Positive	Negative
MB-2513	HER2+	HER2+	ER-/HER2+	59.7	DECEASED	Died of Disease	59.7	1791	Recurred/Progressed	5	2	57.96	l	3.04	neg	post	BREAST CONSERVING	3high	GAIN	HER2+	LumA	NO	NO	YES	IDC	-	+	-	LumA	6.6745	N0	G2	Negative	Positive	Negative
MB-4992	TNBC	TNBC	TNBC	165.367	LIVING	Living	165.367	4961	DiseaseFree	3	3	66.47	l	3.066	neg	post	MASTECTOMY	3high	NEUT	ER+/HER2- Low Prolif	LumA	NO	NO	NO	ILC	-	-	-	LumA	6.3388	N0	G2	Negative	Negative	Negative
MB-5281	TNBC	TNBC	TNBC	79.3	LIVING	Living	79.3	2379	DiseaseFree	4ER-	3	55.72	l	4.03	neg	post	BREAST CONSERVING	2moderate	NEUT	ER+/HER2- Low Prolif	LumA	NO	NO	YES	IDC	-	-	-	LumA	6.2662	N0	G3	Negative	Negative	Negative
MB-5109	TNBC	TNBC	TNBC	125.067	DECEASED	Died of Other Causes	125.067	3752	DiseaseFree	4ER+	3	64.94	l	3.03	pos	post	BREAST CONSERVING	3high	NEUT	ER+/HER2- Low Prolif	LumA	NO	YES	YES	IDC	-	-	-	LumA
MB-0006	ER+	ER+	ER+	164.933	LIVING	Living	164.933	4948	DiseaseFree	9	1	47.68	r	4.05	pos	pre	MASTECTOMY	2moderate	NEUT	NaN	LumB	YES	YES	YES	IDC	+	-	+	LumB	5.9017	N1	G2	Positive	Negative	Positive
MB-0014	ER+	ER+	ER+	164.333	LIVING	Living	164.333	4930	DiseaseFree	3	1	56.45	r	4.02	pos	post	BREAST CONSERVING	2moderate	LOSS	NaN	LumB	YES	YES	YES	IDC	+	-	+	LumB	5.3285	N1	G2	Positive	Negative	Positive
MB-0022	ER+	ER+	ER+	99.5333	DECEASED	Died of Other Causes	99.5333	2986	DiseaseFree	3	1	89.08	l	4.058	pos	post	BREAST CONSERVING	2moderate	NEUT	NaN	claudin-low	NO	YES	YES	IDC+ILC	+	-	-	LumB	5.4744	N1	G2	Positive	Negative	Negative
MB-0028	ER+	ER+	ER+	36.5667	DECEASED	Died of Other Causes	36.5667	1097	DiseaseFree	9	1	86.41	r	5.032	pos	post	BREAST CONSERVING	2moderate	GAIN	ER+/HER2- High Prolif	LumB	NO	YES	YES	IDC	+	-	-	LumB	6.7619	N1	G3	Positive	Negative	Negative
MB-0039	ER+	ER+	ER+	163.533	LIVING	Living	163.533	4906	DiseaseFree	4ER+	1	70.91	l	2.042	pos	post	BREAST CONSERVING	3high	GAIN	NaN	LumB	NO	YES	YES	OTHER INVASIVE	+	-	+	LumB	5.7024	N0	G1	Positive	Negative	Positive
MB-0053	ER+	ER+	ER+	161.067	LIVING	Living	161.067	4832	DiseaseFree	7	1	70.02	r	3.046	pos	post	BREAST CONSERVING	3high	NEUT	NaN	LumB	NO	YES	YES	IDC	+	-	-	LumB	5.9166	N0	G2	Positive	Negative	Negative
MB-0054	ER+	ER+	ER+	160.3	LIVING	Living	160.3	4809	DiseaseFree	10	1	66.91	r	4.072	pos	post	MASTECTOMY	2moderate	GAIN	NaN	LumB	NO	YES	YES	IDC	+	-	+	LumB	5.7465	N0	G3	Positive	Negative	Positive
MB-0056	ER+	ER+	ER+	62.8667	LIVING	Living	62.8667	1886	DiseaseFree	1	1	62.62	r	3.058	pos	post	MASTECTOMY	3high	NEUT	NaN	LumB	NO	YES	NO	IDC+ILC	+	-	+	LumB	5.7084	N0	G2	Positive	Negative	Positive
MB-0060	ER+	ER+	ER+	140.867	LIVING	Living	140.867	4226	DiseaseFree	10	1	45.43	r	4.046	pos	pre	BREAST CONSERVING	3high	NEUT	ER+/HER2- High Prolif	LumB	YES	YES	YES	IDC	+	-	+	LumB	7.6785	N0	G3	Positive	Negative	Positive
MB-0064	ER+	ER+	ER+	108.933	LIVING	Living	108.933	3268	DiseaseFree	3	1	69.13	r	3.036	pos	post	BREAST CONSERVING	2moderate	GAIN	NaN	LumB	NO	YES	NO	IDC	+	-	+	LumB	5.9607	N0	G2	Positive	Negative	Positive
MB-0066	ER+	ER+	ER+	157.433	LIVING	Living	157.433	4723	DiseaseFree	7	1	61.49	l	4.032	pos	post	BREAST CONSERVING	3high	NEUT	ER+/HER2- High Prolif	LumB	NO	YES	YES	IDC	+	-	+	LumB	7.1336	N1	G2	Positive	Negative	Positive
MB-0081	ER+	ER+	ER+	69.5	LIVING	Living	69.5	2085	DiseaseFree	3	1	49.61	r	3.048	pos	pre	BREAST CONSERVING	2moderate	NEUT	NaN	claudin-low	NO	YES	YES	IDC	+	-	+	LumB	5.6847	N0	G2	Positive	Negative	Positive
MB-0093	ER+	ER+	ER+	153.2	LIVING	Living	153.2	4596	DiseaseFree	3	1	43.55	l	5.028	pos	pre	BREAST CONSERVING	3high	NEUT	NaN	LumB	NO	YES	YES	IDC+ILC	+	-	+	LumB	5.5684	N1	G3	Positive	Negative	Positive
MB-0095	ER+	ER+	ER+	49.7667	DECEASED	Died of Other Causes	49.7667	1493	DiseaseFree	8	1	80.5	l	4.11	pos	post	MASTECTOMY	3high	NEUT	NaN	LumB	NO	YES	YES	IDC	+	-	+	LumB	6.8711	N1	G2	Positive	Negative	Positive
MB-0107	ER+	ER+	ER+	158.033	LIVING	Living	158.033	4741	DiseaseFree	1	1	65.59	r	4.036	pos	post	MASTECTOMY	2moderate	NEUT	NaN	LumB	NO	YES	NO	IDC	+	-	+	LumB	7.769	N0	G3	Positive	Negative	Positive
MB-0123	ER+	ER+	ER+	114.233	DECEASED	Died of Other Causes	114.233	3427	DiseaseFree	1	1	76.89	r	4.05	pos	post	MASTECTOMY	2moderate	NEUT	ER+/HER2- High Prolif	LumB	NO	YES	NO	IDC	+	-	+	LumB	7.5837	N0	G3	Positive	Negative	Positive
MB-0125	ER+	ER+	ER+	1.26667	LIVING	Living	1.26667	38	DiseaseFree	8	1	73.98	r	2.018	pos	post	BREAST CONSERVING	1low	NEUT	ER+/HER2- Low Prolif	LumB	NO	YES	NO	IDC	+	-	+	LumB	6.0518	N0	G1	Positive	Negative	Positive
MB-0135	ER+	ER+	ER+	116.633	LIVING	Living	116.633	3499	DiseaseFree	2	1	74.09	l	5.07	pos	post	MASTECTOMY	2moderate	NEUT	ER+/HER2- High Prolif	LumB	NO	YES	YES	IDC	+	-	+	LumB	7.3793	N1	G3	Positive	Negative	Positive
MB-0140	ER+	ER+	ER+	147.933	LIVING	Living	147.933	4438	DiseaseFree	8	1	74.07	r	4.054	pos	post	BREAST CONSERVING	3high	NEUT	ER+/HER2- High Prolif	LumB	NO	YES	YES	IDC+ILC	+	-	-	LumB	6.3079	N1	G2	Positive	Negative	Negative
MB-0146	ER+	ER+	ER+	86	DECEASED	Died of Other Causes	86	2580	DiseaseFree	1	1	81	l	5.044	pos	post	BREAST CONSERVING	3high	LOSS	ER+/HER2- High Prolif	LumB	NO	YES	YES	IDC	+	-	-	LumB	6.9391	N1	G3	Positive	Negative	Negative
MB-0173	ER+	ER+	ER+	3.76667	LIVING	Living	3.76667	113	DiseaseFree	7	1	83.99	r	6.088	pos	post	MASTECTOMY	3high	LOSS	ER+/HER2- High Prolif	LumB	NO	YES	YES	IDC	+	-	+	LumB	6.9901	N2	G3	Positive	Negative	Positive
MB-0193	ER+	ER+	ER+	19	LIVING	Living	19	570	DiseaseFree	3	1	51.54	l	6.038	pos	post	MASTECTOMY	3high	GAIN	ER+/HER2- High Prolif	LumB	NO	NO	NO	IDC	+	-	+	LumB	6.4415	N2	G3	Positive	Negative	Positive
MB-0195	ER+	ER+	ER+	146	LIVING	Living	146	4380	DiseaseFree	6	1	75.18	r	6.056	pos	post	MASTECTOMY	3high	GAIN	ER+/HER2- High Prolif	LumB	NO	YES	YES	IDC	+	-	-	LumB	7.1217	N3	G3	Positive	Negative	Negative
MB-0197	ER+	ER+	ER+	70.7333	LIVING	Living	70.7333	2122	DiseaseFree	9	1	50.48	l	5.048	pos	post	MASTECTOMY	3high	NEUT	ER+/HER2- High Prolif	LumB	YES	YES	YES	IDC	+	-	+	LumB	7.2611	N1	G3	Positive	Negative	Positive
MB-0198	ER+	ER+	ER+	144.767	LIVING	Living	144.767	4343	DiseaseFree	8	1	43.37	r	6.036	pos	pre	MASTECTOMY	3high	NEUT	ER+/HER2- High Prolif	LumB	YES	YES	YES	IDC+ILC	+	-	+	LumB	7.2075	N2	G3	Positive	Negative	Positive
MB-0215	ER+	ER+	ER+	122.2	LIVING	Living	122.2	3666	DiseaseFree	3	1	75.63	r	3.08	pos	post	MASTECTOMY	3high	NEUT	ER+/HER2- High Prolif	LumB	NO	YES	YES	IDC+ILC	+	-	+	LumB	6.4933	N0	G2	Positive	Negative	Positive
MB-0218	ER+	ER+	ER+	131.067	LIVING	Living	131.067	3932	DiseaseFree	1	1	43.39	l	5.04	pos	pre	BREAST CONSERVING	3high	NEUT	ER+/HER2- High Prolif	LumB	YES	YES	YES	IDC	+	-	+	LumB	7.7255	N1	G3	Positive	Negative	Positive
MB-0234	ER+	ER+	ER+	94.2333	DECEASED	Died of Other Causes	94.2333	2827	DiseaseFree	8	1	56.27	r	3.052	pos	post	MASTECTOMY	3high	NEUT	ER+/HER2- High Prolif	LumB	NO	YES	YES	ILC	+	-	+	LumB	6.5407	N0		Positive	Negative	Positive
MB-0242	ER+	ER+	ER+	199.1	LIVING	Living	199.1	5973	DiseaseFree	8	1	51.25	l	3.036	NaN	post	BREAST CONSERVING	2moderate	NEUT	ER+/HER2- Low Prolif	LumB	NO	YES	NO	IDC	+	-	+	LumB	6.5126	N0	G2	Positive	Negative	Positive
MB-0243	ER+	ER+	ER+	149.767	LIVING	Living	149.767	4493	DiseaseFree	8	1	53.72	r	4.044	pos	post	BREAST CONSERVING	3high	NEUT	ER+/HER2- Low Prolif	LumB	YES	YES	YES	IDC	+	-	+	LumB	6.1719	N1	G2	Positive	Negative	Positive
MB-0270	ER+	ER+	ER+	337.033	LIVING	Living	337.033	10111	DiseaseFree	10	1	29.98	l	4.028	pos	pre	MASTECTOMY	3high	NEUT	ER+/HER2- High Prolif	LumB	NO	NO	NO	IDC	+	-	+	LumB	7.0266	N0	G3	Positive	Negative	Positive
MB-0287	ER+	ER+	ER+	94.7333	DECEASED	Died of Other Causes	94.7333	2842	DiseaseFree	7	1	77.54	NaN	4.038	pos	post	BREAST CONSERVING	3high	NEUT	ER+/HER2- High Prolif	LumB	NO	NO	NO	IDC	+	-	-	LumB	6.7403	N1	G2	Positive	Negative	Negative
MB-0311	ER+	ER+	ER+	151.167	DECEASED	Died of Other Causes	151.167	4535	DiseaseFree	8	1	77.94	l	2.094	pos	post	MASTECTOMY	3high	NEUT	ER+/HER2- High Prolif	LumB	NO	YES	NO	IDC	+	-	-	LumB	7.6222	N0	G1	Positive	Negative	Negative
MB-0313	ER+	ER+	ER+	184.767	LIVING	Living	184.767	5543	DiseaseFree	10	1	55.52	r	5.046	pos	post	BREAST CONSERVING	3high	NEUT	ER+/HER2- High Prolif	LumB	NO	YES	NO	IDC	+	-	+	LumB	7.6876	N1	G3	Positive	Negative	Positive
MB-0325	ER+	ER+	ER+	177.533	LIVING	Living	177.533	5326	DiseaseFree	10	1	79.34	r	4.09	pos	post	MASTECTOMY	3high	NEUT	ER+/HER2- High Prolif	LumB	NO	YES	YES	IDC	+	-	+	LumB	7.1974	N0	G3	Positive	Negative	Positive
MB-0339	ER+	ER+	ER+	26.7333	DECEASED	Died of Other Causes	26.7333	802	DiseaseFree	4ER+	1	90.43	r	3.048	NaN	post	MASTECTOMY	2moderate	NEUT	ER+/HER2- Low Prolif	LumB	NO	NO	NO	IDC-MUC	+	-	+	LumB	5.8974	N0	G2	Positive	Negative	Positive
MB-0349	ER+	ER+	ER+	146.033	DECEASED	Died of Other Causes	146.033	4381	DiseaseFree	3	1	72.26	r	5.06	pos	post	MASTECTOMY	3high	LOSS	ER+/HER2- High Prolif	LumB	NO	YES	NO	IDC	+	-	-	LumB	6.7711	N1	G3	Positive	Negative	Negative
MB-0369	ER+	ER+	ER+	144.333	LIVING	Living	144.333	4330	DiseaseFree	1	1	65.47	l	6.054	pos	post	MASTECTOMY	3high	GAIN	NaN	LumB	YES	YES	YES	IDC+ILC	+	-	-	LumB	6.9618	N2	G3	Positive	Negative	Negative
MB-0370	ER+	ER+	ER+	93.5	DECEASED	Died of Other Causes	93.5	2805	DiseaseFree	9	1	64.01	l	6.094	pos	post	MASTECTOMY	2moderate	NEUT	ER+/HER2- High Prolif	LumB	YES	YES	YES	IDC	+	-	-	LumB	7.1565	N3	G3	Positive	Negative	Negative
MB-0374	ER+	ER+	ER+	1.43333	LIVING	Living	1.43333	43	DiseaseFree	1	1	34.68	r	6.05	pos	pre	BREAST CONSERVING	2moderate	LOSS	ER+/HER2- High Prolif	LumB	NO	YES	NO	IDC	+	-	-	LumB	7.2748	N3	G3	Positive	Negative	Negative
MB-0380	ER+	ER+	ER+	69.3333	DECEASED	Died of Other Causes	69.3333	2080	DiseaseFree	9	1	83.9	r	5.05	pos	post	BREAST CONSERVING	3high	NEUT	ER+/HER2- High Prolif	LumB	NO	YES	YES	IDC	+	-	+	LumB	7.5017	N1	G3	Positive	Negative	Positive
MB-0412	ER+	ER+	ER+	136.167	LIVING	Living	136.167	4085	DiseaseFree	6	1	54.06	r	5.038	pos	post	BREAST CONSERVING	3high	NEUT	ER+/HER2- High Prolif	LumB	NO	YES	YES	IDC	+	-	-	LumB	7.9401	N1	G3	Positive	Negative	Negative
MB-0429	ER+	ER+	ER+	74.4667	DECEASED	Died of Other Causes	74.4667	2234	DiseaseFree	1	1	78.86	r	6.08	pos	post	MASTECTOMY	3high	GAIN	ER+/HER2- High Prolif	LumB	NO	YES	YES	ILC	+	-	+	LumB	6.8087	N2	G3	Positive	Negative	Positive
MB-0437	ER+	ER+	ER+	90.5667	LIVING	Living	90.5667	2717	DiseaseFree	4ER+	1	82.17	r	4.03	pos	post	BREAST CONSERVING	1low	LOSS	ER+/HER2- High Prolif	LumB	NO	YES	YES	IDC	+	-	+	LumB	6.7046	N1	G2	Positive	Negative	Positive
MB-0439	ER+	ER+	ER+	112.133	LIVING	Living	112.133	3364	DiseaseFree	8	1	50.32	l	3.03	pos	post	MASTECTOMY	3high	NEUT	ER+/HER2- High Prolif	LumB	NO	YES	NO	IDC-MUC	+	-	+	LumB	6.9725	N0	G2	Positive	Negative	Positive
MB-0440	ER+	ER+	ER+	100.833	LIVING	Living	100.833	3025	DiseaseFree	1	1	56.73	l	5.052	pos	post	BREAST CONSERVING	3high	NEUT	ER+/HER2- High Prolif	LumB	YES	YES	YES	IDC	+	-	-	LumB	7.473	N1	G3	Positive	Negative	Negative
MB-0452	ER+	ER+	ER+	62.8	LIVING	Living	62.8	1884	DiseaseFree	9	1	54.43	l	4.046	pos	post	BREAST CONSERVING	2moderate	GAIN	ER+/HER2- High Prolif	LumB	NO	YES	YES	IDC	+	-	-	LumB	6.4934	N0	G3	Positive	Negative	Negative
MB-0455	ER+	ER+	ER+	99.3333	LIVING	Living	99.3333	2980	DiseaseFree	10	1	56.84	l	3.036	pos	post	BREAST CONSERVING	2moderate	LOSS	ER+/HER2- High Prolif	LumB	NO	YES	YES	IDC	+	-	+	LumB	6.5637	N0	G2	Positive	Negative	Positive
MB-0459	ER+	ER+	ER+	35.6	DECEASED	Died of Other Causes	35.6	1068	DiseaseFree	6	1	85.09	l	5.068	pos	post	MASTECTOMY	1low	GAIN	ER+/HER2- High Prolif	LumB	NO	YES	YES	IDC	+	-	-	LumB	7.9344	N1	G3	Positive	Negative	Negative
MB-0469	ER+	ER+	ER+	131.267	LIVING	Living	131.267	3938	DiseaseFree	6	1	67.94	l	5.078	pos	post	MASTECTOMY	2moderate	GAIN	ER+/HER2- High Prolif	LumB	YES	YES	YES	IDC	+	-	+	LumB	7.4627	N1	G3	Positive	Negative	Positive
MB-0472	ER+	ER+	ER+	27.4	LIVING	Living	27.4	822	DiseaseFree	7	1	59.34	l	1.022	pos	post	BREAST CONSERVING	3high	NEUT	ER+/HER2- High Prolif	LumB	NO	NO	YES	OTHER INVASIVE	+	-	+	LumB	6.4546	N0		Positive	Negative	Positive
MB-0492	ER+	ER+	ER+	81.1333	DECEASED	Died of Other Causes	81.1333	2434	DiseaseFree	8	1	85.21	r	4.056	pos	post	BREAST CONSERVING		NEUT	ER+/HER2- High Prolif	LumB	NO	YES	YES	IDC	+	-	+	LumB	5.9116	N0	G3	Positive	Negative	Positive
MB-0514	ER+	ER+	ER+	13.4	LIVING	Living	13.4	402	DiseaseFree	3	1	42.89	r	4.04	pos	pre	BREAST CONSERVING	3high	NEUT	ER+/HER2- High Prolif	LumB	YES	YES	YES	IDC+ILC	+	-	+	LumB	6.6566	N1	G2	Positive	Negative	Positive
MB-0526	ER+	ER+	ER+	139.633	DECEASED	Died of Other Causes	139.633	4189	DiseaseFree	2	1	72.18	NaN	4.03	neg	post	BREAST CONSERVING	3high	NEUT	ER+/HER2- High Prolif	LumB	NO	NO	NO	IDC	+	-	+	LumB	7.0747	N0	G3	Positive	Negative	Positive
MB-0536	ER+	ER+	ER+	147.367	DECEASED	Died of Other Causes	147.367	4421	DiseaseFree	1	1	67.88	r	4.04	pos	post	BREAST CONSERVING	3high	NEUT	ER+/HER2- High Prolif	LumB	NO	YES	YES	IDC	+	-	-	LumB	7.146	N0	G3	Positive	Negative	Negative
MB-0544	ER+	ER+	ER+	79.3333	DECEASED	Died of Other Causes	79.3333	2380	DiseaseFree	8	1	74.46	l	5.104	pos	post	MASTECTOMY	1low	NEUT	ER+/HER2- Low Prolif	LumB	YES	YES	YES	IDC+ILC	+	-	+	LumB	6.692	N1	G3	Positive	Negative	Positive
MB-0570	ER+	ER+	ER+	272.2	LIVING	Living	272.2	8166	DiseaseFree	6	1	68.99	l	4.04	pos	post	BREAST CONSERVING	3high	GAIN	ER+/HER2- High Prolif	LumB	NO	YES	YES	IDC	+	-	+	LumB	7.1015	N0	G3	Positive	Negative	Positive
MB-0577	ER+	ER+	ER+	65.4	LIVING	Living	65.4	1962	DiseaseFree	7	1	51.42	l	3.02	pos	post	BREAST CONSERVING	1low	NEUT	ER+/HER2- High Prolif	LumB	NO	YES	YES	IDC-MUC	+	-	-	LumB	6.7191	N0	G2	Positive	Negative	Negative
MB-0579	ER+	ER+	ER+	92.7667	DECEASED	Died of Other Causes	92.7667	2783	DiseaseFree	7	1	70.53	l	4.058	pos	post	BREAST CONSERVING	2moderate	GAIN	ER+/HER2- Low Prolif	LumB	NO	YES	YES	IDC	+	-	-	LumB	7.2385	N1	G2	Positive	Negative	Negative
MB-0584	ER+	ER+	ER+	118.2	LIVING	Living	118.2	3546	DiseaseFree	7	1	41.31	r	4.04	pos	pre	MASTECTOMY	3high	NEUT	ER+/HER2- High Prolif	LumB	NO	YES	NO	IDC	+	-	+	LumB	6.9421	N0	G3	Positive	Negative	Positive
MB-0590	ER+	ER+	ER+	72.4667	DECEASED	Died of Other Causes	72.4667	2174	DiseaseFree	9	1	60.27	r	6.06	pos	post	MASTECTOMY	3high	GAIN	ER+/HER2- High Prolif	LumB	YES	YES	YES	IDC	+	-	+	LumB	7.8836	N3	G3	Positive	Negative	Positive
MB-0594	ER+	ER+	ER+	44.2333	LIVING	Living	44.2333	1327	DiseaseFree	4ER+	1	77.96	r	5.09	pos	post	MASTECTOMY	3high	LOSS	ER+/HER2- High Prolif	LumB	NO	YES	YES	IDC	+	-	-	LumB	6.4992	N1	G3	Positive	Negative	Negative
MB-0611	ER+	ER+	ER+	104.533	LIVING	Living	104.533	3136	DiseaseFree	9	1	75.65	r	4.048	pos	post	MASTECTOMY	1low	GAIN	ER+/HER2- High Prolif	LumB	NO	YES	NO	IDC	+	-	+	LumB	6.8117	N0	G3	Positive	Negative	Positive
MB-0616	ER+	ER+	ER+	29.0333	DECEASED	Died of Other Causes	29.0333	871	DiseaseFree	7	1	75.98	l	5.076	pos	post	MASTECTOMY	3high	NEUT	ER+/HER2- High Prolif	LumB	NO	YES	YES	IDC+ILC	+	-	-	LumB	7.2257	N1	G3	Positive	Negative	Negative
MB-0618	ER+	ER+	ER+	101.9	LIVING	Living	101.9	3057	DiseaseFree	3	1	63.86	r	3.034	pos	post	MASTECTOMY	2moderate	NEUT	ER+/HER2- Low Prolif	LumB	NO	YES	NO	IDC	+	-	+	LumB	6.4835	N0	G2	Positive	Negative	Positive
MB-0637	ER+	ER+	ER+	80.6667	LIVING	Living	80.6667	2420	DiseaseFree	10	1	75.71	r	4.062	pos	post	MASTECTOMY	3high	NEUT	ER+/HER2- High Prolif	LumB	NO	YES	YES	IDC	+	-	+	LumB	6.9806	N0	G3	Positive	Negative	Positive
MB-2613	ER+	ER+	ER+	163.4	LIVING	Living	163.4	4902	DiseaseFree	1	2	59.63	l	4.04	pos	post	MASTECTOMY	3high	NEUT	ER+/HER2- High Prolif	LumB	NO	YES	NO	IDC	+	-	+	LumB	7.3969	N0	G3	Positive	Negative	Positive
MB-2629	ER+	ER+	ER+	279.1	LIVING	Living	279.1	8373	DiseaseFree	3	2	61.22	l	5.03	pos	post	MASTECTOMY	2moderate	NEUT	NaN	LumB	NO	YES	YES	IDC	+	-	-	LumB	6.6136	N1	G3	Positive	Negative	Negative
MB-2634	ER+	ER+	ER+	274.033	LIVING	Living	274.033	8221	DiseaseFree	2	2	70.69	l	4.02	pos	post	BREAST CONSERVING	3high	GAIN	ER+/HER2- High Prolif	LumB	NO	YES	YES	IDC	+	-	+	LumB	7.597	N0	G3	Positive	Negative	Positive
MB-2686	ER+	ER+	ER+	177.267	LIVING	Living	177.267	5318	DiseaseFree	1	2	68.76	l	5.034	pos	post	BREAST CONSERVING	3high	NEUT	ER+/HER2- High Prolif	LumB	NO	YES	YES	IDC	+	-	-	LumB	7.1733	N1	G3	Positive	Negative	Negative
MB-2705	ER+	ER+	ER+	163.733	LIVING	Living	163.733	4912	DiseaseFree	3	2	61.78	l	3.03	pos	post	BREAST CONSERVING	3high	NEUT	ER+/HER2- High Prolif	LumB	NO	NO	YES	IDC-TUB	+	-	-	LumB	6.4877	N0	G2	Positive	Negative	Negative
MB-2730	ER+	ER+	ER+	133.733	LIVING	Living	133.733	4012	DiseaseFree	1	2	61.99	l	6.07	pos	post	MASTECTOMY	3high	NEUT	ER+/HER2- High Prolif	LumB	NO	YES	YES	IDC	+	-	-	LumB	6.4907	N2	G3	Positive	Negative	Negative
MB-2735	ER+	ER+	ER+	274.5	LIVING	Living	274.5	8235	DiseaseFree	6	2	49.94	l	5.024	neg	pre	BREAST CONSERVING	3high	GAIN	HER2+	LumB	YES	NO	YES	IDC	+	-	-	LumB	6.8764	N1	G3	Positive	Negative	Negative
MB-2763	ER+	ER+	ER+	275.6	LIVING	Living	275.6	8268	DiseaseFree	4ER+	2	70.32	r	3.052	pos	post	MASTECTOMY	2moderate	NEUT	ER+/HER2- High Prolif	LumB	NO	YES	NO	MIXED NST AND A SPECIAL TYPE	+	-	+	LumB	6.3996	N0	G2	Positive	Negative	Positive
MB-2765	ER+	ER+	ER+	227.867	DECEASED	Died of Other Causes	227.867	6836	DiseaseFree	3	2	65.79	l	4.034	pos	post	BREAST CONSERVING	2moderate	GAIN	ER+/HER2- Low Prolif	claudin-low	NO	YES	YES	IDC	+	-	+	LumB	5.9274	N0	G3	Positive	Negative	Positive
MB-2767	ER+	ER+	ER+	271.333	LIVING	Living	271.333	8140	DiseaseFree	2	2	53.11	l	5.042	pos	post	BREAST CONSERVING	3high	NEUT	ER+/HER2- High Prolif	LumB	NO	YES	YES	IDC	+	-	+	LumB	6.4703	N1	G3	Positive	Negative	Positive
MB-2769	ER+	ER+	ER+	160	LIVING	Living	160	4800	DiseaseFree	7	2	59.9	l	3.03	pos	post	BREAST CONSERVING	3high	NEUT	ER+/HER2- High Prolif	LumB	NO	NO	YES	ILC	+	-	+	LumB	6.3201	N0	G2	Positive	Negative	Positive
MB-2772	ER+	ER+	ER+	150.733	DECEASED	Died of Other Causes	150.733	4522	DiseaseFree	6	2	54.4	r	4.034	pos	post	BREAST CONSERVING	2moderate	LOSS	ER+/HER2- High Prolif	LumB	NO	YES	YES	IDC	+	-	+	LumB	6.2592	N0	G3	Positive	Negative	Positive
MB-2774	ER+	ER+	ER+	131.667	DECEASED	Died of Other Causes	131.667	3950	DiseaseFree	7	2	66.06	r	5.07	pos	post	MASTECTOMY	2moderate	LOSS	ER+/HER2- High Prolif	LumB	NO	YES	NO	IDC-TUB	+	-	+	LumB	6.5299	N2	G2	Positive	Negative	Positive
MB-2781	ER+	ER+	ER+	40.4333	DECEASED	Died of Other Causes	40.4333	1213	DiseaseFree	1	2	64.32	l	4.06	pos	post	MASTECTOMY	2moderate	GAIN	ER+/HER2- High Prolif	LumB	NO	YES	NO	ILC	+	-	+	LumB	6.7052	N1	G2	Positive	Negative	Positive
MB-2793	ER+	ER+	ER+	267.233	LIVING	Living	267.233	8017	DiseaseFree	8	2	67.62	r	3.05	pos	post	MASTECTOMY	3high	NEUT	ER+/HER2- High Prolif	LumB	NO	YES	NO	IDC	+	-	+	LumB	6.4923	N0	G2	Positive	Negative	Positive
MB-2795	ER+	ER+	ER+	272.1	LIVING	Living	272.1	8163	DiseaseFree	1	2	42.07	r	3.024	pos	pre	BREAST CONSERVING	2moderate	NEUT	ER+/HER2- Low Prolif	claudin-low	NO	NO	YES	IDC	+	-	-	LumB	5.8854	N0	G2	Positive	Negative	Negative
MB-2814	ER+	ER+	ER+	231.033	DECEASED	Died of Other Causes	231.033	6931	DiseaseFree	3	2	65.25	r	3.026	pos	post	BREAST CONSERVING	2moderate	GAIN	ER+/HER2- High Prolif	LumB	NO	NO	YES	IDC	+	-	+	LumB	6.2921	N0	G2	Positive	Negative	Positive
MB-2844	ER+	ER+	ER+	146.733	LIVING	Living	146.733	4402	DiseaseFree	9	2	60.76	r	4.038	pos	post	MASTECTOMY	3high	GAIN	HER2+	LumB	NO	YES	NO	IDC	+	-	-	LumB	6.6947	N0	G3	Positive	Negative	Negative
MB-2853	ER+	ER+	ER+	269.633	LIVING	Living	269.633	8089	DiseaseFree	6	2	36.25	r	3.046	pos	pre	BREAST CONSERVING	2moderate	NEUT	ER+/HER2- High Prolif	LumB	NO	NO	YES	IDC-MUC	+	-	-	LumB	6.3489	N0	G2	Positive	Negative	Negative
MB-2858	ER+	ER+	ER+	141.567	DECEASED	Died of Other Causes	141.567	4247	DiseaseFree	1	2	63.94	r	4.052	pos	post	MASTECTOMY	2moderate	NEUT	ER+/HER2- High Prolif	LumB	NO	YES	NO	MIXED NST AND A SPECIAL TYPE	+	-	+	LumB	7.0444	N0	G3	Positive	Negative	Positive
MB-2919	ER+	ER+	ER+	240.033	DECEASED	Died of Other Causes	240.033	7201	DiseaseFree	8	2	59.13	l	2.04	pos	post	MASTECTOMY	1low	NEUT	ER+/HER2- Low Prolif	LumB	NO	NO	NO	IDC-MUC	+	-	+	LumB	6.0939	N0	G1	Positive	Negative	Positive
MB-2931	ER+	ER+	ER+	228.1	DECEASED	Died of Other Causes	228.1	6843	DiseaseFree	8	2	46.9	l	3.034	pos	pre	MASTECTOMY		NEUT	ER+/HER2- Low Prolif	LumB	NO	NO	NO	IDC	+	-	+	LumB	5.8384	N0	G2	Positive	Negative	Positive
MB-2932	ER+	ER+	ER+	108.433	LIVING	Living	108.433	3253	DiseaseFree	2	2	63.1	r	4.036	pos	post	BREAST CONSERVING		NEUT	ER+/HER2- High Prolif	LumB	NO	YES	YES	IDC	+	-	+	LumB	6.9864	N0	G3	Positive	Negative	Positive
MB-3016	ER+	ER+	ER+	258.867	LIVING	Living	258.867	7766	DiseaseFree	2	2	56.83	r	4.02	pos	post	MASTECTOMY	3high	NEUT	ER+/HER2- High Prolif	LumB	NO	YES	NO	IDC	+	-	+	LumB	6.8101	N0	G3	Positive	Negative	Positive
MB-3050	ER+	ER+	ER+	255.1	DECEASED	Died of Other Causes	255.1	7653	DiseaseFree	2	2	59.53	r	4.06	pos	post	MASTECTOMY	2moderate	NEUT	ER+/HER2- High Prolif	LumB	NO	YES	NO	IDC	+	-	-	LumB	6.543	N0	G3	Positive	Negative	Negative
MB-3092	ER+	ER+	ER+	152.333	DECEASED	Died of Other Causes	152.333	4570	DiseaseFree	8	2	56.73	l	5.076	pos	post	MASTECTOMY	3high	NEUT	ER+/HER2- High Prolif	LumB	NO	YES	YES	IDC+ILC	+	-	+	LumB	7.0449	N1	G3	Positive	Negative	Positive
MB-3300	ER+	ER+	ER+	247	LIVING	Living	247	7410	DiseaseFree	7	2	64.99	l	3.038	pos	post	MASTECTOMY	2moderate	NEUT	ER+/HER2- High Prolif	LumB	NO	NO	NO	IDC	+	-	-	LumB	6.0376	N0	G2	Positive	Negative	Negative
MB-3301	ER+	ER+	ER+	248.767	LIVING	Living	248.767	7463	DiseaseFree	8	2	49.5	l	3.064	pos	pre	MASTECTOMY		NEUT	ER+/HER2- High Prolif	LumB	NO	YES	NO	IDC-TUB	+	-	+	LumB	6.7303	N0	G2	Positive	Negative	Positive
MB-3303	ER+	ER+	ER+	243.9	LIVING	Living	243.9	7317	DiseaseFree	4ER+	2	63.96	r	5.04	pos	post	MASTECTOMY	3high	NEUT	ER+/HER2- High Prolif	LumB	NO	YES	YES	OTHER	+	-	+	LumB	6.1047	N1	G3	Positive	Negative	Positive
MB-3350	ER+	ER+	ER+	227.8	DECEASED	Died of Other Causes	227.8	6834	DiseaseFree	3	2	62.62	l	3.06	pos	post	MASTECTOMY	2moderate	NEUT	ER+/HER2- High Prolif	LumB	NO	YES	NO	IDC	+	-	+	LumB	6.3577	N0	G2	Positive	Negative	Positive
MB-3371	ER+	ER+	ER+	241.267	LIVING	Living	241.267	7238	DiseaseFree	8	2	66.15	l	3.032	pos	post	BREAST CONSERVING	3high	GAIN	ER+/HER2- High Prolif	LumB	NO	NO	YES	IDC	+	-	-	LumB	6.4242	N0	G2	Positive	Negative	Negative
MB-3388	ER+	ER+	ER+	228.6	DECEASED	Died of Other Causes	228.6	6858	DiseaseFree	8	2	59.3	l	5.04	pos	post	MASTECTOMY	3high	GAIN	ER+/HER2- High Prolif	LumB	NO	YES	YES	IDC	+	-	+	LumB	7.0021	N1	G3	Positive	Negative	Positive
MB-3389	ER+	ER+	ER+	240.7	LIVING	Living	240.7	7221	DiseaseFree	6	2	63.34	l	4.04	pos	post	BREAST CONSERVING	3high	GAIN	ER+/HER2- High Prolif	LumB	NO	YES	YES	IDC	+	-	-	LumB	8.1899	N0	G3	Positive	Negative	Negative
MB-3417	ER+	ER+	ER+	103.467	LIVING	Living	103.467	3104	DiseaseFree	7	2	59.16	l	3.04	pos	post	BREAST CONSERVING		NEUT	ER+/HER2- High Prolif	LumB	NO	YES	YES	IDC	+	-	+	LumB	6.8359	N0	G2	Positive	Negative	Positive
MB-3437	ER+	ER+	ER+	108.767	LIVING	Living	108.767	3263	DiseaseFree	4ER+	2	70.52	l	4.042	pos	post	MASTECTOMY	2moderate	NEUT	ER+/HER2- High Prolif	LumB	NO	YES	YES	IDC	+	-	+	LumB	6.2785	N0	G3	Positive	Negative	Positive
MB-3459	ER+	ER+	ER+	241.4	LIVING	Living	241.4	7242	DiseaseFree	7	2	57.66	r	3.04	pos	post	MASTECTOMY	3high	GAIN	ER+/HER2- High Prolif	claudin-low	NO	NO	NO	IDC	+	-	+	LumB	6.324	N0	G2	Positive	Negative	Positive
MB-3487	ER+	ER+	ER+	237.133	LIVING	Living	237.133	7114	DiseaseFree	1	2	43.58	l	4.054	pos	pre	MASTECTOMY	3high	GAIN	ER+/HER2- High Prolif	LumB	NO	YES	YES	IDC	+	-	-	LumB	7.2603	N0	G3	Positive	Negative	Negative
MB-3506	ER+	ER+	ER+	240.833	LIVING	Living	240.833	7225	DiseaseFree	1	2	39.28	r	5.032	pos	pre	MASTECTOMY	3high	LOSS	ER+/HER2- High Prolif	LumB	NO	YES	YES	OTHER	+	-	+	LumB	7.4048	N1	G3	Positive	Negative	Positive
MB-3525	ER+	ER+	ER+	236.7	LIVING	Living	236.7	7101	DiseaseFree	1	2	65.56	l	6.054	pos	post	BREAST CONSERVING	3high	GAIN	ER+/HER2- High Prolif	LumB	NO	YES	YES	IDC	+	-	-	LumB	6.8394	N2	G3	Positive	Negative	Negative
MB-3600	ER+	ER+	ER+	214.7	LIVING	Living	214.7	6441	DiseaseFree	9	2	60.15	l	4.024	pos	post	BREAST CONSERVING	3high	NEUT	ER+/HER2- High Prolif	LumB	NO	YES	YES	IDC	+	-	+	LumB	6.902	N1	G2	Positive	Negative	Positive
MB-3614	ER+	ER+	ER+	235.4	LIVING	Living	235.4	7062	DiseaseFree	1	2	63.95	l	5.068	pos	post	MASTECTOMY	2moderate	NEUT	ER+/HER2- High Prolif	LumB	NO	YES	YES	IDC	+	-	+	LumB	6.5266	N1	G3	Positive	Negative	Positive
MB-3840	ER+	ER+	ER+	287.233	LIVING	Living	287.233	8617	DiseaseFree	6	2	53.89	l	3.032	pos	post	BREAST CONSERVING	3high	NEUT	ER+/HER2- High Prolif	LumB	NO	NO	YES	IDC	+	-	-	LumB	6.8741	N0	G2	Positive	Negative	Negative
MB-3842	ER+	ER+	ER+	226.067	LIVING	Living	226.067	6782	DiseaseFree	1	2	54.6	l	5.048	pos	post	BREAST CONSERVING	3high	NEUT	ER+/HER2- High Prolif	LumB	NO	YES	YES	IDC	+	-	-	LumB	6.6088	N1	G3	Positive	Negative	Negative
MB-4005	ER+	ER+	ER+	188.367	LIVING	Living	188.367	5651	DiseaseFree	3	3	66.37	r	3.036	pos	post	MASTECTOMY	2moderate	NEUT	NaN	claudin-low	NO	YES	YES	ILC	+	-	+	LumB	7.1528	N0	G2	Positive	Negative	Positive
MB-4017	ER+	ER+	ER+	139.3	DECEASED	Died of Other Causes	139.3	4179	DiseaseFree	6	3	76.17	l	5.08	pos	post	MASTECTOMY	3high	NEUT	ER+/HER2- High Prolif	LumB	NO	YES	NO	IDC	+	-	-	LumB	7.0813	N1	G3	Positive	Negative	Negative
MB-4139	ER+	ER+	ER+	165.4	DECEASED	Died of Other Causes	165.4	4962	DiseaseFree	8	3	63.05	r	2.04	pos	post	MASTECTOMY	3high	NEUT	ER+/HER2- High Prolif	LumB	NO	NO	NO	IDC	+	-	+	LumB	7.4247	N0		Positive	Negative	Positive
MB-4154	ER+	ER+	ER+	49.5667	DECEASED	Died of Other Causes	49.5667	1487	DiseaseFree	4ER+	3	54.22	l	4.06	pos	post	MASTECTOMY	2moderate	NEUT	ER+/HER2- High Prolif	LumB	NO	NO	YES	IDC	+	-	+	LumB	7.2448	N0	G3	Positive	Negative	Positive
MB-4318	ER+	ER+	ER+	17.1333	DECEASED	Died of Other Causes	17.1333	514	DiseaseFree	1	3	72.44	l	5.04	pos	post	MASTECTOMY	2moderate	NEUT	NaN	LumB	NO	YES	YES	IDC	+	-	+	LumB	7.4654	N1	G3	Positive	Negative	Positive
MB-4591	ER+	ER+	ER+	41.1667	DECEASED	Died of Other Causes	41.1667	1235	DiseaseFree	9	3	71.93	r	4.05	pos	post	BREAST CONSERVING	3high	NEUT	NaN	LumB	NO	NO	YES	IDC	+	-	+	LumB	6.8466	N0	G3	Positive	Negative	Positive
MB-4618	ER+	ER+	ER+	267.4	LIVING	Living	267.4	8022	DiseaseFree	1	3	40.05	r	3.024	pos	pre	BREAST CONSERVING	3high	GAIN	ER+/HER2- High Prolif	LumB	NO	NO	YES	IDC	+	-	+	LumB	7.2215	N0	G2	Positive	Negative	Positive
MB-4630	ER+	ER+	ER+	95.8333	DECEASED	Died of Other Causes	95.8333	2875	DiseaseFree	8	3	67.48	r	3.07	pos	post	MASTECTOMY	2moderate	GAIN	ER+/HER2- High Prolif	LumB	NO	NO	NO	ILC	+	-	+	LumB	6.909	N0		Positive	Negative	Positive
MB-4648	ER+	ER+	ER+	168.533	DECEASED	Died of Other Causes	168.533	5056	DiseaseFree	1	3	75.19	l	4.04	pos	post	MASTECTOMY	3high	GAIN	ER+/HER2- High Prolif	LumB	NO	NO	NO	IDC	+	-	+	LumB	7.3452	N0	G3	Positive	Negative	Positive
MB-4649	ER+	ER+	ER+	16.8333	DECEASED	Died of Other Causes	16.8333	505	DiseaseFree	3	3	61.67	r	3.05	pos	post	BREAST CONSERVING	3high	NEUT	ER+/HER2- High Prolif	LumB	NO	NO	YES	IDC	+	-	-	LumB	6.8201	N0	G2	Positive	Negative	Negative
MB-4654	ER+	ER+	ER+	64.3	DECEASED	Died of Other Causes	64.3	1929	DiseaseFree	8	3	80.82	r	4.04	pos	post	BREAST CONSERVING		NEUT	ER+/HER2- High Prolif	LumB	NO	YES	YES	IDC	+	-	+	LumB	6.3918	N0	G3	Positive	Negative	Positive
MB-4669	ER+	ER+	ER+	119.467	DECEASED	Died of Other Causes	119.467	3584	DiseaseFree	6	3	68.82	r	4.04	pos	post	BREAST CONSERVING	1low	LOSS	ER+/HER2- High Prolif	LumB	NO	YES	YES	IDC	+	-	-	LumB	6.7453	N0	G3	Positive	Negative	Negative
MB-4685	ER+	ER+	ER+	43.3	DECEASED	Died of Other Causes	43.3	1299	DiseaseFree	6	3	73.6	r	6.1	pos	post	MASTECTOMY	3high	NEUT	ER+/HER2- High Prolif	LumB	NO	YES	YES	IDC	+	-	-	LumB	6.5913	N2	G3	Positive	Negative	Negative
MB-4702	ER+	ER+	ER+	300.867	LIVING	Living	300.867	9026	DiseaseFree	9	3	52.13	r	4.07	pos	post	MASTECTOMY	3high	NEUT	ER+/HER2- High Prolif	LumB	NO	YES	NO	IDC	+	-	-	LumB	6.4325	N0	G3	Positive	Negative	Negative
MB-4723	ER+	ER+	ER+	211.967	LIVING	Living	211.967	6359	DiseaseFree	1	3	64.76	l	4.03	pos	post	MASTECTOMY	2moderate	GAIN	ER+/HER2- High Prolif	LumB	NO	NO	YES	IDC	+	-	-	LumB	7.0056	N0	G3	Positive	Negative	Negative
MB-4737	ER+	ER+	ER+	122.2	LIVING	Living	122.2	3666	DiseaseFree	1	3	52.29	l	5.092	pos	post	MASTECTOMY	2moderate	LOSS	ER+/HER2- High Prolif	LumB	NO	YES	NO	IDC	+	-	-	LumB	7.4921	N1	G3	Positive	Negative	Negative
MB-4791	ER+	ER+	ER+	173.833	DECEASED	Died of Other Causes	173.833	5215	DiseaseFree	4ER+	3	83.49	l	2.04	pos	post	MASTECTOMY	2moderate	NEUT	ER+/HER2- High Prolif	LumB	NO	NO	NO	IDC	+	-	-	LumB	6.2966	N0	G1	Positive	Negative	Negative
MB-4818	ER+	ER+	ER+	76.2333	DECEASED	Died of Other Causes	76.2333	2287	DiseaseFree	3	3	75.74	l	4.114	pos	post	MASTECTOMY	3high	NEUT	ER+/HER2- Low Prolif	LumB	NO	YES	YES	IDC	+	-	-	LumB	6.341	N1	G2	Positive	Negative	Negative
MB-4829	ER+	ER+	ER+	176.267	DECEASED	Died of Other Causes	176.267	5288	DiseaseFree	7	3	83.27	l	2.02	pos	post	BREAST CONSERVING	2moderate	NEUT	ER+/HER2- High Prolif	LumB	NO	YES	YES	IDC	+	-	-	LumB	7.9312	N1		Positive	Negative	Negative
MB-4838	ER+	ER+	ER+	200.767	DECEASED	Died of Other Causes	200.767	6023	DiseaseFree	8	3	74.39	r	3.198	pos	post	BREAST CONSERVING	3high	GAIN	NaN	LumB	NO	YES	YES	IDC	+	-	-	LumB	7.7384	N0	G2	Positive	Negative	Negative
MB-4839	ER+	ER+	ER+	299.4	LIVING	Living	299.4	8982	DiseaseFree	3	3	67.26	l	1.024	NaN	post	MASTECTOMY	2moderate	NEUT	ER+/HER2- High Prolif	LumB	NO	NO	NO	IDC	+	-	+	LumB	6.172	N0		Positive	Negative	Positive
MB-4862	ER+	ER+	ER+	187.3	LIVING	Living	187.3	5619	DiseaseFree	1	3	64.32	l	4.046	pos	post	BREAST CONSERVING	3high	NEUT	ER+/HER2- High Prolif	LumB	NO	YES	YES	IDC	+	-	+	LumB	7.4541	N0	G3	Positive	Negative	Positive
MB-4900	ER+	ER+	ER+	224.6	LIVING	Living	224.6	6738	DiseaseFree	6	3	47.61	l	3.036	pos	pre	MASTECTOMY	3high	NEUT	ER+/HER2- High Prolif	LumB	NO	YES	NO	IDC	+	-	-	LumB	6.9507	N0	G2	Positive	Negative	Negative
MB-4925	ER+	ER+	ER+	102.767	DECEASED	Died of Other Causes	102.767	3083	DiseaseFree	7	3	76.54	l	4.05	pos	post	MASTECTOMY	2moderate	NEUT	NaN	LumB	NO	YES	NO	IDC	+	-	+	LumB	6.5013	N1	G2	Positive	Negative	Positive
MB-4934	ER+	ER+	ER+	70.2333	LIVING	Living	70.2333	2107	DiseaseFree	7	3	74.85	r	5.056	pos	post	MASTECTOMY	3high	NEUT	ER+/HER2- High Prolif	LumB	NO	YES	YES	IDC	+	-	+	LumB	7.1283	N2	G2	Positive	Negative	Positive
MB-4944	ER+	ER+	ER+	237.267	DECEASED	Died of Other Causes	237.267	7118	DiseaseFree	2	3	77.77	l	3.036	pos	post	BREAST CONSERVING	3high	NEUT	ER+/HER2- High Prolif	LumB	NO	NO	YES	IDC	+	-	+	LumB	7.1682	N0	G2	Positive	Negative	Positive
MB-4949	ER+	ER+	ER+	216.967	LIVING	Living	216.967	6509	DiseaseFree	1	3	69.75	l	4.044	pos	post	MASTECTOMY	2moderate	NEUT	NaN	LumB	NO	NO	NO	IDC	+	-	-	LumB	7.6328	N0	G3	Positive	Negative	Negative
MB-4991	ER+	ER+	ER+	126.867	LIVING	Living	126.867	3806	DiseaseFree	6	3	77.13	r	5.08	pos	post	MASTECTOMY	3high	GAIN	ER+/HER2- High Prolif	LumB	NO	YES	NO	IDC	+	-	-	LumB	6.8561	N1	G3	Positive	Negative	Negative
MB-4994	ER+	ER+	ER+	174.133	DECEASED	Died of Other Causes	174.133	5224	DiseaseFree	8	3	77.54	l	3.044	pos	post	BREAST CONSERVING	3high	NEUT	ER+/HER2- High Prolif	LumB	NO	NO	YES	IDC	+	-	+	LumB	7.0474	N0	G2	Positive	Negative	Positive
MB-5014	ER+	ER+	ER+	213.367	LIVING	Living	213.367	6401	DiseaseFree	6	3	69.93	l	5.04	pos	post	BREAST CONSERVING	2moderate	NEUT	ER+/HER2- High Prolif	LumB	NO	YES	YES	IDC	+	-	+	LumB	7.1178	N1	G3	Positive	Negative	Positive
MB-5040	ER+	ER+	ER+	79.1667	DECEASED	Died of Other Causes	79.1667	2375	DiseaseFree	6	3	72.73	l	4.08	pos	post	MASTECTOMY	3high	NEUT	ER+/HER2- High Prolif	LumB	NO	YES	NO	IDC	+	-	-	LumB	6.8354	N0	G3	Positive	Negative	Negative
MB-5044	ER+	ER+	ER+	139.433	LIVING	Living	139.433	4183	DiseaseFree	4ER+	3	55.56	l	3.034	pos	post	BREAST CONSERVING	3high	NEUT	ER+/HER2- High Prolif	LumB	NO	NO	YES	IDC	+	-	-	LumB	6.6685	N0	G2	Positive	Negative	Negative
MB-5049	ER+	ER+	ER+	255.3	LIVING	Living	255.3	7659	DiseaseFree	8	3	61.76	l	3.034	pos	post	MASTECTOMY	2moderate	NEUT	ER+/HER2- High Prolif	LumB	NO	NO	NO	IDC	+	-	+	LumB	7.1527	N0	G2	Positive	Negative	Positive
MB-5060	ER+	ER+	ER+	150.1	DECEASED	Died of Other Causes	150.1	4503	DiseaseFree	8	3	75.01	r	4.05	pos	post	BREAST CONSERVING	3high	NEUT	ER+/HER2- High Prolif	LumB	NO	YES	YES	IDC	+	-	-	LumB	6.5769	N1	G2	Positive	Negative	Negative
MB-5061	ER+	ER+	ER+	39.4333	LIVING	Living	39.4333	1183	DiseaseFree	7	3	71.05	l	4.05	pos	post	BREAST CONSERVING	3high	NEUT	ER+/HER2- High Prolif	LumB	NO	YES	YES	IDC	+	-	+	LumB	7.5419	N1	G2	Positive	Negative	Positive
MB-5097	ER+	ER+	ER+	61.6	LIVING	Living	61.6	1848	DiseaseFree	1	3	56.33	r	3.044	pos	post	MASTECTOMY	3high	NEUT	ER+/HER2- High Prolif	LumB	NO	YES	NO	IDC	+	-	+	LumB	6.9889	N0	G2	Positive	Negative	Positive
MB-5127	ER+	ER+	ER+	191.467	DECEASED	Died of Other Causes	191.467	5744	DiseaseFree	1	3	74.98	l	4.06	pos	post	MASTECTOMY	1low	UNDEF	ER+/HER2- High Prolif	LumB	NO	NO	YES	IDC	+	-	+	LumB	6.7563	N0	G3	Positive	Negative	Positive
MB-5139	ER+	ER+	ER+	89.9667	DECEASED	Died of Other Causes	89.9667	2699	DiseaseFree	1	3	69.16	r	6.058	pos	post	MASTECTOMY	3high	LOSS	ER+/HER2- High Prolif	LumB	NO	YES	YES	IDC	+	-	-	LumB	6.5078	N2	G3	Positive	Negative	Negative
MB-5144	ER+	ER+	ER+	213.033	LIVING	Living	213.033	6391	DiseaseFree	9	3	57.14	r	3.034	pos	post	BREAST CONSERVING	3high	GAIN	ER+/HER2- High Prolif	LumB	NO	YES	YES	IDC	+	-	+	LumB	7.5822	N0	G2	Positive	Negative	Positive
MB-5167	ER+	ER+	ER+	208.4	LIVING	Living	208.4	6252	DiseaseFree	8	3	60.46	l	1.06	pos	post	MASTECTOMY	2moderate	NEUT	ER+/HER2- High Prolif	LumB	NO	YES	NO	ILC	+	-	+	LumB	6.4259	N0		Positive	Negative	Positive
MB-5177	ER+	ER+	ER+	65.2333	DECEASED	Died of Other Causes	65.2333	1957	DiseaseFree	4ER+	3	68.53	r	5	pos	post	NaN		LOSS	ER+/HER2- High Prolif	claudin-low	NO	YES	NO	IDC	+	-	-	LumB	6.7065	N1	G3	Positive	Negative	Negative
MB-5211	ER+	ER+	ER+	247.833	DECEASED	Died of Other Causes	247.833	7435	DiseaseFree	7	3	68.42	r	4.06	pos	post	MASTECTOMY	3high	NEUT	ER+/HER2- High Prolif	LumB	NO	YES	NO	IDC	+	-	+	LumB	6.8951	N0	G3	Positive	Negative	Positive
MB-5218	ER+	ER+	ER+	254.967	LIVING	Living	254.967	7649	DiseaseFree	1	3	42.11	l	4.02	pos	pre	BREAST CONSERVING	3high	NEUT	ER+/HER2- High Prolif	LumB	NO	NO	YES	IDC	+	-	-	LumB	7.089	N0	G3	Positive	Negative	Negative
MB-5226	ER+	ER+	ER+	200.6	LIVING	Living	200.6	6018	DiseaseFree	4ER+	3	75.53	l	4.03	pos	post	BREAST CONSERVING	2moderate	LOSS	ER+/HER2- High Prolif	LumB	NO	NO	YES	IDC	+	-	-	LumB	7.266	N0	G3	Positive	Negative	Negative
MB-5228	ER+	ER+	ER+	180.733	DECEASED	Died of Other Causes	180.733	5422	DiseaseFree	7	3	72.56	l	4.06	pos	post	BREAST CONSERVING	2moderate	NEUT	ER+/HER2- High Prolif	LumB	NO	YES	YES	IDC	+	-	+	LumB	7.6394	N0	G3	Positive	Negative	Positive
MB-5233	ER+	ER+	ER+	209.033	DECEASED	Died of Other Causes	209.033	6271	DiseaseFree	8	3	79.59	r	3.06	pos	post	BREAST CONSERVING	2moderate	NEUT	ER+/HER2- High Prolif	LumB	NO	YES	YES	IDC	+	-	+	LumB	7.4553	N0	G2	Positive	Negative	Positive
MB-5239	ER+	ER+	ER+	192.133	LIVING	Living	192.133	5764	DiseaseFree	9	3	69.5	r	3.03	NaN	post	MASTECTOMY	3high	NEUT	ER+/HER2- High Prolif	LumB	NO	NO	NO	IDC	+	-	+	LumB	6.5283	N0	G2	Positive	Negative	Positive
MB-5243	ER+	ER+	ER+	38.4333	DECEASED	Died of Other Causes	38.4333	1153	DiseaseFree	1	3	62.79	r	3.11	pos	post	MASTECTOMY	3high	GAIN	ER+/HER2- High Prolif	LumB	NO	YES	NO	IDC	+	-	-	LumB	6.6332	N1	G1	Positive	Negative	Negative
MB-5260	ER+	ER+	ER+	202.1	DECEASED	Died of Other Causes	202.1	6063	DiseaseFree	7	3	72.23	r	4.03	pos	post	BREAST CONSERVING	2moderate	NEUT	ER+/HER2- High Prolif	LumB	NO	NO	YES	IDC	+	-	+	LumB	7.1799	N0	G3	Positive	Negative	Positive
MB-5261	ER+	ER+	ER+	116.467	DECEASED	Died of Other Causes	116.467	3494	DiseaseFree	4ER+	3	66.12	r	3.03	pos	post	BREAST CONSERVING	3high	NEUT	ER+/HER2- High Prolif	LumB	NO	NO	YES	IDC	+	-	+	LumB	6.5011	N0	G2	Positive	Negative	Positive
MB-5271	ER+	ER+	ER+	167.5	LIVING	Living	167.5	5025	DiseaseFree	9	3	58.25	l	3.08	pos	post	MASTECTOMY	3high	GAIN	ER+/HER2- High Prolif	LumB	NO	YES	NO	IDC	+	-	-	LumB	7.9798	N0	G2	Positive	Negative	Negative
MB-5288	ER+	ER+	ER+	128.4	DECEASED	Died of Other Causes	128.4	3852	DiseaseFree	3	3	70.1	r	4.07	pos	post	BREAST CONSERVING	3high	NEUT	ER+/HER2- High Prolif	LumB	NO	YES	YES	IDC	+	-	-	LumB	6.0212	N1	G2	Positive	Negative	Negative
MB-5291	ER+	ER+	ER+	153.533	LIVING	Living	153.533	4606	DiseaseFree	9	3	67.25	r	3.03	pos	post	BREAST CONSERVING	3high	GAIN	ER+/HER2- High Prolif	LumB	NO	YES	YES	IDC	+	-	+	LumB	6.8185	N0	G2	Positive	Negative	Positive
MB-5328	ER+	ER+	ER+	14.2	DECEASED	Died of Other Causes	14.2	426	DiseaseFree	1	3	74.57	l	4.1	pos	post	BREAST CONSERVING	3high	NEUT	ER+/HER2- High Prolif	LumB	NO	YES	NO	IDC	+	-	-	LumB	6.5127	N1	G2	Positive	Negative	Negative
MB-5341	ER+	ER+	ER+	250.833	LIVING	Living	250.833	7525	DiseaseFree	2	3	56.37	r	3.04	pos	post	BREAST CONSERVING	3high	NEUT	ER+/HER2- High Prolif	LumB	NO	NO	YES	IDC	+	-	+	LumB	6.7534	N0	G2	Positive	Negative	Positive
MB-5370	ER+	ER+	ER+	119.3	DECEASED	Died of Other Causes	119.3	3579	DiseaseFree	8	3	62.55	l	4.044	pos	post	BREAST CONSERVING	2moderate	NEUT	ER+/HER2- High Prolif	LumB	NO	YES	YES	ILC	+	-	+	LumB	7.2956	N0	G3	Positive	Negative	Positive
MB-5373	ER+	ER+	ER+	2.53333	LIVING	Living	2.53333	76	DiseaseFree	4ER+	3	67.13	r	5.05	pos	post	BREAST CONSERVING	1low	NEUT	ER+/HER2- Low Prolif	LumB	NO	YES	YES	IDC	+	-	-	LumB	5.856	N1	G3	Positive	Negative	Negative
MB-5386	ER+	ER+	ER+	192.2	LIVING	Living	192.2	5766	DiseaseFree	7	3	65.86	l	3.04	pos	post	MASTECTOMY	1low	GAIN	ER+/HER2- High Prolif	LumB	NO	YES	YES	IDC	+	-	+	LumB	7.2209	N0	G2	Positive	Negative	Positive
MB-5393	ER+	ER+	ER+	154	DECEASED	Died of Other Causes	154	4620	DiseaseFree	7	3	82.72	r	3.044	pos	post	MASTECTOMY	2moderate	NEUT	ER+/HER2- Low Prolif	LumB	NO	NO	NO	IDC	+	-	+	LumB	6.4404	N0	G2	Positive	Negative	Positive
MB-5396	ER+	ER+	ER+	165.667	LIVING	Living	165.667	4970	DiseaseFree	9	3	61.84	l	4.028	pos	post	BREAST CONSERVING	2moderate	NEUT	ER+/HER2- High Prolif	LumB	NO	YES	YES	IDC	+	-	-	LumB	7.0526	N0	G3	Positive	Negative	Negative
MB-5405	ER+	ER+	ER+	117.6	LIVING	Living	117.6	3528	DiseaseFree	3	3	64.43	r	5.05	pos	post	BREAST CONSERVING	3high	NEUT	ER+/HER2- High Prolif	claudin-low	NO	YES	YES	IDC	+	-	-	LumB	6.5864	N1	G3	Positive	Negative	Negative
MB-5435	ER+	ER+	ER+	104	DECEASED	Died of Other Causes	104	3120	DiseaseFree	9	3	77.09	l	1.05	pos	post	MASTECTOMY	2moderate	NEUT	ER+/HER2- High Prolif	LumB	NO	YES	NO	IDC	+	-	+	LumB	6.7778	N0		Positive	Negative	Positive
MB-5463	ER+	ER+	ER+	58.1333	DECEASED	Died of Other Causes	58.1333	1744	DiseaseFree	9	3	71.91	r	3.096	pos	post	MASTECTOMY	3high	NEUT	ER+/HER2- High Prolif	LumB	NO	YES	YES	ILC	+	-	+	LumB	7.1503	N3		Positive	Negative	Positive
MB-5475	ER+	ER+	ER+	2.53333	DECEASED	Died of Other Causes	2.53333	76	DiseaseFree	2	3	73.55	l	4.046	pos	post	MASTECTOMY	3high	NEUT	ER+/HER2- Low Prolif	LumB	NO	YES	NO	IDC	+	-	+	LumB	6.2747	N1	G2	Positive	Negative	Positive
MB-5477	ER+	ER+	ER+	110.467	LIVING	Living	110.467	3314	DiseaseFree	3	3	59.02	r	3.07	pos	post	MASTECTOMY	3high	NEUT	ER+/HER2- High Prolif	LumB	NO	YES	NO	IDC	+	-	+	LumB	6.7654	N0	G2	Positive	Negative	Positive
MB-5485	ER+	ER+	ER+	31.8	DECEASED	Died of Other Causes	31.8	954	DiseaseFree	9	3	80.08	l	5.06	pos	post	MASTECTOMY	2moderate	NEUT	ER+/HER2- High Prolif	LumB	NO	YES	YES	IDC	+	-	-	LumB	7.291	N1	G3	Positive	Negative	Negative
MB-5497	ER+	ER+	ER+	237.5	LIVING	Living	237.5	7125	DiseaseFree	1	3	69.56	r	3.04	pos	post	BREAST CONSERVING	2moderate	LOSS	ER+/HER2- High Prolif	LumB	NO	NO	YES	IDC	+	-	+	LumB	6.9303	N0	G2	Positive	Negative	Positive
MB-5502	ER+	ER+	ER+	189.733	LIVING	Living	189.733	5692	DiseaseFree	7	3	51.62	l	3.056	pos	post	BREAST CONSERVING	3high	NEUT	ER+/HER2- High Prolif	LumB	NO	NO	YES	IDC	+	-	+	LumB	7.7227	N0	G2	Positive	Negative	Positive
MB-5521	ER+	ER+	ER+	124.8	LIVING	Living	124.8	3744	DiseaseFree	4ER+	3	69.27	l	4.09	pos	post	BREAST CONSERVING	3high	NEUT	ER+/HER2- High Prolif	LumB	NO	YES	YES	IDC-MED	+	-	-	LumB	6.3243	N0	G3	Positive	Negative	Negative
MB-5525	ER+	ER+	ER+	2	LIVING	Living	2	60	DiseaseFree	7	3	63.2	r	4.056	pos	post	BREAST CONSERVING	2moderate	NEUT	ER+/HER2- High Prolif	LumB	NO	YES	YES	IDC	+	-	-	LumB	7.1344	N0	G3	Positive	Negative	Negative
MB-5553	ER+	ER+	ER+	154.5	DECEASED	Died of Other Causes	154.5	4635	DiseaseFree	2	3	70.52	r	3.06	pos	post	MASTECTOMY	1low	NEUT	ER+/HER2- High Prolif	LumB	NO	YES	NO	IDC	+	-	+	LumB	6.9145	N0	G2	Positive	Negative	Positive
MB-5556	ER+	ER+	ER+	225.4	LIVING	Living	225.4	6762	DiseaseFree	1	3	53.56	r	4.04	pos	post	BREAST CONSERVING	3high	NEUT	ER+/HER2- High Prolif	LumB	NO	YES	YES	IDC	+	-	-	LumB	7.0502	N0	G3	Positive	Negative	Negative
MB-5562	ER+	ER+	ER+	102.967	DECEASED	Died of Other Causes	102.967	3089	DiseaseFree	2	3	73.93	l	3.03	pos	post	BREAST CONSERVING	2moderate	NEUT	ER+/HER2- High Prolif	LumB	NO	NO	YES	IDC	+	-	+	LumB	7.4482	N0	G2	Positive	Negative	Positive
MB-5575	ER+	ER+	ER+	117.667	DECEASED	Died of Other Causes	117.667	3530	DiseaseFree	1	3	52.63	l	3.04	pos	post	BREAST CONSERVING	3high	NEUT	ER+/HER2- High Prolif	LumB	NO	YES	YES	IDC	+	-	+	LumB	6.8578	N0	G2	Positive	Negative	Positive
MB-5576	ER+	ER+	ER+	194	LIVING	Living	194	5820	DiseaseFree	1	3	67.79	l	4.04	pos	post	BREAST CONSERVING	2moderate	NEUT	ER+/HER2- High Prolif	LumB	NO	YES	YES	IDC	+	-	+	LumB	8.196	N0	G3	Positive	Negative	Positive
MB-5590	ER+	ER+	ER+	17.8333	LIVING	Living	17.8333	535	DiseaseFree	4ER+	3	64.93	r	4.052	pos	post	BREAST CONSERVING	2moderate	NEUT	ER+/HER2- High Prolif	LumB	NO	YES	NO	IDC	+	-	+	LumB	6.4762	N0	G3	Positive	Negative	Positive
MB-5592	ER+	ER+	ER+	26.3333	DECEASED	Died of Other Causes	26.3333	790	DiseaseFree	8	3	66.01	l	3.04	pos	post	BREAST CONSERVING	1low	NEUT	ER+/HER2- High Prolif	LumB	NO	NO	YES	ILC	+	-	+	LumB	6.742	N0	G2	Positive	Negative	Positive
MB-5604	ER+	ER+	ER+	145.633	LIVING	Living	145.633	4369	DiseaseFree	1	3	66.88	r	4.05	pos	post	BREAST CONSERVING	3high	GAIN	ER+/HER2- High Prolif	LumB	NO	YES	YES	IDC	+	-	+	LumB	7.5415	N1	G2	Positive	Negative	Positive
MB-5605	ER+	ER+	ER+	123.7	LIVING	Living	123.7	3711	DiseaseFree	3	3	40.37	r	3.05	pos	pre	BREAST CONSERVING	3high	LOSS	ER+/HER2- High Prolif	LumB	NO	NO	YES	IDC	+	-	+	LumB	6.6468	N0	G2	Positive	Negative	Positive
MB-5613	ER+	ER+	ER+	212.367	DECEASED	Died of Other Causes	212.367	6371	DiseaseFree	10	3	80.21	l	4.1	pos	post	BREAST CONSERVING	3high	NEUT	ER+/HER2- High Prolif	LumB	NO	YES	NO	IDC	+	-	+	LumB	7.6138	N1	G2	Positive	Negative	Positive
MB-5622	ER+	ER+	ER+	182.933	LIVING	Living	182.933	5488	DiseaseFree	1	3	62.89	l	4.046	pos	post	BREAST CONSERVING	3high	NEUT	ER+/HER2- High Prolif	LumB	NO	YES	YES	IDC	+	-	+	LumB	6.9502	N0	G3	Positive	Negative	Positive
MB-5623	ER+	ER+	ER+	137.8	DECEASED	Died of Other Causes	137.8	4134	DiseaseFree	3	3	44.99	r	3.04	pos	pre	MASTECTOMY	3high	NEUT	ER+/HER2- High Prolif	LumB	NO	YES	NO	IDC	+	-	+	LumB	6.4475	N0	G2	Positive	Negative	Positive
MB-5636	ER+	ER+	ER+	108.3	DECEASED	Died of Other Causes	108.3	3249	DiseaseFree	9	3	68.49	r	2.06	pos	post	MASTECTOMY	3high	GAIN	ER+/HER2- High Prolif	LumB	NO	YES	NO	IDC	+	-	+	LumB	7.9586	N1		Positive	Negative	Positive
MB-5641	ER+	ER+	ER+	181.867	LIVING	Living	181.867	5456	DiseaseFree	2	3	78.64	l	4.044	pos	post	BREAST CONSERVING	1low	LOSS	ER+/HER2- High Prolif	LumB	NO	YES	YES	IDC	+	-	+	LumB	7.8334	N0	G3	Positive	Negative	Positive
MB-5646	ER+	ER+	ER+	167.1	DECEASED	Died of Other Causes	167.1	5013	DiseaseFree	1	3	58.4	r	4.06	pos	post	BREAST CONSERVING	2moderate	NEUT	ER+/HER2- High Prolif	LumB	NO	YES	YES	IDC	+	-	-	LumB	6.4934	N0	G3	Positive	Negative	Negative
MB-5653	ER+	ER+	ER+	194.6	LIVING	Living	194.6	5838	DiseaseFree	9	3	60.72	l	4.05	pos	post	MASTECTOMY	3high	NEUT	ER+/HER2- High Prolif	LumB	NO	YES	NO	IDC	+	-	-	LumB	6.2995	N0	G3	Positive	Negative	Negative
MB-5654	ER+	ER+	ER+	173.033	DECEASED	Died of Other Causes	173.033	5191	DiseaseFree	8	3	82.94	l	4.11	pos	post	MASTECTOMY	3high	NEUT	ER+/HER2- High Prolif	LumB	NO	YES	NO	IDC	+	-	+	LumB	6.4878	N1	G2	Positive	Negative	Positive
MB-6010	ER+	ER+	ER+	218.233	LIVING	Living	218.233	6547	DiseaseFree	10	5	70.28	l	4.03	pos	post	MASTECTOMY	3high	NEUT	ER+/HER2- High Prolif	LumB	NO	YES	NO	INVASIVE TUMOUR	+	-	-	LumB	6.4616	N0	G3	Positive	Negative	Negative
MB-6026	ER+	ER+	ER+	49.7333	DECEASED	Died of Other Causes	49.7333	1492	DiseaseFree	1	5	87.75	r	3.05	pos	post	MASTECTOMY	2moderate	NEUT	ER+/HER2- High Prolif	LumB	NO	NO	NO	IDC	+	-	-	LumB	7.5498	N0	G2	Positive	Negative	Negative
MB-6053	ER+	ER+	ER+	250.8	LIVING	Living	250.8	7524	DiseaseFree	1	5	69.39	l	3.052	pos	post	MASTECTOMY	2moderate	NEUT	ER+/HER2- High Prolif	LumB	NO	YES	NO	IDC	+	-	-	LumB	7.1553	N1	G1	Positive	Negative	Negative
MB-6060	ER+	ER+	ER+	38.0333	DECEASED	Died of Other Causes	38.0333	1141	DiseaseFree	5	5	53.79	l	4.06	pos	post	MASTECTOMY	3high	GAIN	ER+/HER2- High Prolif	LumB	NO	NO	NO	IDC	+	-	+	LumB	7.5742	N0	G3	Positive	Negative	Positive
MB-6135	ER+	ER+	ER+	78.6	DECEASED	Died of Other Causes	78.6	2358	DiseaseFree	9	5	69.38	r	4.03	pos	post	MASTECTOMY	3high	NEUT	ER+/HER2- High Prolif	LumB	NO	YES	NO	IDC	+	-	+	LumB	7.1251	N1	G2	Positive	Negative	Positive
MB-6141	ER+	ER+	ER+	78.8667	DECEASED	Died of Other Causes	78.8667	2366	DiseaseFree	8	5	79.84	l	6	pos	post	MASTECTOMY	3high	NEUT	ER+/HER2- High Prolif	LumB	NO	YES	NO	IDC	+	-	-	LumB	7.4846	N2	G3	Positive	Negative	Negative
MB-6150	ER+	ER+	ER+	77.6667	DECEASED	Died of Other Causes	77.6667	2330	DiseaseFree	4ER+	5	59.47	l	3.042	pos	post	MASTECTOMY	3high	NEUT	ER+/HER2- High Prolif	LumB	NO	NO	NO	IDC	+	-	-	LumB	6.3175	N0	G2	Positive	Negative	Negative
MB-6154	ER+	ER+	ER+	195.3	LIVING	Living	195.3	5859	DiseaseFree	8	5	71.74	r	3.05	pos	post	MASTECTOMY	2moderate	NEUT	ER+/HER2- High Prolif	LumB	NO	NO	NO	IDC	+	-	+	LumB	7.3776	N0	G2	Positive	Negative	Positive
MB-6164	ER+	ER+	ER+	205.9	LIVING	Living	205.9	6177	DiseaseFree	3	5	77.45	l	5.026	pos	post	MASTECTOMY	3high	NEUT	ER+/HER2- High Prolif	LumB	NO	YES	NO	IDC	+	-	+	LumB	6.4648	N2	G2	Positive	Negative	Positive
MB-6183	ER+	ER+	ER+	79.1333	DECEASED	Died of Other Causes	79.1333	2374	DiseaseFree	8	5	66.24	l	3.036	pos	post	MASTECTOMY	3high	NEUT	ER+/HER2- High Prolif	LumB	NO	NO	NO	IDC	+	-	+	LumB	6.7176	N0	G2	Positive	Negative	Positive
MB-6189	ER+	ER+	ER+	240.2	LIVING	Living	240.2	7206	DiseaseFree	7	5	56.25	r	3.084	pos	post	BREAST CONSERVING	2moderate	NEUT	ER+/HER2- High Prolif	LumB	NO	YES	YES	IDC	+	-	+	LumB	7.5875	N0	G2	Positive	Negative	Positive
MB-6192	ER+	ER+	ER+	42.6333	DECEASED	Died of Other Causes	42.6333	1279	DiseaseFree	6	5	78.45	l	4.07	pos	post	MASTECTOMY	3high	NEUT	ER+/HER2- High Prolif	LumB	NO	YES	NO	IDC	+	-	+	LumB	6.451	N1	G2	Positive	Negative	Positive
MB-6201	ER+	ER+	ER+	222.7	DECEASED	Died of Other Causes	222.7	6681	DiseaseFree	9	5	79.2	l	3.02	pos	post	BREAST CONSERVING	3high	NEUT	ER+/HER2- High Prolif	LumB	NO	NO	YES	ILC	+	-	+	LumB	6.9545	N0	G2	Positive	Negative	Positive
MB-6217	ER+	ER+	ER+	211.533	DECEASED	Died of Other Causes	211.533	6346	DiseaseFree	9	5	47.51	r	3	neg	pre	MASTECTOMY	2moderate	GAIN	ER+/HER2- High Prolif	LumB	YES	YES	NO	IDC-MUC	+	-	+	LumB	7.1834	N1	G1	Positive	Negative	Positive
MB-6233	ER+	ER+	ER+	201.167	LIVING	Living	201.167	6035	DiseaseFree	8	5	70.65	l	2.04	pos	post	BREAST CONSERVING	3high	NEUT	ER+/HER2- Low Prolif	LumB	NO	NO	YES	IDC	+	-	+	LumB	6.4732	N0	G1	Positive	Negative	Positive
MB-6257	ER+	ER+	ER+	91	LIVING	Living	91	2730	DiseaseFree	8	5	49.38	l	4.032	pos	pre	BREAST CONSERVING	3high	NEUT	ER+/HER2- High Prolif	LumB	NO	YES	YES	IDC	+	-	+	LumB	6.885	N0	G3	Positive	Negative	Positive
MB-6281	ER+	ER+	ER+	3.5	DECEASED	Died of Other Causes	3.5	105	DiseaseFree	6	5	75.1	l	5.01	pos	post	BREAST CONSERVING	3high	NEUT	NaN	LumB	NO	YES	NO	IDC	+	-	+	LumB	6.3154	N2	G2	Positive	Negative	Positive
MB-6284	ER+	ER+	ER+	88.3333	DECEASED	Died of Other Causes	88.3333	2650	DiseaseFree	9	5	67.81	r	3.06	pos	post	BREAST CONSERVING	2moderate	LOSS	NaN	LumB	NO	YES	YES	IDC	+	-	+	LumB	6.2518	N0	G2	Positive	Negative	Positive
MB-6300	ER+	ER+	ER+	63.8333	DECEASED	Died of Other Causes	63.8333	1915	DiseaseFree	3	5	62.92	l	4.03	pos	post	MASTECTOMY	3high	NEUT	NaN	LumB	NO	YES	NO	ILC	+	-	+	LumB	5.7205	N1	G2	Positive	Negative	Positive
MB-6302	ER+	ER+	ER+	125.867	DECEASED	Died of Other Causes	125.867	3776	DiseaseFree	9	5	67.78	l	6.054	pos	post	MASTECTOMY	3high	NEUT	ER+/HER2- High Prolif	LumB	NO	YES	YES	IDC	+	-	-	LumB	7.1876	N2	G3	Positive	Negative	Negative
MB-6306	ER+	ER+	ER+	64.6	DECEASED	Died of Other Causes	64.6	1938	DiseaseFree	1	5	78.22	l	4.058	pos	post	BREAST CONSERVING	3high	GAIN	ER+/HER2- High Prolif	LumB	NO	YES	YES	IDC	+	-	+	LumB	6.6011	N0	G3	Positive	Negative	Positive
MB-6312	ER+	ER+	ER+	162.767	LIVING	Living	162.767	4883	DiseaseFree	9	5	85.02	r	4.078	pos	post	MASTECTOMY	3high	NEUT	ER+/HER2- High Prolif	LumB	NO	YES	NO	IDC	+	-	-	LumB	6.9192	N0	G3	Positive	Negative	Negative
MB-6317	ER+	ER+	ER+	29.2333	DECEASED	Died of Other Causes	29.2333	877	DiseaseFree	2	5	86.9	r	5.106	pos	post	MASTECTOMY	2moderate	GAIN	ER+/HER2- High Prolif	LumB	NO	YES	NO	IDC	+	-	+	LumB	6.6133	N1	G3	Positive	Negative	Positive
MB-6322	ER+	ER+	ER+	80.3667	DECEASED	Died of Other Causes	80.3667	2411	DiseaseFree	4ER+	5	80.93	l	5.05	pos	post	BREAST CONSERVING	3high	NEUT	ER+/HER2- High Prolif	LumB	NO	YES	YES	IDC	+	-	-	LumB	6.3559	N2	G2	Positive	Negative	Negative
MB-6329	ER+	ER+	ER+	81.5	DECEASED	Died of Other Causes	81.5	2445	DiseaseFree	9	5	68.48	r	4.046	neg	post	BREAST CONSERVING	3high	NEUT	ER+/HER2- High Prolif	LumB	NO	YES	NO	IDC	+	-	+	LumB	7.3392	N0	G3	Positive	Negative	Positive
MB-6346	ER+	ER+	ER+	281.5	LIVING	Living	281.5	8445	DiseaseFree	8	5	63.2	r	3.044	pos	post	BREAST CONSERVING	3high	NEUT	ER+/HER2- High Prolif	LumB	NO	NO	YES	IDC	+	-	+	LumB	6.3587	N0	G2	Positive	Negative	Positive
MB-7000	ER+	ER+	ER+	97.4	LIVING	Living	97.4	2922	DiseaseFree	1	4	69.28	l	4.022	pos	post	MASTECTOMY	2moderate	GAIN	ER+/HER2- High Prolif	LumB	NO	YES	NO	OTHER INVASIVE	+	-	+	LumB	6.4108	N1	G2	Positive	Negative	Positive
MB-7002	ER+	ER+	ER+	57.9333	LIVING	Living	57.9333	1738	DiseaseFree	4ER+	4	74.52	l	3.032	pos	post	MASTECTOMY	2moderate	LOSS	ER+/HER2- High Prolif	LumB	NO	YES	NO	IDC	+	-	+	LumB	6.8015	N0	G2	Positive	Negative	Positive
MB-7005	ER+	ER+	ER+	45.3333	LIVING	Living	45.3333	1360	DiseaseFree	8	4	70.84	r	3.052	pos	post	BREAST CONSERVING	3high	NEUT	ER+/HER2- Low Prolif	LumB	NO	YES	YES	IDC	+	-	-	LumB	6.0874	N1	G1	Positive	Negative	Negative
MB-7011	ER+	ER+	ER+	70.0667	DECEASED	Died of Other Causes	70.0667	2102	DiseaseFree	9	4	68.9	l	4.08	pos	post	MASTECTOMY	2moderate	GAIN	ER+/HER2- High Prolif	LumB	NO	YES	YES	IDC	+	-	+	LumB	8.303	N0	G3	Positive	Negative	Positive
MB-7015	ER+	ER+	ER+	78.1667	LIVING	Living	78.1667	2345	DiseaseFree	8	4	63.79	r	4.05	pos	post	BREAST CONSERVING	3high	NEUT	ER+/HER2- High Prolif	LumB	NO	YES	YES	IDC	+	-	+	LumB	6.9298	N0	G3	Positive	Negative	Positive
MB-7019	ER+	ER+	ER+	80.7333	DECEASED	Died of Other Causes	80.7333	2422	DiseaseFree	3	4	68.44	l	3.042	pos	post	MASTECTOMY	2moderate	NEUT	ER+/HER2- Low Prolif	LumB	NO	YES	NO	IDC	+	-	+	LumB	6.085	N0	G2	Positive	Negative	Positive
MB-7022	ER+	ER+	ER+	85.5	LIVING	Living	85.5	2565	DiseaseFree	8	4	70.61	l	3.068	pos	post	MASTECTOMY	3high	NEUT	ER+/HER2- High Prolif	LumB	NO	YES	NO	IDC	+	-	+	LumB	6.5213	N0	G2	Positive	Negative	Positive
MB-7024	ER+	ER+	ER+	70.2667	LIVING	Living	70.2667	2108	DiseaseFree	1	4	54.92	l	4.036	pos	post	MASTECTOMY	3high	NEUT	ER+/HER2- High Prolif	LumB	NO	YES	NO	IDC	+	-	-	LumB	6.5029	N0	G3	Positive	Negative	Negative
MB-7026	ER+	ER+	ER+	111.7	DECEASED	Died of Other Causes	111.7	3351	DiseaseFree	3	4	35.27	l	4.052	pos	pre	BREAST CONSERVING	2moderate	GAIN	ER+/HER2- Low Prolif	LumB	NO	YES	YES	IDC	+	-	+	LumB	5.8598	N1	G2	Positive	Negative	Positive
MB-7028	ER+	ER+	ER+	89.8	LIVING	Living	89.8	2694	DiseaseFree	1	4	65.94	l	4.056	pos	post	BREAST CONSERVING	3high	NEUT	ER+/HER2- High Prolif	LumB	NO	YES	YES	IDC	+	-	-	LumB	6.4667	N1	G2	Positive	Negative	Negative
MB-7042	ER+	ER+	ER+	88.5	LIVING	Living	88.5	2655	DiseaseFree	8	4	61.72	l	3.052	pos	post	BREAST CONSERVING	2moderate	NEUT	ER+/HER2- High Prolif	LumB	NO	YES	YES	IDC	+	-	+	LumB	6.9768	N1	G1	Positive	Negative	Positive
MB-7065	ER+	ER+	ER+	107.867	LIVING	Living	107.867	3236	DiseaseFree	9	4	45.35	l	3.038	pos	pre	BREAST CONSERVING	2moderate	NEUT	ER+/HER2- High Prolif	LumB	NO	NO	YES	IDC	+	-	+	LumB	6.7655	N0	G2	Positive	Negative	Positive
MB-7075	ER+	ER+	ER+	111.633	LIVING	Living	111.633	3349	DiseaseFree	1	4	64.4	r	3.032	pos	post	MASTECTOMY	3high	GAIN	ER+/HER2- High Prolif	LumB	NO	YES	NO	IDC	+	-	-	LumB	7.0024	N0	G2	Positive	Negative	Negative
MB-7083	ER+	ER+	ER+	105.467	LIVING	Living	105.467	3164	DiseaseFree	9	4	50.42	l	3.052	pos	post	BREAST CONSERVING		NEUT	ER+/HER2- High Prolif	LumB	YES	YES	YES	IDC	+	-	+	LumB	6.3356	N0	G2	Positive	Negative	Positive
MB-7086	ER+	ER+	ER+	123.533	LIVING	Living	123.533	3706	DiseaseFree	9	4	70.52	NaN	4.036	pos	post	BREAST CONSERVING	3high	NEUT	ER+/HER2- High Prolif	LumB	NO	YES	YES	IDC	+	-	+	LumB	6.3648	N1	G2	Positive	Negative	Positive
MB-7094	ER+	ER+	ER+	113.367	LIVING	Living	113.367	3401	DiseaseFree	9	4	60.75	NaN	4.0488	pos	post	BREAST CONSERVING	2moderate	NEUT	ER+/HER2- High Prolif	LumB	NO	YES	YES	IDC	+	-	+	LumB	6.1789	N0	G3	Positive	Negative	Positive
MB-7099	ER+	ER+	ER+	163.167	DECEASED	Died of Other Causes	163.167	4895	DiseaseFree	9	4	80.31	r	4.076	pos	post	MASTECTOMY	3high	NEUT	ER+/HER2- High Prolif	LumB	NO	YES	YES	IDC	+	-	+	LumB	6.6303	N1	G2	Positive	Negative	Positive
MB-7100	ER+	ER+	ER+	156.333	DECEASED	Died of Other Causes	156.333	4690	DiseaseFree	8	4	70.56	l	5.056	pos	post	BREAST CONSERVING	3high	NEUT	ER+/HER2- High Prolif	LumB	NO	YES	YES	IDC	+	-	+	LumB	6.201	N1	G3	Positive	Negative	Positive
MB-7102	ER+	ER+	ER+	104.1	DECEASED	Died of Other Causes	104.1	3123	DiseaseFree	3	4	73.16	l	3.04	pos	post	MASTECTOMY	2moderate	NEUT	ER+/HER2- High Prolif	LumB	NO	YES	NO	IDC-MUC	+	-	+	LumB	6.0213	N1	G1	Positive	Negative	Positive
MB-7109	ER+	ER+	ER+	117.533	LIVING	Living	117.533	3526	DiseaseFree	2	4	67.27	l	6.038	pos	post	MASTECTOMY	3high	GAIN	ER+/HER2- High Prolif	LumB	NO	YES	NO	IDC+ILC	+	-	+	LumB	7.2205	N3	G3	Positive	Negative	Positive
MB-7131	ER+	ER+	ER+	134.733	LIVING	Living	134.733	4042	DiseaseFree	8	4	58.04	r	5.042	pos	post	MASTECTOMY	2moderate	NEUT	ER+/HER2- High Prolif	LumB	NO	YES	NO	IDC	+	-	-	LumB	7.3035	N1	G3	Positive	Negative	Negative
MB-7132	ER+	ER+	ER+	131.6	LIVING	Living	131.6	3948	DiseaseFree	7	4	69.06	l	3.038	pos	post	MASTECTOMY	2moderate	NEUT	ER+/HER2- Low Prolif	LumB	NO	YES	NO	IDC	+	-	+	LumB	5.9961	N0	G2	Positive	Negative	Positive
MB-7138	ER+	ER+	ER+	123	DECEASED	Died of Other Causes	123	3690	DiseaseFree	8	4	68.16	l	4.044	pos	post	BREAST CONSERVING	3high	NEUT	ER+/HER2- High Prolif	LumB	NO	YES	YES	IDC	+	-	+	LumB	7.6332	N0	G3	Positive	Negative	Positive
MB-7142	ER+	ER+	ER+	175.9	DECEASED	Died of Other Causes	175.9	5277	DiseaseFree	2	4	55.52	r	3.026	NaN	post	MASTECTOMY	3high	NEUT	ER+/HER2- High Prolif	LumB	NO	YES	NO	IDC	+	-	+	LumB	6.909	N0	G2	Positive	Negative	Positive
MB-7144	ER+	ER+	ER+	102.633	DECEASED	Died of Other Causes	102.633	3079	DiseaseFree	8	4	59.34	r	4.045	pos	post	BREAST CONSERVING	3high	NEUT	ER+/HER2- High Prolif	LumB	NO	YES	YES	IDC	+	-	+	LumB	6.6119	N0	G3	Positive	Negative	Positive
MB-7147	ER+	ER+	ER+	168.6	DECEASED	Died of Other Causes	168.6	5058	DiseaseFree	6	4	76.98	r	4.06	pos	post	MASTECTOMY	3high	NEUT	ER+/HER2- High Prolif	LumB	NO	YES	NO	IDC	+	-	+	LumB	6.7622	N0	G3	Positive	Negative	Positive
MB-7149	ER+	ER+	ER+	44.6333	DECEASED	Died of Other Causes	44.6333	1339	DiseaseFree	9	4	66.52	NaN	6.1	pos	post	MASTECTOMY	2moderate	NEUT	ER+/HER2- High Prolif	LumB	NO	YES	YES	IDC	+	-	-	LumB	6.4146	N3	G3	Positive	Negative	Negative
MB-7150	ER+	ER+	ER+	128.967	LIVING	Living	128.967	3869	DiseaseFree	3	4	70.88	r	4.074	pos	post	MASTECTOMY	3high	NEUT	ER+/HER2- High Prolif	LumB	NO	NO	NO	IDC	+	-	-	LumB	6.4102	N0	G3	Positive	Negative	Negative
MB-7157	ER+	ER+	ER+	219.633	LIVING	Living	219.633	6589	DiseaseFree	8	4	56.86	r	4.038	pos	post	MASTECTOMY	3high	NEUT	ER+/HER2- High Prolif	LumB	NO	YES	YES	IDC	+	-	+	LumB	6.7003	N1	G2	Positive	Negative	Positive
MB-7171	ER+	ER+	ER+	160.4	DECEASED	Died of Other Causes	160.4	4812	DiseaseFree	9	4	71.82	r	5.062	pos	post	BREAST CONSERVING	3high	NEUT	ER+/HER2- High Prolif	LumB	NO	YES	YES	IDC	+	-	+	LumB	6.6808	N1	G3	Positive	Negative	Positive
MB-7172	ER+	ER+	ER+	149.3	LIVING	Living	149.3	4479	DiseaseFree	8	4	62.7	r	4.0366	pos	post	MASTECTOMY	3high	NEUT	ER+/HER2- High Prolif	LumB	NO	YES	NO	ILC	+	-	+	LumB	6.2947	N1	G2	Positive	Negative	Positive
MB-7174	ER+	ER+	ER+	140.767	LIVING	Living	140.767	4223	DiseaseFree	6	4	60.63	r	4.04	NaN	post	BREAST CONSERVING	3high	NEUT	ER+/HER2- High Prolif	LumB	NO	YES	YES	IDC	+	-	-	LumB	7.0821	N0	G3	Positive	Negative	Negative
MB-7181	ER+	ER+	ER+	157.533	LIVING	Living	157.533	4726	DiseaseFree	1	4	63.09	l	5.042	pos	post	BREAST CONSERVING	3high	GAIN	ER+/HER2- High Prolif	LumB	NO	YES	YES	IDC	+	-	-	LumB	6.171	N1	G3	Positive	Negative	Negative
MB-7186	ER+	ER+	ER+	4.86667	LIVING	Living	4.86667	146	DiseaseFree	7	4	48.92	NaN	5.066	pos	pre	MASTECTOMY	3high	NEUT	ER+/HER2- High Prolif	LumB	NO	NO	NO	IDC	+	-	+	LumB	7.8609	N2	G2	Positive	Negative	Positive
MB-7193	ER+	ER+	ER+	87.4667	DECEASED	Died of Other Causes	87.4667	2624	DiseaseFree	6	4	76.65	NaN	4.0304	pos	post	MASTECTOMY	2moderate	GAIN	ER+/HER2- High Prolif	LumB	NO	YES	NO	IDC	+	-	+	LumB	6.4983	N0	G3	Positive	Negative	Positive
MB-7197	ER+	ER+	ER+	187.867	DECEASED	Died of Other Causes	187.867	5636	DiseaseFree	8	4	70.58	r	4.04	pos	post	MASTECTOMY	3high	NEUT	ER+/HER2- High Prolif	LumB	NO	YES	NO	IDC	+	-	+	LumB	6.2729	N1	G2	Positive	Negative	Positive
MB-7199	ER+	ER+	ER+	76	DECEASED	Died of Other Causes	76	2280	DiseaseFree	8	4	81.14	NaN	4.04	pos	post	MASTECTOMY	3high	NEUT	ER+/HER2- High Prolif	LumB	NO	YES	NO	IDC	+	-	-	LumB	6.2311	N1	G2	Positive	Negative	Negative
MB-7200	ER+	ER+	ER+	97.6	DECEASED	Died of Other Causes	97.6	2928	DiseaseFree	8	4	71.69	l	4.046	pos	post	BREAST CONSERVING	2moderate	NEUT	ER+/HER2- High Prolif	LumB	NO	YES	YES	IDC	+	-	+	LumB	6.1548	N0	G3	Positive	Negative	Positive
MB-7216	ER+	ER+	ER+	207.467	DECEASED	Died of Other Causes	207.467	6224	DiseaseFree	4ER+	4	79.23	l	3.04	pos	post	MASTECTOMY	2moderate	NEUT	ER+/HER2- Low Prolif	LumB	NO	YES	NO	IDC-MUC	+	-	+	LumB	6.171	N0	G2	Positive	Negative	Positive
MB-7220	ER+	ER+	ER+	183.2	DECEASED	Died of Other Causes	183.2	5496	DiseaseFree	8	4	70.97	l	3.0502	pos	post	BREAST CONSERVING	2moderate	NEUT	ER+/HER2- Low Prolif	LumB	NO	YES	YES	ILC	+	-	+	LumB	5.9306	N0	G2	Positive	Negative	Positive
MB-7234	ER+	ER+	ER+	222.2	LIVING	Living	222.2	6666	DiseaseFree	6	4	63.43	l	4.016	pos	post	BREAST CONSERVING	3high	NEUT	ER+/HER2- High Prolif	LumB	NO	YES	YES	IDC	+	-	-	LumB	6.5377	N0	G3	Positive	Negative	Negative
MB-7236	ER+	ER+	ER+	201.467	DECEASED	Died of Other Causes	201.467	6044	DiseaseFree	8	4	51.46	l	5.04464	pos	post	BREAST CONSERVING	2moderate	GAIN	ER+/HER2- Low Prolif	LumB	NO	YES	YES	IDC	+	-	+	LumB	6.3329	N2	G2	Positive	Negative	Positive
MB-7241	ER+	ER+	ER+	171.1	LIVING	Living	171.1	5133	DiseaseFree	7	4	47.85	NaN	4.046	pos	pre	MASTECTOMY	2moderate	NEUT	ER+/HER2- Low Prolif	LumB	NO	NO	NO	IDC	+	-	+	LumB	6.8962	N1	G2	Positive	Negative	Positive
MB-7263	ER+	ER+	ER+	164.967	DECEASED	Died of Other Causes	164.967	4949	DiseaseFree	9	4	63.89	l	4.06	pos	post	BREAST CONSERVING	3high	GAIN	ER+/HER2- High Prolif	LumB	NO	YES	YES	IDC	+	-	+	LumB	7.1498	N1	G2	Positive	Negative	Positive
MB-7286	ER+	ER+	ER+	158.633	DECEASED	Died of Other Causes	158.633	4759	DiseaseFree	3	4	66.48	l	5.05	pos	post	MASTECTOMY	3high	NEUT	ER+/HER2- High Prolif	LumB	NO	YES	NO	IDC	+	-	-	LumB	6.7256	N1	G3	Positive	Negative	Negative
MB-7298	ER+	ER+	ER+	86.2333	DECEASED	Died of Other Causes	86.2333	2587	DiseaseFree	1	4	61.16	NaN	5.05	pos	post	MASTECTOMY	2moderate	NEUT	ER+/HER2- High Prolif	LumB	NO	YES	NO	IDC	+	-	+	LumB	6.5849	N3	G2	Positive	Negative	Positive
MB-7299	ER+	ER+	ER+	201.9	DECEASED	Died of Other Causes	201.9	6057	DiseaseFree	10	4	60.02	NaN	5.04	pos	post	BREAST CONSERVING	3high	NEUT	ER+/HER2- High Prolif	LumB	NO	YES	YES	IDC	+	-	-	LumB	6.4498	N1	G3	Positive	Negative	Negative
MB-0071	ER+	ER+	ER+	131	DECEASED	Died of Other Causes	131	3930	DiseaseFree	8	1	68.42	NaN	4.1	pos	post	MASTECTOMY	3high	NEUT	NaN	LumB	NO	YES	YES	IDC+ILC	+	-	-	LumB
MB-0351	ER+	ER+	ER+	195.333	DECEASED	Died of Other Causes	195.333	5860	DiseaseFree	3	1	69.53	NaN	1	pos	post	NaN	2moderate	NEUT	ER+/HER2- Low Prolif	LumB	NO	NO	NO	IDC-MUC	+	-	-	LumB
MB-0405	ER+	ER+	ER+	59.0667	DECEASED	Died of Other Causes	59.0667	1772	DiseaseFree	7	1	72.85	l	3.032	pos	post	BREAST CONSERVING	3high	NEUT	ER+/HER2- High Prolif	LumB	NO	YES	YES	OTHER	+	-	+	LumB
MB-0592	ER+	ER+	ER+	74.5667	LIVING	Living	74.5667	2237	DiseaseFree	8	1	74.94	l	1.11	pos	post	MASTECTOMY	1low	NEUT	ER+/HER2- High Prolif	LumB	NO	NO	NO	OTHER INVASIVE	+	-	+	LumB
MB-7188	ER+	ER+	ER+	188.167	DECEASED	Died of Other Causes	188.167	5645	DiseaseFree	7	4	68.45	l	1.05	pos	post	BREAST CONSERVING	3high	NEUT	ER+/HER2- Low Prolif	LumB	NO	YES	YES	OTHER INVASIVE	+	-	+	LumB
MB-0005	ER+	ER+	ER+	163.1	DECEASED	Died of Disease	163.1	4893	Recurred/Progressed	3	1	48.87	r	4.03	pos	pre	MASTECTOMY	3high	NEUT	NaN	LumB	YES	YES	NO	IDC	+	-	+	LumB	6.3783	N1	G2	Positive	Negative	Positive
MB-0008	ER+	ER+	ER+	41.3667	DECEASED	Died of Disease	41.3667	1241	Recurred/Progressed	9	1	76.97	r	6.08	pos	post	MASTECTOMY	3high	NEUT	ER+/HER2- High Prolif	LumB	YES	YES	YES	IDC	+	-	+	LumB	7.2637	N2	G3	Positive	Negative	Positive
MB-0010	ER+	ER+	ER+	7.8	DECEASED	Died of Disease	7.8	234	Recurred/Progressed	7	1	78.77	l	4.062	pos	post	MASTECTOMY	2moderate	NEUT	ER+/HER2- High Prolif	LumB	NO	YES	YES	IDC	+	-	+	LumB	8.4073	N0	G3	Positive	Negative	Positive
MB-0083	ER+	ER+	ER+	86.0667	DECEASED	Died of Disease	86.0667	2582	Recurred/Progressed	2	1	64.85	r	3.026	pos	post	BREAST CONSERVING	2moderate	NEUT	NaN	LumB	NO	YES	YES	ILC	+	-	+	LumB	5.788	N0	G2	Positive	Negative	Positive
MB-0102	ER+	ER+	ER+	140.767	DECEASED	Died of Disease	140.767	4223	Recurred/Progressed	3	1	51.38	r	5.08	pos	post	MASTECTOMY	3high	NEUT	ER+/HER2- High Prolif	LumB	YES	YES	YES	ILC	+	-	+	LumB	7.0879	N3	G2	Positive	Negative	Positive
MB-0108	ER+	ER+	ER+	42.7	DECEASED	Died of Disease	42.7	1281	Recurred/Progressed	4ER+	1	43.15	r	4.036	pos	pre	BREAST CONSERVING	1low	NEUT	NaN	claudin-low	YES	YES	YES	IDC	+	-	-	LumB	5.3651	N0	G3	Positive	Negative	Negative
MB-0119	ER+	ER+	ER+	95.8667	DECEASED	Died of Disease	95.8667	2876	Recurred/Progressed	7	1	82.73	l	4.046	pos	post	MASTECTOMY	3high	GAIN	ER+/HER2- High Prolif	LumB	NO	YES	YES	IDC	+	-	-	LumB	6.4369	N1	G2	Positive	Negative	Negative
MB-0134	ER+	ER+	ER+	12.9333	DECEASED	Died of Disease	12.9333	388	Recurred/Progressed	8	1	73.11	l	5.044	pos	post	MASTECTOMY	3high	NEUT	ER+/HER2- High Prolif	LumB	NO	YES	YES	IDC	+	-	-	LumB	5.9088	N1	G3	Positive	Negative	Negative
MB-0144	ER+	ER+	ER+	152.067	DECEASED	Died of Disease	152.067	4562	Recurred/Progressed	8	1	79.73	l	6.052	pos	post	BREAST CONSERVING	3high	NEUT	ER+/HER2- Low Prolif	LumB	NO	YES	YES	IDC	+	-	+	LumB	6.5662	N2	G3	Positive	Negative	Positive
MB-0151	ER+	ER+	ER+	49.2333	DECEASED	Died of Disease	49.2333	1477	Recurred/Progressed	2	1	67.7	l	6.1	pos	post	MASTECTOMY	2moderate	NEUT	ER+/HER2- High Prolif	LumB	NO	YES	YES	IDC	+	-	+	LumB	6.2663	N2	G3	Positive	Negative	Positive
MB-0167	ER+	ER+	ER+	43.1	DECEASED	Died of Disease	43.1	1293	Recurred/Progressed	9	1	76.4	r	5.076	pos	post	MASTECTOMY	3high	NEUT	ER+/HER2- High Prolif	LumB	NO	YES	YES	IDC	+	-	+	LumB	7.3692	N1	G3	Positive	Negative	Positive
MB-0178	ER+	ER+	ER+	104.467	DECEASED	Died of Disease	104.467	3134	Recurred/Progressed	1	1	74.63	l	4.042	pos	post	BREAST CONSERVING	3high	NEUT	NaN	LumB	NO	YES	YES	IDC	+	-	+	LumB	7.6624	N0	G3	Positive	Negative	Positive
MB-0261	ER+	ER+	ER+	90.2333	DECEASED	Died of Disease	90.2333	2707	Recurred/Progressed	8	1	63.93	l	4.052	pos	post	BREAST CONSERVING	3high	NEUT	ER+/HER2- High Prolif	LumB	NO	YES	YES	IDC	+	-	+	LumB	6.8253	N2	G1	Positive	Negative	Positive
MB-0268	ER+	ER+	ER+	28.5	DECEASED	Died of Disease	28.5	855	Recurred/Progressed	9	1	66.54	NaN	4.038	pos	post	NaN	3high	NEUT	NaN	LumB	NO	NO	NO	IDC	+	-	+	LumB	6.9063	N0	G3	Positive	Negative	Positive
MB-0272	ER+	ER+	ER+	122	DECEASED	Died of Disease	122	3660	Recurred/Progressed	8	1	55.36	r	6.056	pos	post	MASTECTOMY	2moderate	NEUT	ER+/HER2- High Prolif	LumB	NO	NO	NO	IDC	+	-	-	LumB	7.1045	N2	G3	Positive	Negative	Negative
MB-0304	ER+	ER+	ER+	111.533	DECEASED	Died of Disease	111.533	3346	Recurred/Progressed	6	1	84.85	r	5.028	pos	post	MASTECTOMY	3high	NEUT	NaN	LumB	NO	YES	YES	IDC	+	-	+	LumB	7.3906	N1	G3	Positive	Negative	Positive
MB-0312	ER+	ER+	ER+	169	DECEASED	Died of Disease	169	5070	Recurred/Progressed	2	1	70.49	r	3.066	pos	post	MASTECTOMY	2moderate	NEUT	ER+/HER2- High Prolif	LumB	NO	YES	NO	IDC+ILC	+	-	+	LumB	7.5144	N0	G2	Positive	Negative	Positive
MB-0319	ER+	ER+	ER+	40.7	DECEASED	Died of Disease	40.7	1221	Recurred/Progressed	2	1	92.14	l	5.064	pos	post	MASTECTOMY	2moderate	GAIN	ER+/HER2- High Prolif	LumB	NO	YES	YES	IDC+ILC	+	-	-	LumB	6.9995	N2	G2	Positive	Negative	Negative
MB-0328	ER+	ER+	ER+	125.6	DECEASED	Died of Disease	125.6	3768	Recurred/Progressed	9	1	69.62	r	5.068	pos	post	MASTECTOMY	3high	NEUT	ER+/HER2- High Prolif	LumB	NO	YES	YES	IDC	+	-	+	LumB	7.7604	N1	G3	Positive	Negative	Positive
MB-0336	ER+	ER+	ER+	170.3	DECEASED	Died of Disease	170.3	5109	Recurred/Progressed	10	1	74.76	r	5.044	pos	post	MASTECTOMY	3high	NEUT	ER+/HER2- High Prolif	LumB	NO	YES	YES	IDC	+	-	+	LumB	6.8623	N1	G3	Positive	Negative	Positive
MB-0360	ER+	ER+	ER+	132.567	DECEASED	Died of Disease	132.567	3977	Recurred/Progressed	7	1	83.58	l	3.1	pos	post	MASTECTOMY	3high	NEUT	ER+/HER2- High Prolif	LumB	NO	YES	YES	IDC	+	-	+	LumB	6.3761	N1	G1	Positive	Negative	Positive
MB-0363	ER+	ER+	ER+	89.9	DECEASED	Died of Disease	89.9	2697	Recurred/Progressed	2	1	73.24	r	5.134	pos	post	MASTECTOMY	3high	NEUT	ER+/HER2- High Prolif	LumB	NO	NO	NO	OTHER	+	-	-	LumB	7.2836	N2	G2	Positive	Negative	Negative
MB-0368	ER+	ER+	ER+	61.9	DECEASED	Died of Disease	61.9	1857	Recurred/Progressed	2	1	74.79	l	6.062	pos	post	MASTECTOMY	3high	NEUT	ER+/HER2- High Prolif	LumB	YES	YES	YES	IDC	+	-	+	LumB	6.8818	N2	G3	Positive	Negative	Positive
MB-0383	ER+	ER+	ER+	85.7333	DECEASED	Died of Disease	85.7333	2572	Recurred/Progressed	1	1	65.02	l	4.038	pos	post	MASTECTOMY	3high	NEUT	ER+/HER2- High Prolif	LumB	NO	YES	NO	IDC	+	-	-	LumB	6.8945	N0	G3	Positive	Negative	Negative
MB-0384	ER+	ER+	ER+	61.1	DECEASED	Died of Disease	61.1	1833	Recurred/Progressed	8	1	74.58	l	6.086	pos	post	MASTECTOMY	3high	LOSS	ER+/HER2- High Prolif	LumB	NO	YES	YES	IDC	+	-	+	LumB	6.9061	N3	G3	Positive	Negative	Positive
MB-0385	ER+	ER+	ER+	36.4333	DECEASED	Died of Disease	36.4333	1093	Recurred/Progressed	9	1	66.58	l	6.062	pos	post	BREAST CONSERVING	3high	NEUT	ER+/HER2- High Prolif	LumB	YES	YES	YES	IDC-MUC	+	-	-	LumB	6.3443	N3	G3	Positive	Negative	Negative
MB-0398	ER+	ER+	ER+	43.2	DECEASED	Died of Disease	43.2	1296	Recurred/Progressed	6	1	56.41	l	6.084	pos	post	MASTECTOMY	2moderate	NEUT	ER+/HER2- High Prolif	LumB	NO	YES	YES	IDC	+	-	-	LumB	6.8615	N3	G3	Positive	Negative	Negative
MB-0406	ER+	ER+	ER+	96.9	DECEASED	Died of Disease	96.9	2907	Recurred/Progressed	2	1	69.32	l	6.36	pos	post	MASTECTOMY	2moderate	NEUT	ER+/HER2- High Prolif	LumB	YES	YES	YES	IDC	+	-	-	LumB	6.7862	N3	G3	Positive	Negative	Negative
MB-0444	ER+	ER+	ER+	55.4667	DECEASED	Died of Disease	55.4667	1664	Recurred/Progressed	8	1	49.87	l	5.066	pos	pre	BREAST CONSERVING	2moderate	NEUT	ER+/HER2- Low Prolif	LumB	NO	YES	YES	ILC	+	-	+	LumB	7.404	N3	G2	Positive	Negative	Positive
MB-0474	ER+	ER+	ER+	111.1	DECEASED	Died of Disease	111.1	3333	Recurred/Progressed	9	1	54.29	r	5.16	pos	post	MASTECTOMY	3high	NEUT	ER+/HER2- High Prolif	LumB	YES	YES	YES	IDC+ILC	+	-	+	LumB	7.7519	N1	G3	Positive	Negative	Positive
MB-0483	ER+	ER+	ER+	74.4667	DECEASED	Died of Disease	74.4667	2234	Recurred/Progressed	1	1	49.61	l	5.042	pos	pre	MASTECTOMY	3high	NEUT	ER+/HER2- High Prolif	LumB	YES	YES	YES	IDC	+	-	+	LumB	7.1684	N1	G3	Positive	Negative	Positive
MB-0532	ER+	ER+	ER+	143.133	DECEASED	Died of Disease	143.133	4294	Recurred/Progressed	9	1	59.07	r	5.07	neg	post	MASTECTOMY	3high	NEUT	ER+/HER2- High Prolif	LumB	YES	YES	YES	IDC	+	-	+	LumB	7.2157	N1	G3	Positive	Negative	Positive
MB-0550	ER+	ER+	ER+	132.333	DECEASED	Died of Disease	132.333	3970	Recurred/Progressed	8	1	60.12	l	4.03	pos	post	MASTECTOMY	3high	NEUT	ER+/HER2- High Prolif	LumB	NO	NO	NO	IDC	+	-	-	LumB	7.2954	N1	G2	Positive	Negative	Negative
MB-0569	ER+	ER+	ER+	59.5	DECEASED	Died of Disease	59.5	1785	Recurred/Progressed	4ER+	1	74.96	l	6.046	pos	post	MASTECTOMY	3high	NEUT	ER+/HER2- High Prolif	LumB	YES	YES	YES	IDC	+	-	+	LumB	6.7962	N3	G3	Positive	Negative	Positive
MB-0576	ER+	ER+	ER+	31	DECEASED	Died of Disease	31	930	Recurred/Progressed	2	1	68.47	r	6.042	pos	post	BREAST CONSERVING	2moderate	NEUT	ER+/HER2- High Prolif	LumB	NO	YES	YES	IDC	+	-	+	LumB	6.5852	N2	G3	Positive	Negative	Positive
MB-0585	ER+	ER+	ER+	106.967	DECEASED	Died of Disease	106.967	3209	Recurred/Progressed	6	1	76.72	r	5.056	pos	post	MASTECTOMY	3high	NEUT	ER+/HER2- High Prolif	LumB	NO	YES	YES	IDC	+	-	-	LumB	6.4554	N1	G3	Positive	Negative	Negative
MB-0591	ER+	ER+	ER+	117.767	DECEASED	Died of Disease	117.767	3533	Recurred/Progressed	8	1	84	l	4.034	pos	post	MASTECTOMY	3high	NEUT	ER+/HER2- High Prolif	LumB	NO	YES	NO	IDC	+	-	-	LumB	6.5266	N0	G3	Positive	Negative	Negative
MB-0598	ER+	ER+	ER+	89.3667	DECEASED	Died of Disease	89.3667	2681	Recurred/Progressed	3	1	77.48	r	5.048	pos	post	MASTECTOMY	3high	NEUT	ER+/HER2- High Prolif	LumB	NO	YES	YES	IDC	+	-	+	LumB	7.6974	N2	G2	Positive	Negative	Positive
MB-0601	ER+	ER+	ER+	29.6667	DECEASED	Died of Disease	29.6667	890	Recurred/Progressed	10	1	32.99	r	6.05	pos	pre	MASTECTOMY	2moderate	NEUT	ER+/HER2- High Prolif	LumB	YES	YES	YES	IDC	+	-	-	LumB	6.4492	N2	G3	Positive	Negative	Negative
MB-0606	ER+	ER+	ER+	27.4667	DECEASED	Died of Disease	27.4667	824	Recurred/Progressed	3	1	83.19	r	3.036	pos	post	MASTECTOMY	2moderate	NEUT	ER+/HER2- High Prolif	LumB	NO	YES	NO	IDC-MUC	+	-	-	LumB	6.2111	N0	G2	Positive	Negative	Negative
MB-0626	ER+	ER+	ER+	35.5333	DECEASED	Died of Disease	35.5333	1066	Recurred/Progressed	1	1	61.11	r	4.04	pos	post	BREAST CONSERVING	3high	NEUT	NaN	LumB	NO	YES	YES	IDC	+	-	-	LumB	7.1444	N0	G3	Positive	Negative	Negative
MB-0646	ER+	ER+	ER+	15.1667	DECEASED	Died of Disease	15.1667	455	Recurred/Progressed	8	1	67.06	l	5.066	pos	post	MASTECTOMY	3high	NEUT	NaN	LumB	NO	YES	YES	IDC+ILC	+	-	-	LumB	6.8222	N2	G2	Positive	Negative	Negative
MB-0877	ER+	ER+	ER+	14.4333	DECEASED	Died of Disease	14.4333	433	Recurred/Progressed	6	1	79.41	l	6.07	pos	post	MASTECTOMY	3high	NEUT	ER+/HER2- High Prolif	LumB	NO	NO	NO	IDC	+	-	+	LumB	7.3096	N2	G3	Positive	Negative	Positive
MB-0882	ER+	ER+	ER+	42.3667	DECEASED	Died of Disease	42.3667	1271	Recurred/Progressed	7	1	73.39	l	4.094	pos	post	BREAST CONSERVING	2moderate	NEUT	ER+/HER2- High Prolif	LumB	NO	YES	NO	IDC+ILC	+	-	+	LumB	8.147	N0	G3	Positive	Negative	Positive
MB-0884	ER+	ER+	ER+	93.6667	DECEASED	Died of Disease	93.6667	2810	Recurred/Progressed	9	1	56.47	l	6.046	pos	post	BREAST CONSERVING	2moderate	NEUT	ER+/HER2- High Prolif	LumB	YES	YES	YES	IDC	+	-	-	LumB	6.6788	N3	G3	Positive	Negative	Negative
MB-2617	ER+	ER+	ER+	89.1	DECEASED	Died of Disease	89.1	2673	Recurred/Progressed	4ER+	2	63.3	l	4.036	pos	post	BREAST CONSERVING	3high	NEUT	ER+/HER2- High Prolif	LumB	NO	YES	YES	IDC	+	-	-	LumB	6.154	N0	G3	Positive	Negative	Negative
MB-2618	ER+	ER+	ER+	89.1	DECEASED	Died of Disease	89.1	2673	Recurred/Progressed	1	2	66.22	r	3.032	pos	post	BREAST CONSERVING	3high	GAIN	NaN	LumB	NO	NO	YES	IDC	+	-	+	LumB	6.5883	N0	G2	Positive	Negative	Positive
MB-2642	ER+	ER+	ER+	45.1667	DECEASED	Died of Disease	45.1667	1355	Recurred/Progressed	1	2	30.67	r	5.07	neg	pre	MASTECTOMY	2moderate	LOSS	ER+/HER2- High Prolif	LumB	YES	NO	YES	IDC	+	-	+	LumB	6.901	N1	G3	Positive	Negative	Positive
MB-2708	ER+	ER+	ER+	133.233	DECEASED	Died of Disease	133.233	3997	Recurred/Progressed	7	2	66.36	l	3.03	pos	post	MASTECTOMY	2moderate	NEUT	ER+/HER2- High Prolif	LumB	NO	YES	NO	IDC-TUB	+	-	+	LumB	6.3456	N0	G2	Positive	Negative	Positive
MB-2728	ER+	ER+	ER+	51.4	DECEASED	Died of Disease	51.4	1542	Recurred/Progressed	9	2	28.62	l	6.08	neg	pre	MASTECTOMY	3high	NEUT	ER+/HER2- High Prolif	LumB	YES	NO	YES	IDC	+	-	+	LumB	6.5538	N3	G3	Positive	Negative	Positive
MB-2760	ER+	ER+	ER+	118.033	DECEASED	Died of Disease	118.033	3541	Recurred/Progressed	7	2	63.1	r	4.03	pos	post	BREAST CONSERVING	2moderate	NEUT	ER+/HER2- Low Prolif	LumB	NO	YES	YES	IDC	+	-	+	LumB	6.6288	N1	G2	Positive	Negative	Positive
MB-2796	ER+	ER+	ER+	87.7	DECEASED	Died of Disease	87.7	2631	Recurred/Progressed	2	2	57.94	NaN	5.04	pos	post	MASTECTOMY	2moderate	NEUT	ER+/HER2- High Prolif	claudin-low	NO	YES	YES	IDC+ILC	+	-	+	LumB	6.6281	N1	G3	Positive	Negative	Positive
MB-2803	ER+	ER+	ER+	85.8667	DECEASED	Died of Disease	85.8667	2576	Recurred/Progressed	8	2	63.01	r	3.036	pos	post	BREAST CONSERVING	3high	NEUT	ER+/HER2- High Prolif	LumB	NO	NO	YES	IDC	+	-	-	LumB	6.3882	N0	G2	Positive	Negative	Negative
MB-2901	ER+	ER+	ER+	218.3	DECEASED	Died of Disease	218.3	6549	Recurred/Progressed	8	2	49.83	l	3.05	pos	pre	BREAST CONSERVING	3high	NEUT	NaN	LumB	NO	YES	YES	IDC	+	-	+	LumB	7.012	N0	G2	Positive	Negative	Positive
MB-2953	ER+	ER+	ER+	30.1333	DECEASED	Died of Disease	30.1333	904	Recurred/Progressed	10	2	43.08	r	3.036	pos	pre	BREAST CONSERVING	3high	NEUT	ER+/HER2- High Prolif	LumB	NO	NO	YES	IDC	+	-	+	LumB	6.3104	N0	G2	Positive	Negative	Positive
MB-2954	ER+	ER+	ER+	5.5	DECEASED	Died of Disease	5.5	165	Recurred/Progressed	8	2	69.79	l	4.06	pos	post	MASTECTOMY	2moderate	NEUT	ER+/HER2- High Prolif	LumB	NO	YES	YES	IDC	+	-	+	LumB	6.3145	N1	G2	Positive	Negative	Positive
MB-3007	ER+	ER+	ER+	114.9	DECEASED	Died of Disease	114.9	3447	Recurred/Progressed	2	2	48.48	l	3.024	pos	pre	MASTECTOMY	2moderate	GAIN	ER+/HER2- High Prolif	LumB	NO	NO	NO	IDC	+	-	+	LumB	6.4605	N0	G2	Positive	Negative	Positive
MB-3060	ER+	ER+	ER+	44.6	DECEASED	Died of Disease	44.6	1338	Recurred/Progressed	6	2	65.69	r	5.072	pos	post	MASTECTOMY	2moderate	NEUT	ER+/HER2- High Prolif	LumB	NO	YES	YES	IDC	+	-	-	LumB	6.941	N1	G3	Positive	Negative	Negative
MB-3083	ER+	ER+	ER+	81.1	DECEASED	Died of Disease	81.1	2433	Recurred/Progressed	1	2	68.5	r	5.06	pos	post	MASTECTOMY	3high	NEUT	ER+/HER2- High Prolif	LumB	NO	YES	YES	IDC	+	-	+	LumB	7.5537	N1	G3	Positive	Negative	Positive
MB-3181	ER+	ER+	ER+	178.167	DECEASED	Died of Disease	178.167	5345	Recurred/Progressed	2	2	43.6	l	4.028	pos	pre	MASTECTOMY	3high	NEUT	NaN	LumB	NO	YES	YES	IDC-TUB	+	-	+	LumB	7.1678	N0	G3	Positive	Negative	Positive
MB-3253	ER+	ER+	ER+	55.8333	DECEASED	Died of Disease	55.8333	1675	Recurred/Progressed	9	2	56.81	l	5.052	pos	post	BREAST CONSERVING	2moderate	NEUT	ER+/HER2- High Prolif	LumB	NO	YES	YES	IDC	+	-	+	LumB	6.9976	N1	G3	Positive	Negative	Positive
MB-3266	ER+	ER+	ER+	51.2	DECEASED	Died of Disease	51.2	1536	Recurred/Progressed	1	2	52.91	r	5.034	pos	post	MASTECTOMY	1low	GAIN	ER+/HER2- High Prolif	LumB	NO	YES	YES	IDC	+	-	+	LumB	6.8994	N1	G3	Positive	Negative	Positive
MB-3275	ER+	ER+	ER+	41.5333	DECEASED	Died of Disease	41.5333	1246	Recurred/Progressed	1	2	45	l	4.056	pos	pre	MASTECTOMY	2moderate	NEUT	ER+/HER2- High Prolif	LumB	NO	YES	NO	IDC	+	-	+	LumB	6.8983	N0	G3	Positive	Negative	Positive
MB-3357	ER+	ER+	ER+	38.0333	DECEASED	Died of Disease	38.0333	1141	Recurred/Progressed	9	2	47.75	l	4.05	pos	pre	BREAST CONSERVING	3high	GAIN	ER+/HER2- High Prolif	LumB	NO	YES	YES	IDC	+	-	+	LumB	8.2875	N0	G3	Positive	Negative	Positive
MB-3402	ER+	ER+	ER+	50.0333	DECEASED	Died of Disease	50.0333	1501	Recurred/Progressed	1	2	41.17	r	5.056	neg	pre	MASTECTOMY	3high	GAIN	ER+/HER2- High Prolif	LumB	YES	NO	YES	IDC	+	-	+	LumB	6.8264	N1	G3	Positive	Negative	Positive
MB-3436	ER+	ER+	ER+	50.7667	DECEASED	Died of Disease	50.7667	1523	Recurred/Progressed	1	2	38.2	NaN	6.26	neg	pre	MASTECTOMY	3high	LOSS	NaN	LumB	YES	NO	YES	IDC	+	-	+	LumB	6.4973	N2	G3	Positive	Negative	Positive
MB-3490	ER+	ER+	ER+	102.4	DECEASED	Died of Disease	102.4	3072	Recurred/Progressed	3	2	45.74	r	3.04	pos	pre	BREAST CONSERVING	3high	NEUT	ER+/HER2- High Prolif	LumB	NO	NO	NO	IDC-TUB	+	-	+	LumB	6.6256	N0	G2	Positive	Negative	Positive
MB-3492	ER+	ER+	ER+	118.133	DECEASED	Died of Disease	118.133	3544	Recurred/Progressed	1	2	62.09	r	5.04	pos	post	BREAST CONSERVING	2moderate	NEUT	ER+/HER2- High Prolif	LumB	NO	YES	YES	IDC	+	-	+	LumB	6.3565	N1	G3	Positive	Negative	Positive
MB-3754	ER+	ER+	ER+	92.7333	DECEASED	Died of Disease	92.7333	2782	Recurred/Progressed	1	2	57.01	l	4.05	pos	post	MASTECTOMY	2moderate	NEUT	ER+/HER2- High Prolif	LumB	NO	YES	NO	IDC	+	-	-	LumB	6.4399	N0	G3	Positive	Negative	Negative
MB-3824	ER+	ER+	ER+	126.467	DECEASED	Died of Disease	126.467	3794	Recurred/Progressed	2	2	49.45	r	4.044	pos	pre	MASTECTOMY	3high	NEUT	ER+/HER2- High Prolif	LumB	NO	YES	YES	IDC	+	-	+	LumB	7.3009	N0	G3	Positive	Negative	Positive
MB-3838	ER+	ER+	ER+	134.467	DECEASED	Died of Disease	134.467	4034	Recurred/Progressed	8	2	60.45	l	4.046	pos	post	BREAST CONSERVING	3high	NEUT	ER+/HER2- High Prolif	LumB	NO	YES	YES	IDC	+	-	+	LumB	6.6668	N0	G3	Positive	Negative	Positive
MB-4004	ER+	ER+	ER+	256.867	DECEASED	Died of Disease	256.867	7706	Recurred/Progressed	9	3	61.16	l	4.03	pos	post	BREAST CONSERVING	3high	NEUT	ER+/HER2- High Prolif	LumB	NO	YES	YES	IDC	+	-	+	LumB	6.718	N0	G3	Positive	Negative	Positive
MB-4008	ER+	ER+	ER+	44.7333	DECEASED	Died of Disease	44.7333	1342	Recurred/Progressed	2	3	64.91	l	5.07	pos	post	MASTECTOMY	2moderate	GAIN	NaN	LumB	NO	YES	NO	IDC	+	-	+	LumB	7.1452	N1	G3	Positive	Negative	Positive
MB-4148	ER+	ER+	ER+	63.0333	DECEASED	Died of Disease	63.0333	1891	Recurred/Progressed	9	3	57.85	l	5.07	pos	post	MASTECTOMY	2moderate	NEUT	ER+/HER2- High Prolif	LumB	NO	YES	NO	IDC	+	-	+	LumB	6.5847	N3	G2	Positive	Negative	Positive
MB-4213	ER+	ER+	ER+	84.5	DECEASED	Died of Disease	84.5	2535	Recurred/Progressed	4ER+	3	67.02	r	3.06	pos	post	BREAST CONSERVING	3high	NEUT	NaN	LumB	NO	YES	YES	IDC	+	-	-	LumB	6.2409	N0	G2	Positive	Negative	Negative
MB-4233	ER+	ER+	ER+	36.3667	DECEASED	Died of Disease	36.3667	1091	Recurred/Progressed	9	3	54.01	r	5.06	pos	post	MASTECTOMY	2moderate	NEUT	ER+/HER2- High Prolif	LumB	NO	YES	YES	IDC	+	-	-	LumB	7.8805	N2	G2	Positive	Negative	Negative
MB-4274	ER+	ER+	ER+	59.9333	DECEASED	Died of Disease	59.9333	1798	Recurred/Progressed	8	3	74.32	r	4.04	pos	post	MASTECTOMY	3high	NEUT	ER+/HER2- High Prolif	LumB	NO	YES	YES	IDC	+	-	+	LumB	6.4661	N1	G2	Positive	Negative	Positive
MB-4339	ER+	ER+	ER+	173.6	DECEASED	Died of Disease	173.6	5208	Recurred/Progressed	8	3	74.98	l	3.04	pos	post	MASTECTOMY	3high	NEUT	NaN	LumB	NO	NO	YES	IDC	+	-	+	LumB	6.341	N0	G2	Positive	Negative	Positive
MB-4353	ER+	ER+	ER+	128.533	DECEASED	Died of Disease	128.533	3856	Recurred/Progressed	8	3	59.23	r	5.06	pos	post	MASTECTOMY	2moderate	NEUT	NaN	LumB	NO	YES	NO	IDC	+	-	+	LumB	6.6112	N1	G3	Positive	Negative	Positive
MB-4598	ER+	ER+	ER+	119.367	DECEASED	Died of Disease	119.367	3581	Recurred/Progressed	8	3	67.92	r	5.05	pos	post	BREAST CONSERVING	2moderate	NEUT	NaN	LumB	NO	YES	YES	IDC	+	-	+	LumB	6.8657	N2	G2	Positive	Negative	Positive
MB-4602	ER+	ER+	ER+	122.8	DECEASED	Died of Disease	122.8	3684	Recurred/Progressed	1	3	58.38	r	5.04	pos	post	BREAST CONSERVING	2moderate	NEUT	NaN	LumB	NO	YES	YES	IDC	+	-	+	LumB	7.6179	N1	G3	Positive	Negative	Positive
MB-4639	ER+	ER+	ER+	119	DECEASED	Died of Disease	119	3570	Recurred/Progressed	9	3	71.17	l	4.06	pos	post	BREAST CONSERVING	3high	LOSS	ER+/HER2- High Prolif	LumB	NO	NO	YES	IDC	+	-	+	LumB	6.7864	N0	G3	Positive	Negative	Positive
MB-4642	ER+	ER+	ER+	285.7	DECEASED	Died of Disease	285.7	8571	Recurred/Progressed	6	3	66.27	l	5.07	pos	post	BREAST CONSERVING	3high	NEUT	ER+/HER2- High Prolif	LumB	NO	YES	YES	IDC	+	-	+	LumB	6.1576	N1	G3	Positive	Negative	Positive
MB-4651	ER+	ER+	ER+	30.3	DECEASED	Died of Disease	30.3	909	Recurred/Progressed	6	3	69.96	l	3.07	pos	post	BREAST CONSERVING	3high	NEUT	ER+/HER2- High Prolif	LumB	NO	NO	YES	IDC	+	-	-	LumB	7.6604	N0	G2	Positive	Negative	Negative
MB-4671	ER+	ER+	ER+	34.7	DECEASED	Died of Disease	34.7	1041	Recurred/Progressed	2	3	72.48	l	4.06	pos	post	BREAST CONSERVING	3high	NEUT	ER+/HER2- High Prolif	LumB	NO	NO	YES	IDC	+	-	+	LumB	6.5185	N0	G3	Positive	Negative	Positive
MB-4673	ER+	ER+	ER+	87	DECEASED	Died of Disease	87	2610	Recurred/Progressed	9	3	63.27	r	4.04	pos	post	MASTECTOMY	2moderate	GAIN	ER+/HER2- High Prolif	LumB	NO	YES	NO	IDC	+	-	-	LumB	6.5777	N1	G2	Positive	Negative	Negative
MB-4741	ER+	ER+	ER+	56.5	DECEASED	Died of Disease	56.5	1695	Recurred/Progressed	8	3	53.02	l	4.04	pos	post	MASTECTOMY	3high	NEUT	ER+/HER2- Low Prolif	LumB	NO	YES	NO	ILC	+	-	-	LumB	6.7115	N1	G2	Positive	Negative	Negative
MB-4744	ER+	ER+	ER+	153	DECEASED	Died of Disease	153	4590	Recurred/Progressed	8	3	64.21	r	5.032	pos	post	BREAST CONSERVING	3high	NEUT	NaN	LumB	NO	YES	YES	IDC	+	-	+	LumB	7.4422	N1	G3	Positive	Negative	Positive
MB-4750	ER+	ER+	ER+	37.7333	DECEASED	Died of Disease	37.7333	1132	Recurred/Progressed	8	3	73.21	r	4.05	pos	post	MASTECTOMY	1low	NEUT	ER+/HER2- High Prolif	LumB	NO	YES	NO	IDC	+	-	+	LumB	7.8014	N1	G2	Positive	Negative	Positive
MB-4767	ER+	ER+	ER+	47.1333	DECEASED	Died of Disease	47.1333	1414	Recurred/Progressed	9	3	74.86	l	5.08	pos	post	MASTECTOMY	3high	LOSS	ER+/HER2- High Prolif	LumB	NO	YES	NO	IDC	+	-	+	LumB	6.5455	N1	G3	Positive	Negative	Positive
MB-4802	ER+	ER+	ER+	43.9	DECEASED	Died of Disease	43.9	1317	Recurred/Progressed	8	3	71.67	r	3.08	NaN	post	MASTECTOMY	2moderate	NEUT	ER+/HER2- High Prolif	LumB	NO	NO	NO	ILC	+	-	-	LumB	7.1368	N0	G2	Positive	Negative	Negative
MB-4828	ER+	ER+	ER+	42.5	DECEASED	Died of Disease	42.5	1275	Recurred/Progressed	1	3	78.87	l	5.16	pos	post	MASTECTOMY	3high	NEUT	ER-/HER2-	LumB	NO	YES	YES	ILC	+	-	-	LumB	7.5165	N1	G3	Positive	Negative	Negative
MB-4834	ER+	ER+	ER+	36.1667	DECEASED	Died of Disease	36.1667	1085	Recurred/Progressed	1	3	49.61	l	5.05	pos	pre	MASTECTOMY	3high	LOSS	ER+/HER2- High Prolif	LumB	NO	YES	YES	IDC	+	-	-	LumB	7.9455	N1	G3	Positive	Negative	Negative
MB-4873	ER+	ER+	ER+	117.667	DECEASED	Died of Disease	117.667	3530	Recurred/Progressed	8	3	64.47	r	5.06	pos	post	MASTECTOMY	2moderate	NEUT	NaN	LumB	NO	YES	YES	IDC	+	-	+	LumB	6.9748	N3	G2	Positive	Negative	Positive
MB-4912	ER+	ER+	ER+	50	DECEASED	Died of Disease	50	1500	Recurred/Progressed	8	3	78.19	r	4.056	pos	post	BREAST CONSERVING	3high	NEUT	ER+/HER2- High Prolif	LumB	NO	YES	YES	IDC	+	-	+	LumB	6.4123	N1	G2	Positive	Negative	Positive
MB-4937	ER+	ER+	ER+	77.2333	DECEASED	Died of Disease	77.2333	2317	Recurred/Progressed	6	3	41.09	r	4.04	pos	pre	MASTECTOMY	3high	NEUT	ER+/HER2- High Prolif	LumB	NO	NO	NO	IDC	+	-	+	LumB	7.4898	N0	G3	Positive	Negative	Positive
MB-4956	ER+	ER+	ER+	69.3	DECEASED	Died of Disease	69.3	2079	Recurred/Progressed	1	3	69.31	l	6.12	pos	post	MASTECTOMY	3high	NEUT	ER+/HER2- High Prolif	LumB	NO	YES	YES	IDC	+	-	-	LumB	7.4004	N2	G3	Positive	Negative	Negative
MB-4957	ER+	ER+	ER+	197.667	DECEASED	Died of Disease	197.667	5930	Recurred/Progressed	7	3	70.38	r	3.04	NaN	post	BREAST CONSERVING	3high	NEUT	NaN	LumB	NO	NO	YES	IDC	+	-	-	LumB	7.4275	N0	G2	Positive	Negative	Negative
MB-4966	ER+	ER+	ER+	49.3	DECEASED	Died of Disease	49.3	1479	Recurred/Progressed	3	3	55.83	l	4.1	pos	post	MASTECTOMY	3high	NEUT	ER+/HER2- Low Prolif	LumB	NO	YES	NO	ILC	+	-	+	LumB	6.4275	N2	G1	Positive	Negative	Positive
MB-4970	ER+	ER+	ER+	88.8	DECEASED	Died of Disease	88.8	2664	Recurred/Progressed	8	3	77.45	l	3.06	pos	post	MASTECTOMY	3high	NEUT	ER+/HER2- High Prolif	LumB	NO	NO	NO	IDC	+	-	+	LumB	6.5057	N0	G2	Positive	Negative	Positive
MB-4998	ER+	ER+	ER+	65.5667	DECEASED	Died of Disease	65.5667	1967	Recurred/Progressed	8	3	75.27	l	6.064	pos	post	MASTECTOMY	3high	NEUT	ER+/HER2- High Prolif	LumB	NO	YES	NO	ILC	+	-	-	LumB	6.643	N2	G3	Positive	Negative	Negative
MB-5033	ER+	ER+	ER+	52.7333	DECEASED	Died of Disease	52.7333	1582	Recurred/Progressed	1	3	63.92	r	2.086	pos	post	BREAST CONSERVING	2moderate	NEUT	ER+/HER2- High Prolif	LumB	NO	NO	YES	IDC-MUC	+	-	-	LumB	6.3645	N0	G1	Positive	Negative	Negative
MB-5101	ER+	ER+	ER+	34.3333	DECEASED	Died of Disease	34.3333	1030	Recurred/Progressed	6	3	67.86	r	5.1	pos	post	MASTECTOMY	3high	NEUT	ER+/HER2- High Prolif	LumB	NO	YES	YES	IDC	+	-	+	LumB	7.679	N3	G2	Positive	Negative	Positive
MB-5107	ER+	ER+	ER+	82.6333	DECEASED	Died of Disease	82.6333	2479	Recurred/Progressed	1	3	61.06	l	4.082	pos	post	BREAST CONSERVING	3high	GAIN	ER+/HER2- High Prolif	LumB	NO	YES	YES	ILC	+	-	+	LumB	7.6546	N0	G3	Positive	Negative	Positive
MB-5116	ER+	ER+	ER+	71.7667	DECEASED	Died of Disease	71.7667	2153	Recurred/Progressed	2	3	74.71	r	5.036	pos	post	BREAST CONSERVING	3high	GAIN	ER+/HER2- High Prolif	LumB	NO	YES	YES	IDC	+	-	+	LumB	8.1499	N2	G2	Positive	Negative	Positive
MB-5121	ER+	ER+	ER+	114.9	DECEASED	Died of Disease	114.9	3447	Recurred/Progressed	8	3	72.02	r	4.036	pos	post	MASTECTOMY	3high	NEUT	ER+/HER2- High Prolif	LumB	NO	YES	NO	ILC	+	-	+	LumB	7.3632	N0	G3	Positive	Negative	Positive
MB-5124	ER+	ER+	ER+	124.2	DECEASED	Died of Disease	124.2	3726	Recurred/Progressed	6	3	83.96	r	3.052	pos	post	MASTECTOMY	3high	NEUT	ER+/HER2- High Prolif	LumB	NO	YES	NO	IDC	+	-	+	LumB	7.0088	N0	G2	Positive	Negative	Positive
MB-5160	ER+	ER+	ER+	87.7333	DECEASED	Died of Disease	87.7333	2632	Recurred/Progressed	8	3	68.52	r	3.05	pos	post	BREAST CONSERVING	3high	NEUT	ER+/HER2- High Prolif	LumB	NO	YES	YES	IDC	+	-	+	LumB	7.9802	N0	G2	Positive	Negative	Positive
MB-5169	ER+	ER+	ER+	51.9667	DECEASED	Died of Disease	51.9667	1559	Recurred/Progressed	3	3	62.84	r	4.05	pos	post	MASTECTOMY	2moderate	NEUT	ER+/HER2- High Prolif	LumB	NO	NO	NO	IDC	+	-	+	LumB	6.7572	N0	G3	Positive	Negative	Positive
MB-5200	ER+	ER+	ER+	52.3	DECEASED	Died of Disease	52.3	1569	Recurred/Progressed	1	3	70.23	r	4.03	pos	post	BREAST CONSERVING	2moderate	GAIN	ER+/HER2- High Prolif	LumB	NO	YES	YES	IDC	+	-	-	LumB	7.8109	N0	G3	Positive	Negative	Negative
MB-5215	ER+	ER+	ER+	118.7	DECEASED	Died of Disease	118.7	3561	Recurred/Progressed	8	3	74.11	r	6.056	pos	post	MASTECTOMY	3high	NEUT	ER+/HER2- High Prolif	LumB	NO	YES	YES	IDC	+	-	-	LumB	6.3797	N2	G3	Positive	Negative	Negative
MB-5244	ER+	ER+	ER+	216.867	DECEASED	Died of Disease	216.867	6506	Recurred/Progressed	6	3	69.2	l	4.08	pos	post	MASTECTOMY	3high	NEUT	ER+/HER2- High Prolif	LumB	NO	YES	NO	IDC	+	-	+	LumB	7.4455	N0	G3	Positive	Negative	Positive
MB-5273	ER+	ER+	ER+	60.8667	DECEASED	Died of Disease	60.8667	1826	Recurred/Progressed	6	3	60.33	l	4.04	pos	post	MASTECTOMY	3high	NEUT	ER+/HER2- High Prolif	LumB	NO	YES	NO	IDC	+	-	+	LumB	7.3702	N0	G3	Positive	Negative	Positive
MB-5317	ER+	ER+	ER+	53.6333	DECEASED	Died of Disease	53.6333	1609	Recurred/Progressed	8	3	69.7	l	4.03	pos	post	BREAST CONSERVING	3high	NEUT	ER+/HER2- High Prolif	LumB	NO	YES	YES	ILC	+	-	+	LumB	6.451	N1	G2	Positive	Negative	Positive
MB-5318	ER+	ER+	ER+	14.1667	DECEASED	Died of Disease	14.1667	425	Recurred/Progressed	5	3	60.96	l	4.036	pos	post	BREAST CONSERVING	2moderate	GAIN	HER2+	LumB	NO	NO	YES	IDC	+	-	-	LumB	7.5029	N0	G3	Positive	Negative	Negative
MB-5338	ER+	ER+	ER+	51.6667	DECEASED	Died of Disease	51.6667	1550	Recurred/Progressed	1	3	61.24	r	4.04	pos	post	BREAST CONSERVING	3high	NEUT	ER+/HER2- High Prolif	LumB	NO	YES	YES	IDC	+	-	-	LumB	7.1902	N1	G2	Positive	Negative	Negative
MB-5347	ER+	ER+	ER+	211.9	DECEASED	Died of Disease	211.9	6357	Recurred/Progressed	3	3	56.89	l	5.05	pos	post	BREAST CONSERVING	3high	NEUT	ER+/HER2- High Prolif	LumB	NO	YES	YES	IDC	+	-	+	LumB	6.3352	N1	G3	Positive	Negative	Positive
MB-5350	ER+	ER+	ER+	53.6333	DECEASED	Died of Disease	53.6333	1609	Recurred/Progressed	4ER+	3	66.7	r	5.05	pos	post	BREAST CONSERVING	3high	NEUT	ER-/HER2-	claudin-low	NO	YES	YES	IDC	+	-	-	LumB	6.9234	N1	G3	Positive	Negative	Negative
MB-5377	ER+	ER+	ER+	102	DECEASED	Died of Disease	102	3060	Recurred/Progressed	8	3	35.14	r	6.09	neg	pre	MASTECTOMY	3high	NEUT	ER+/HER2- Low Prolif	LumB	YES	YES	YES	IDC	+	-	+	LumB	6.2522	N2	G3	Positive	Negative	Positive
MB-5406	ER+	ER+	ER+	97.4333	DECEASED	Died of Disease	97.4333	2923	Recurred/Progressed	9	3	80.48	r	3.06	pos	post	BREAST CONSERVING	3high	NEUT	NaN	LumB	NO	YES	YES	IDC	+	-	+	LumB	7.1334	N2		Positive	Negative	Positive
MB-5434	ER+	ER+	ER+	45.1667	DECEASED	Died of Disease	45.1667	1355	Recurred/Progressed	9	3	71.07	l	5.11	pos	post	MASTECTOMY	1low	NEUT	ER+/HER2- High Prolif	LumB	NO	YES	NO	IDC	+	-	+	LumB	6.9566	N1	G3	Positive	Negative	Positive
MB-5447	ER+	ER+	ER+	148.867	DECEASED	Died of Disease	148.867	4466	Recurred/Progressed	6	3	68.1	l	3.024	pos	post	BREAST CONSERVING	1low	NEUT	ER+/HER2- High Prolif	LumB	NO	YES	YES	IDC	+	-	+	LumB	6.9641	N2		Positive	Negative	Positive
MB-5454	ER+	ER+	ER+	50.6667	DECEASED	Died of Disease	50.6667	1520	Recurred/Progressed	10	3	55.57	l	6.06	pos	post	BREAST CONSERVING	2moderate	NEUT	ER+/HER2- High Prolif	LumB	NO	YES	YES	IDC	+	-	-	LumB	6.7505	N2	G3	Positive	Negative	Negative
MB-5481	ER+	ER+	ER+	46.3667	DECEASED	Died of Disease	46.3667	1391	Recurred/Progressed	6	3	57.62	l	5.06	pos	post	BREAST CONSERVING	3high	UNDEF	ER+/HER2- High Prolif	LumB	NO	YES	YES	IDC	+	-	-	LumB	6.8923	N1	G3	Positive	Negative	Negative
MB-5486	ER+	ER+	ER+	123.3	DECEASED	Died of Disease	123.3	3699	Recurred/Progressed	9	3	75.65	l	4.05	pos	post	BREAST CONSERVING	3high	LOSS	ER+/HER2- High Prolif	LumB	NO	YES	YES	IDC	+	-	+	LumB	6.6222	N0	G3	Positive	Negative	Positive
MB-5491	ER+	ER+	ER+	65.8333	DECEASED	Died of Disease	65.8333	1975	Recurred/Progressed	8	3	72.25	r	4.13	pos	post	MASTECTOMY	2moderate	NEUT	ER+/HER2- High Prolif	LumB	NO	NO	NO	IDC	+	-	+	LumB	7.4415	N0	G3	Positive	Negative	Positive
MB-5493	ER+	ER+	ER+	57.2333	DECEASED	Died of Disease	57.2333	1717	Recurred/Progressed	2	3	69.84	r	4.102	pos	post	MASTECTOMY	3high	LOSS	ER+/HER2- High Prolif	LumB	NO	YES	NO	IDC	+	-	-	LumB	7.0997	N0	G3	Positive	Negative	Negative
MB-5505	ER+	ER+	ER+	164.6	DECEASED	Died of Disease	164.6	4938	Recurred/Progressed	3	3	74.26	l	3.03	pos	post	BREAST CONSERVING	2moderate	NEUT	ER+/HER2- High Prolif	LumB	NO	NO	YES	IDC	+	-	+	LumB	7.0554	N0	G2	Positive	Negative	Positive
MB-5518	ER+	ER+	ER+	30.8667	DECEASED	Died of Disease	30.8667	926	Recurred/Progressed	4ER+	3	72.39	l	5.04	pos	post	BREAST CONSERVING	3high	NEUT	ER+/HER2- High Prolif	LumB	NO	YES	YES	IDC	+	-	+	LumB	7.3004	N1	G3	Positive	Negative	Positive
MB-5534	ER+	ER+	ER+	79.1	DECEASED	Died of Disease	79.1	2373	Recurred/Progressed	4ER+	3	80.09	l	5.05	pos	post	MASTECTOMY	2moderate	NEUT	ER-/HER2-	claudin-low	NO	YES	YES	IDC	+	-	-	LumB	6.5015	N2	G2	Positive	Negative	Negative
MB-5552	ER+	ER+	ER+	34.7	DECEASED	Died of Disease	34.7	1041	Recurred/Progressed	6	3	69.77	l	2.08	pos	post	BREAST CONSERVING	2moderate	NEUT	ER+/HER2- High Prolif	LumB	NO	YES	NO	IDC	+	-	+	LumB	6.7648	N1		Positive	Negative	Positive
MB-5632	ER+	ER+	ER+	38.1667	DECEASED	Died of Disease	38.1667	1145	Recurred/Progressed	9	3	78.55	l	5.07	pos	post	MASTECTOMY	3high	GAIN	ER+/HER2- High Prolif	LumB	NO	YES	YES	IDC	+	-	-	LumB	7.3508	N2	G2	Positive	Negative	Negative
MB-6008	ER+	ER+	ER+	69.1	DECEASED	Died of Disease	69.1	2073	Recurred/Progressed	9	5	80.33	l	4.05	pos	post	MASTECTOMY	3high	NEUT	ER+/HER2- High Prolif	LumB	NO	NO	NO	IDC+ILC	+	-	+	LumB	7.3442	N0	G3	Positive	Negative	Positive
MB-6011	ER+	ER+	ER+	211.133	DECEASED	Died of Disease	211.133	6334	Recurred/Progressed	1	5	59.22	l	1.05	pos	post	MASTECTOMY	3high	GAIN	ER+/HER2- High Prolif	LumB	NO	NO	NO	IDC	+	-	-	LumB	6.865	N0		Positive	Negative	Negative
MB-6022	ER+	ER+	ER+	52.0667	DECEASED	Died of Disease	52.0667	1562	Recurred/Progressed	8	5	90	r	4.1	pos	post	MASTECTOMY	3high	NEUT	ER+/HER2- High Prolif	LumB	NO	YES	NO	IDC+ILC	+	-	+	LumB	7.3714	N1	G2	Positive	Negative	Positive
MB-6075	ER+	ER+	ER+	182.333	DECEASED	Died of Disease	182.333	5470	Recurred/Progressed	7	5	84.04	l	3.05	pos	post	MASTECTOMY	3high	NEUT	ER+/HER2- High Prolif	LumB	NO	NO	NO	IDC	+	-	+	LumB	6.7988	N0	G2	Positive	Negative	Positive
MB-6079	ER+	ER+	ER+	239.167	DECEASED	Died of Disease	239.167	7175	Recurred/Progressed	9	5	68.91	r	3	pos	post	BREAST CONSERVING	2moderate	NEUT	ER+/HER2- High Prolif	LumB	NO	YES	YES	IDC	+	-	-	LumB	6.2979	N0	G2	Positive	Negative	Negative
MB-6080	ER+	ER+	ER+	54.1	DECEASED	Died of Disease	54.1	1623	Recurred/Progressed	4ER+	5	79.04	r	6.06	pos	post	MASTECTOMY	3high	NEUT	ER+/HER2- High Prolif	LumB	NO	YES	YES	IDC	+	-	+	LumB	6.7122	N2	G3	Positive	Negative	Positive
MB-6138	ER+	ER+	ER+	25.6333	DECEASED	Died of Disease	25.6333	769	Recurred/Progressed	3	5	85.85	l	6.074	pos	post	MASTECTOMY	2moderate	NEUT	ER+/HER2- Low Prolif	LumB	NO	YES	NO	ILC	+	-	-	LumB	6.2543	N2	G3	Positive	Negative	Negative
MB-6145	ER+	ER+	ER+	34.3333	DECEASED	Died of Disease	34.3333	1030	Recurred/Progressed	7	5	60.41	l	4.09	pos	post	MASTECTOMY	3high	LOSS	ER+/HER2- High Prolif	LumB	NO	YES	NO	IDC	+	-	-	LumB	6.8584	N1	G2	Positive	Negative	Negative
MB-6254	ER+	ER+	ER+	60.9	DECEASED	Died of Disease	60.9	1827	Recurred/Progressed	2	5	78.69	l	3.142	pos	post	MASTECTOMY	2moderate	NEUT	ER+/HER2- Low Prolif	LumB	NO	YES	NO	IDC-MUC	+	-	+	LumB	6.4784	N0	G2	Positive	Negative	Positive
MB-6287	ER+	ER+	ER+	35.2	DECEASED	Died of Disease	35.2	1056	Recurred/Progressed	1	5	58.08	r	5.07	neg	post	MASTECTOMY	2moderate	LOSS	NaN	LumB	YES	NO	YES	IDC	+	-	+	LumB	7.2518	N1	G3	Positive	Negative	Positive
MB-6288	ER+	ER+	ER+	100.3	DECEASED	Died of Disease	100.3	3009	Recurred/Progressed	6	5	74.33	l	4.046	pos	post	BREAST CONSERVING	3high	NEUT	NaN	LumB	NO	YES	YES	IDC	+	-	+	LumB	7.0144	N0	G3	Positive	Negative	Positive
MB-6327	ER+	ER+	ER+	18.2667	DECEASED	Died of Disease	18.2667	548	Recurred/Progressed	7	5	76.56	l	4.12	pos	post	MASTECTOMY	3high	NEUT	ER+/HER2- High Prolif	LumB	NO	YES	YES	IDC-MUC	+	-	-	LumB	6.8083	N2	G1	Positive	Negative	Negative
MB-6344	ER+	ER+	ER+	152.933	DECEASED	Died of Disease	152.933	4588	Recurred/Progressed	1	5	82	r	3.12	pos	post	MASTECTOMY	2moderate	NEUT	ER+/HER2- High Prolif	LumB	NO	NO	NO	IDC	+	-	-	LumB	6.7582	N0	G2	Positive	Negative	Negative
MB-7072	ER+	ER+	ER+	52.3333	DECEASED	Died of Disease	52.3333	1570	Recurred/Progressed	1	4	71.24	l	5.13	pos	post	MASTECTOMY	2moderate	GAIN	ER+/HER2- High Prolif	LumB	NO	YES	YES	IDC	+	-	+	LumB	6.909	N3	G2	Positive	Negative	Positive
MB-7097	ER+	ER+	ER+	65.1667	DECEASED	Died of Disease	65.1667	1955	Recurred/Progressed	8	4	60.09	l	2.0806	pos	post	MASTECTOMY	3high	NEUT	ER+/HER2- High Prolif	LumB	YES	YES	NO	ILC	+	-	-	LumB	6.5548	N1		Positive	Negative	Negative
MB-7112	ER+	ER+	ER+	64.7	DECEASED	Died of Disease	64.7	1941	Recurred/Progressed	2	4	40.74	l	4.08	pos	pre	MASTECTOMY	1low	NEUT	ER+/HER2- High Prolif	LumB	YES	NO	NO	IDC	+	-	+	LumB	6.6731	N0	G3	Positive	Negative	Positive
MB-7116	ER+	ER+	ER+	33.3667	DECEASED	Died of Disease	33.3667	1001	Recurred/Progressed	8	4	77.17	NaN	4.08	pos	post	MASTECTOMY	3high	NEUT	ER+/HER2- High Prolif	LumB	NO	YES	NO	ILC	+	-	-	LumB	6.6677	N1	G2	Positive	Negative	Negative
MB-7130	ER+	ER+	ER+	102.967	DECEASED	Died of Disease	102.967	3089	Recurred/Progressed	9	4	72.28	l	5.062	pos	post	BREAST CONSERVING	3high	GAIN	NaN	LumB	NO	YES	YES	IDC	+	-	-	LumB	7.241	N1	G3	Positive	Negative	Negative
MB-7133	ER+	ER+	ER+	23.8333	DECEASED	Died of Disease	23.8333	715	Recurred/Progressed	1	4	71.41	r	5.036	pos	post	BREAST CONSERVING	3high	NEUT	ER+/HER2- High Prolif	LumB	NO	YES	YES	IDC	+	-	-	LumB	6.3977	N1	G3	Positive	Negative	Negative
MB-7140	ER+	ER+	ER+	90.8	DECEASED	Died of Disease	90.8	2724	Recurred/Progressed	8	4	58.27	r	6.12	pos	post	MASTECTOMY	2moderate	NEUT	ER+/HER2- High Prolif	LumB	NO	YES	NO	IDC	+	-	-	LumB	6.6046	N2	G3	Positive	Negative	Negative
MB-7189	ER+	ER+	ER+	143.6	DECEASED	Died of Disease	143.6	4308	Recurred/Progressed	1	4	58.75	r	4.042	pos	post	BREAST CONSERVING	3high	LOSS	NaN	LumB	YES	YES	YES	IDC	+	-	-	LumB	6.4953	N1	G2	Positive	Negative	Negative
MB-7194	ER+	ER+	ER+	46.6667	DECEASED	Died of Disease	46.6667	1400	Recurred/Progressed	2	4	63.71	NaN	3.043	pos	post	BREAST CONSERVING	3high	NEUT	ER+/HER2- High Prolif	LumB	YES	YES	NO	IDC-MUC	+	-	-	LumB	7.7052	N0	G2	Positive	Negative	Negative
MB-7226	ER+	ER+	ER+	53.3667	DECEASED	Died of Disease	53.3667	1601	Recurred/Progressed	6	4	67.88	NaN	5.0352	pos	post	MASTECTOMY	3high	GAIN	ER+/HER2- High Prolif	LumB	YES	YES	NO	IDC	+	-	-	LumB	7.3079	N1	G3	Positive	Negative	Negative
MB-7253	ER+	ER+	ER+	59.9667	DECEASED	Died of Disease	59.9667	1799	Recurred/Progressed	3	4	69.72	NaN	3.05	pos	post	MASTECTOMY	3high	NEUT	ER+/HER2- High Prolif	LumB	NO	YES	NO	IDC-MUC	+	-	-	LumB	6.4495	N0	G2	Positive	Negative	Negative
MB-7266	ER+	ER+	ER+	68.1667	DECEASED	Died of Disease	68.1667	2045	Recurred/Progressed	9	4	59.82	NaN	3.08	pos	post	BREAST CONSERVING	2moderate	NEUT	NaN	LumB	NO	YES	YES	IDC	+	-	+	LumB	6.6486	N1	G1	Positive	Negative	Positive
MB-7283	ER+	ER+	ER+	28.8667	DECEASED	Died of Disease	28.8667	866	Recurred/Progressed	6	4	54.42	NaN	5.06	pos	post	BREAST CONSERVING	2moderate	LOSS	ER+/HER2- High Prolif	LumB	YES	YES	YES	ILC	+	-	-	LumB	7.0957	N3	G2	Positive	Negative	Negative
MB-7285	ER+	ER+	ER+	109	DECEASED	Died of Disease	109	3270	Recurred/Progressed	6	4	53.14	NaN	4.04	pos	post	BREAST CONSERVING	2moderate	GAIN	ER+/HER2- Low Prolif	claudin-low	NO	YES	YES	OTHER INVASIVE	+	-	+	LumB	6.1286	N1	G2	Positive	Negative	Positive
MB-7288	ER+	ER+	ER+	27.0667	DECEASED	Died of Disease	27.0667	812	Recurred/Progressed	8	4	55.7	NaN	5.06	pos	post	BREAST CONSERVING	3high	NEUT	ER+/HER2- High Prolif	LumB	NO	YES	YES	IDC	+	-	-	LumB	6.0903	N2	G2	Positive	Negative	Negative
MB-7292	ER+	ER+	ER+	78.4667	DECEASED	Died of Disease	78.4667	2354	Recurred/Progressed	6	4	52.9	NaN	4.03	pos	post	BREAST CONSERVING	3high	GAIN	ER+/HER2- High Prolif	LumB	NO	YES	YES	IDC	+	-	+	LumB	7.162	N1	G2	Positive	Negative	Positive
MB-7294	ER+	ER+	ER+	82.7333	DECEASED	Died of Disease	82.7333	2482	Recurred/Progressed	1	4	59.2	NaN	4.03	pos	post	MASTECTOMY	3high	GAIN	ER+/HER2- High Prolif	LumB	NO	YES	NO	IDC	+	-	+	LumB	6.335	N1	G2	Positive	Negative	Positive
MB-7297	ER+	ER+	ER+	175.967	DECEASED	Died of Disease	175.967	5279	Recurred/Progressed	1	4	62.9	l	6.05	pos	post	MASTECTOMY	3high	NEUT	NaN	LumB	NO	YES	YES	IDC	+	-	+	LumB	7.0924	N3	G3	Positive	Negative	Positive
MB-0099	ER+	ER+	ER+	132.1	DECEASED	Died of Disease	132.1	3963	Recurred/Progressed	4ER+	1	51.58	r	3.042	pos	post	BREAST CONSERVING	2moderate	LOSS	NaN	LumB	YES	YES	YES	IDC+ILC	+	-	+	LumB
MB-0185	ER+	ER+	ER+	43.8333	DECEASED	Died of Disease	43.8333	1315	Recurred/Progressed	9	1	76.84	r	5.1	pos	post	MASTECTOMY	2moderate	GAIN	ER+/HER2- High Prolif	LumB	NO	YES	YES	IDC	+	-	+	LumB
MB-0283	ER+	ER+	ER+	22.0333	DECEASED	Died of Disease	22.0333	661	Recurred/Progressed	1	1	60.3	r	6.066	pos	post	MASTECTOMY	3high	NEUT	ER+/HER2- High Prolif	LumB	NO	NO	NO	IDC	+	-	-	LumB
MB-0448	ER+	ER+	ER+	29.2333	DECEASED	Died of Disease	29.2333	877	Recurred/Progressed	1	1	59.45	l	4.026	pos	post	MASTECTOMY	3high	GAIN	ER+/HER2- High Prolif	LumB	YES	YES	YES	IDC+ILC	+	-	+	LumB
MB-4298	ER+	ER+	ER+	55.1	DECEASED	Died of Disease	55.1	1653	Recurred/Progressed	9	3	70.24	l	4.04	pos	post	MASTECTOMY	2moderate	NEUT	ER+/HER2- High Prolif	LumB	NO	YES	YES	IDC	+	-	-	LumB
MB-5140	ER+	ER+	ER+	134.733	DECEASED	Died of Disease	134.733	4042	Recurred/Progressed	1	3	77.31	r	5.1	pos	post	MASTECTOMY	2moderate	GAIN	ER+/HER2- High Prolif	LumB	NO	YES	YES	IDC	+	-	+	LumB
MB-0225	HER2+	ER+	ER+/HER2+	212.2	LIVING	Living	212.2	6366	DiseaseFree	1	1	59.15	l	3.038	pos	post	BREAST CONSERVING	2moderate	GAIN	HER2+	LumB	NO	YES	NO	IDC	+	+	-	LumB	6.5548	N0	G2	Positive	Positive	Negative
MB-0371	HER2+	ER+	ER+/HER2+	131.133	LIVING	Living	131.133	3934	DiseaseFree	5	1	78.41	r	6.044	pos	post	MASTECTOMY	2moderate	GAIN	HER2+	LumB	NO	YES	YES	IDC	+	+	-	LumB	6.5307	N2	G3	Positive	Positive	Negative
MB-0389	HER2+	ER+	ER+/HER2+	96.9667	LIVING	Living	96.9667	2909	DiseaseFree	2	1	46.87	r	6.1	pos	pre	MASTECTOMY	3high	GAIN	HER2+	LumB	YES	YES	YES	IDC	+	+	+	LumB	6.2535	N3	G3	Positive	Positive	Positive
MB-0589	HER2+	ER+	ER+/HER2+	125.8	LIVING	Living	125.8	3774	DiseaseFree	5	1	59.96	r	5.07	pos	post	MASTECTOMY	2moderate	GAIN	ER+/HER2- High Prolif	LumB	NO	YES	YES	IDC	+	+	-	LumB	6.9194	N3	G2	Positive	Positive	Negative
MB-0630	HER2+	ER+	ER+/HER2+	86.8	LIVING	Living	86.8	2604	DiseaseFree	1	1	38.35	r	4.04	pos	pre	BREAST CONSERVING	3high	GAIN	ER+/HER2- High Prolif	LumB	YES	YES	YES	IDC	+	+	+	LumB	8.2087	N0	G3	Positive	Positive	Positive
MB-0895	HER2+	ER+	ER+/HER2+	43.1	DECEASED	Died of Other Causes	43.1	1293	DiseaseFree	5	1	79.61	l	5.038	pos	post	MASTECTOMY	3high	GAIN	HER2+	LumB	NO	YES	YES	IDC	+	+	+	LumB	7.3463	N1	G3	Positive	Positive	Positive
MB-2626	HER2+	ER+	ER+/HER2+	193.7	LIVING	Living	193.7	5811	DiseaseFree	5	2	62.54	r	4.032	pos	post	BREAST CONSERVING	3high	GAIN	HER2+	LumB	NO	YES	YES	IDC	+	+	+	LumB	6.0107	N0	G3	Positive	Positive	Positive
MB-2939	HER2+	ER+	ER+/HER2+	101.267	DECEASED	Died of Other Causes	101.267	3038	DiseaseFree	5	2	70.19	r	5.034	pos	post	MASTECTOMY		GAIN	NaN	LumB	NO	YES	NO	IDC	+	+	+	LumB	6.8485	N1	G3	Positive	Positive	Positive
MB-2983	HER2+	ER+	ER+/HER2+	180.833	DECEASED	Died of Other Causes	180.833	5425	DiseaseFree	5	2	56.26	l	4.03	pos	post	BREAST CONSERVING	2moderate	GAIN	HER2+	LumB	NO	YES	YES	IDC-TUB	+	+	+	LumB	7.4065	N1	G2	Positive	Positive	Positive
MB-2984	HER2+	ER+	ER+/HER2+	261.2	LIVING	Living	261.2	7836	DiseaseFree	9	2	64.04	l	4.04	pos	post	BREAST CONSERVING	2moderate	GAIN	HER2+	LumB	NO	YES	YES	IDC	+	+	-	LumB	6.816	N0	G3	Positive	Positive	Negative
MB-3235	HER2+	ER+	ER+/HER2+	236.133	LIVING	Living	236.133	7084	DiseaseFree	5	2	50.66	r	4.034	pos	post	BREAST CONSERVING	2moderate	GAIN	ER+/HER2- High Prolif	LumB	NO	YES	YES	IDC	+	+	+	LumB	7.7737	N0	G3	Positive	Positive	Positive
MB-3382	HER2+	ER+	ER+/HER2+	136.233	LIVING	Living	136.233	4087	DiseaseFree	5	2	61.26	NaN	4.08	pos	post	MASTECTOMY	3high	GAIN	HER2+	LumB	NO	YES	NO	IDC	+	+	-	LumB	7.4576	N0	G3	Positive	Positive	Negative
MB-4796	HER2+	ER+	ER+/HER2+	128.267	LIVING	Living	128.267	3848	DiseaseFree	5	3	53.18	r	3.05	pos	post	MASTECTOMY	3high	GAIN	HER2+	LumB	NO	NO	NO	IDC	+	+	-	LumB	7.1615	N0	G2	Positive	Positive	Negative
MB-4930	HER2+	ER+	ER+/HER2+	58.4333	LIVING	Living	58.4333	1753	DiseaseFree	9	3	62.43	l	5.06	pos	post	MASTECTOMY	3high	GAIN	HER2+	LumB	NO	YES	YES	IDC	+	+	-	LumB	7.7738	N1	G3	Positive	Positive	Negative
MB-5062	HER2+	ER+	ER+/HER2+	168.267	LIVING	Living	168.267	5048	DiseaseFree	1	3	75.55	r	5.04	pos	post	BREAST CONSERVING	3high	GAIN	HER2+	LumB	NO	YES	YES	IDC	+	+	-	LumB	7.1786	N1	G3	Positive	Positive	Negative
MB-5212	HER2+	ER+	ER+/HER2+	179.1	DECEASED	Died of Other Causes	179.1	5373	DiseaseFree	5	3	80.17	r	4.07	pos	post	MASTECTOMY	3high	GAIN	HER2+	LumB	NO	YES	NO	IDC	+	+	-	LumB	6.2873	N0	G3	Positive	Positive	Negative
MB-5266	HER2+	ER+	ER+/HER2+	83.6333	DECEASED	Died of Other Causes	83.6333	2509	DiseaseFree	1	3	76.83	l	4.06	pos	post	MASTECTOMY	3high	GAIN	ER+/HER2- High Prolif	LumB	NO	YES	NO	IDC	+	+	-	LumB	7.9357	N0	G3	Positive	Positive	Negative
MB-5414	HER2+	ER+	ER+/HER2+	140.6	DECEASED	Died of Other Causes	140.6	4218	DiseaseFree	9	3	61.14	l	5.05	pos	post	BREAST CONSERVING	3high	GAIN	HER2+	LumB	NO	YES	YES	IDC	+	+	-	LumB	7.287	N1	G3	Positive	Positive	Negative
MB-5418	HER2+	ER+	ER+/HER2+	207.167	LIVING	Living	207.167	6215	DiseaseFree	5	3	64.15	l	5.05	pos	post	MASTECTOMY	3high	GAIN	HER2+	LumB	NO	YES	NO	IDC	+	+	+	LumB	7.0215	N1	G3	Positive	Positive	Positive
MB-0549	HER2+	ER+	ER+/HER2+	25.9667	LIVING	Living	25.9667	779	DiseaseFree	5	1	76.84	r	5.06	pos	post	MASTECTOMY	3high	GAIN	HER2+	LumB	NO	YES	NO	IDC	+	+	-	LumB
MB-6020	HER2+	ER+	ER+/HER2+	48.2667	DECEASED	Died of Other Causes	48.2667	1448	DiseaseFree	1	5	75.63	l	3.04	pos	post	MASTECTOMY	1low	GAIN	HER2+	LumB	NO	NO	NO	IDC	+	+	-	LumB
MB-0120	HER2+	ER+	ER+/HER2+	29.0667	DECEASED	Died of Disease	29.0667	872	Recurred/Progressed	9	1	72.1	l	5.052	pos	post	MASTECTOMY	2moderate	GAIN	ER+/HER2- High Prolif	LumB	NO	YES	YES	IDC	+	+	-	LumB	6.9585	N1	G3	Positive	Positive	Negative
MB-0291	HER2+	ER+	ER+/HER2+	39.2	DECEASED	Died of Disease	39.2	1176	Recurred/Progressed	5	1	51.19	r	5.052	pos	post	BREAST CONSERVING	2moderate	GAIN	HER2+	LumB	YES	YES	NO	IDC	+	+	+	LumB	6.8878	N1	G3	Positive	Positive	Positive
MB-0373	HER2+	ER+	ER+/HER2+	27	DECEASED	Died of Disease	27	810	Recurred/Progressed	5	1	63.31	l	5.048	pos	post	BREAST CONSERVING	3high	GAIN	HER2+	LumB	NO	YES	YES	IDC	+	+	+	LumB	6.9893	N1	G3	Positive	Positive	Positive
MB-0434	HER2+	ER+	ER+/HER2+	45.5	DECEASED	Died of Disease	45.5	1365	Recurred/Progressed	5	1	69.79	r	5.04	pos	post	MASTECTOMY	3high	GAIN	HER2+	LumB	YES	YES	NO	IDC	+	+	-	LumB	7.004	N1	G3	Positive	Positive	Negative
MB-0465	HER2+	ER+	ER+/HER2+	28.6	DECEASED	Died of Disease	28.6	858	Recurred/Progressed	5	1	87.18	l	5.052	pos	post	MASTECTOMY	2moderate	GAIN	HER2+	LumB	NO	YES	NO	IDC	+	+	-	LumB	6.898	N1	G3	Positive	Positive	Negative
MB-3028	HER2+	ER+	ER+/HER2+	42.5667	DECEASED	Died of Disease	42.5667	1277	Recurred/Progressed	9	2	60.93	NaN	4.034	pos	post	BREAST CONSERVING	3high	GAIN	ER+/HER2- High Prolif	LumB	NO	YES	YES	IDC	+	+	-	LumB	6.8332	N0	G3	Positive	Positive	Negative
MB-3103	HER2+	ER+	ER+/HER2+	28.7333	DECEASED	Died of Disease	28.7333	862	Recurred/Progressed	5	2	58.55	l	4.03	pos	post	BREAST CONSERVING	3high	GAIN	HER2+	LumB	NO	YES	YES	IDC	+	+	-	LumB	6.5905	N0	G3	Positive	Positive	Negative
MB-3272	HER2+	ER+	ER+/HER2+	22.6667	DECEASED	Died of Disease	22.6667	680	Recurred/Progressed	5	2	63.53	r	6.04	pos	post	BREAST CONSERVING	3high	GAIN	HER2+	LumB	NO	YES	YES	IDC	+	+	+	LumB	6.2281	N2	G3	Positive	Positive	Positive
MB-3360	HER2+	ER+	ER+/HER2+	26.7667	DECEASED	Died of Disease	26.7667	803	Recurred/Progressed	5	2	48.48	r	4.056	pos	pre	BREAST CONSERVING	3high	GAIN	HER2+	LumB	NO	YES	YES	IDC	+	+	+	LumB	7.654	N0	G3	Positive	Positive	Positive
MB-3361	HER2+	ER+	ER+/HER2+	68.2	DECEASED	Died of Disease	68.2	2046	Recurred/Progressed	5	2	57.31	r	4.032	pos	post	BREAST CONSERVING	3high	GAIN	HER2+	LumB	NO	YES	YES	IDC	+	+	-	LumB	6.7171	N0	G3	Positive	Positive	Negative
MB-4644	HER2+	ER+	ER+/HER2+	90	DECEASED	Died of Disease	90	2700	Recurred/Progressed	5	3	59.13	l	4.046	pos	post	MASTECTOMY	3high	GAIN	HER2+	LumB	NO	YES	NO	IDC	+	+	-	LumB	7.1624	N1	G2	Positive	Positive	Negative
MB-4688	HER2+	ER+	ER+/HER2+	85.3	DECEASED	Died of Disease	85.3	2559	Recurred/Progressed	5	3	71.17	l	5.09	pos	post	MASTECTOMY	3high	GAIN	HER2+	LumB	NO	YES	YES	IDC	+	+	+	LumB	6.5058	N2	G2	Positive	Positive	Positive
MB-4846	HER2+	ER+	ER+/HER2+	101.633	DECEASED	Died of Disease	101.633	3049	Recurred/Progressed	5	3	63.07	r	3.05	pos	post	BREAST CONSERVING	1low	GAIN	HER2+	LumB	NO	YES	YES	IDC	+	+	+	LumB	7.2265	N0	G2	Positive	Positive	Positive
MB-4908	HER2+	ER+	ER+/HER2+	47.9	DECEASED	Died of Disease	47.9	1437	Recurred/Progressed	5	3	69.87	l	5.08	pos	post	MASTECTOMY	2moderate	GAIN	HER2+	LumB	NO	YES	YES	IDC	+	+	+	LumB	6.6834	N1	G3	Positive	Positive	Positive
MB-5039	HER2+	ER+	ER+/HER2+	62.1333	DECEASED	Died of Disease	62.1333	1864	Recurred/Progressed	1	3	67.7	l	5.11	pos	post	MASTECTOMY	3high	GAIN	ER+/HER2- High Prolif	LumB	NO	YES	YES	IDC	+	+	-	LumB	7.3512	N1	G3	Positive	Positive	Negative
MB-5078	HER2+	ER+	ER+/HER2+	87.1	DECEASED	Died of Disease	87.1	2613	Recurred/Progressed	5	3	56.33	r	4.048	pos	post	BREAST CONSERVING	2moderate	GAIN	HER2+	LumB	NO	YES	YES	IDC	+	+	-	LumB	7.0647	N1	G2	Positive	Positive	Negative
MB-5166	HER2+	ER+	ER+/HER2+	80.7333	DECEASED	Died of Disease	80.7333	2422	Recurred/Progressed	5	3	69.23	r	6.06	pos	post	MASTECTOMY	3high	GAIN	HER2+	LumB	NO	YES	YES	IDC	+	+	+	LumB	7.3573	N3	G3	Positive	Positive	Positive
MB-5292	HER2+	ER+	ER+/HER2+	48.4333	DECEASED	Died of Disease	48.4333	1453	Recurred/Progressed	5	3	82.06	l	3.01	pos	post	MASTECTOMY	2moderate	GAIN	ER+/HER2- High Prolif	LumB	NO	NO	NO	IDC	+	+	-	LumB	6.8478	N0	G2	Positive	Positive	Negative
MB-5459	HER2+	ER+	ER+/HER2+	90.8	DECEASED	Died of Disease	90.8	2724	Recurred/Progressed	5	3	64.07	r	5.04	pos	post	BREAST CONSERVING	2moderate	GAIN	HER2+	LumB	NO	YES	YES	IDC	+	+	-	LumB	6.7718	N1	G3	Positive	Positive	Negative
MB-5540	HER2+	ER+	ER+/HER2+	48.4333	DECEASED	Died of Disease	48.4333	1453	Recurred/Progressed	1	3	76.53	l	6.04	pos	post	BREAST CONSERVING	3high	GAIN	ER+/HER2- High Prolif	LumB	NO	YES	NO	IDC	+	+	-	LumB	6.9032	N2	G3	Positive	Positive	Negative
MB-5628	HER2+	ER+	ER+/HER2+	42.6	DECEASED	Died of Disease	42.6	1278	Recurred/Progressed	5	3	65.06	r	6	pos	post	BREAST CONSERVING	3high	GAIN	ER+/HER2- High Prolif	LumB	NO	YES	YES	IDC	+	+	+	LumB	6.5033	N2	G3	Positive	Positive	Positive
MB-7287	HER2+	ER+	ER+/HER2+	96.9667	DECEASED	Died of Disease	96.9667	2909	Recurred/Progressed	5	4	63.09	NaN	6.06	pos	post	MASTECTOMY	2moderate	GAIN	ER+/HER2- High Prolif	LumB	NO	YES	NO	IDC	+	+	+	LumB	6.5508	N2	G3	Positive	Positive	Positive
MB-7296	HER2+	ER+	ER+/HER2+	44.7333	DECEASED	Died of Disease	44.7333	1342	Recurred/Progressed	5	4	42.88	NaN	5.04	pos	pre	MASTECTOMY	3high	GAIN	NaN	LumB	NO	NO	YES	IDC	+	+	-	LumB	7.5436	N1	G3	Positive	Positive	Negative
MB-0667	HER2+	ER+	ER+/HER2+	128	DECEASED	Died of Disease	128	3840	Recurred/Progressed	1	1	76.24	l	6.068	pos	post	BREAST CONSERVING	3high	GAIN	ER+/HER2- High Prolif	LumB	NO	YES	YES	IDC	+	+	+	LumB
MB-0000	ER+	ER+	ER+	140.5	LIVING	Living	140.5	4215	DiseaseFree	4ER+	1	75.65	r	6.044	pos	post	MASTECTOMY		NEUT	ER-/HER2-	claudin-low	NO	YES	YES	IDC	+	-	-	Normal	5.5256	N2	G3	Positive	Negative	Negative
MB-0050	ER+	ER+	ER+	75.3333	LIVING	Living	75.3333	2260	DiseaseFree	8	1	44.64	r	4.066	pos	pre	BREAST CONSERVING	2moderate	NEUT	ER+/HER2- Low Prolif	Normal	YES	YES	YES	ILC	+	-	+	Normal	5.7052	N1	G2	Positive	Negative	Positive
MB-0101	ER+	ER+	ER+	148.033	LIVING	Living	148.033	4441	DiseaseFree	8	1	46.89	r	3.068	pos	pre	MASTECTOMY	2moderate	NEUT	ER+/HER2- Low Prolif	Normal	NO	YES	YES	ILC	+	-	+	Normal	5.4889	N0	G2	Positive	Negative	Positive
MB-0116	ER+	ER+	ER+	122.267	LIVING	Living	122.267	3668	DiseaseFree	6	1	42.55	r	4.12	pos	pre	MASTECTOMY	2moderate	NEUT	ER+/HER2- High Prolif	Normal	YES	YES	YES	ILC	+	-	+	Normal	6.5444	N1	G2	Positive	Negative	Positive
MB-0128	ER+	ER+	ER+	137.8	LIVING	Living	137.8	4134	DiseaseFree	3	1	57.4	l	3.028	pos	post	BREAST CONSERVING	1low	NEUT	ER+/HER2- Low Prolif	claudin-low	NO	YES	YES	IDC	+	-	+	Normal	5.7613	N0	G2	Positive	Negative	Positive
MB-0155	ER+	ER+	ER+	59.8	LIVING	Living	59.8	1794	DiseaseFree	4ER+	1	62.72	l	2.018	pos	post	BREAST CONSERVING	2moderate	NEUT	ER+/HER2- Low Prolif	claudin-low	NO	YES	YES	IDC-TUB	+	-	-	Normal	5.5463	N0	G1	Positive	Negative	Negative
MB-0168	ER+	ER+	ER+	122.767	LIVING	Living	122.767	3683	DiseaseFree	4ER+	1	60.26	l	4.034	pos	post	BREAST CONSERVING	1low	NEUT	ER+/HER2- Low Prolif	claudin-low	NO	YES	YES	IDC	+	-	-	Normal	6.1624	N0	G3	Positive	Negative	Negative
MB-0171	ER+	ER+	ER+	5.43333	LIVING	Living	5.43333	163	DiseaseFree	4ER+	1	64.57	r	4.054	pos	post	MASTECTOMY	2moderate	NEUT	ER+/HER2- Low Prolif	Normal	NO	YES	YES	IDC+ILC	+	-	-	Normal	6.1659	N0	G3	Positive	Negative	Negative
MB-0192	ER+	ER+	ER+	144.633	LIVING	Living	144.633	4339	DiseaseFree	4ER+	1	62.55	r	2.026	pos	post	BREAST CONSERVING	2moderate	NEUT	ER+/HER2- Low Prolif	claudin-low	NO	YES	YES	IDC	+	-	-	Normal	6.4815	N0	G1	Positive	Negative	Negative
MB-0205	ER+	ER+	ER+	144.467	LIVING	Living	144.467	4334	DiseaseFree	3	1	53.56	l	3.052	pos	post	BREAST CONSERVING	1low	NEUT	ER+/HER2- Low Prolif	Normal	NO	YES	YES	ILC	+	-	-	Normal	5.6558	N0	G2	Positive	Negative	Negative
MB-0209	ER+	ER+	ER+	82.3667	LIVING	Living	82.3667	2471	DiseaseFree	4ER+	1	67.17	r	3.006	pos	post	MASTECTOMY	2moderate	NEUT	ER-/HER2-	claudin-low	NO	YES	NO	IDC	+	-	-	Normal	5.7231	N0	G2	Positive	Negative	Negative
MB-0222	ER+	ER+	ER+	212.7	LIVING	Living	212.7	6381	DiseaseFree	4ER+	1	50.31	r	2.04	pos	post	BREAST CONSERVING	3high	NEUT	ER+/HER2- Low Prolif	claudin-low	YES	YES	YES	ILC	+	-	+	Normal	5.7717	N0		Positive	Negative	Positive
MB-0244	ER+	ER+	ER+	149.733	LIVING	Living	149.733	4492	DiseaseFree	4ER+	1	67.83	l	2.022	pos	post	BREAST CONSERVING	1low	NEUT	NaN	Normal	NO	YES	NO	IDC	+	-	+	Normal	5.6434	N0	G1	Positive	Negative	Positive
MB-0253	ER+	ER+	ER+	152.3	LIVING	Living	152.3	4569	DiseaseFree	4ER+	1	69.19	l	3.024	pos	post	BREAST CONSERVING		NEUT	ER+/HER2- Low Prolif	Normal	NO	YES	NO	IDC	+	-	+	Normal	5.5612	N0	G2	Positive	Negative	Positive
MB-0275	ER+	ER+	ER+	186.1	LIVING	Living	186.1	5583	DiseaseFree	4ER+	1	61.94	r	2.018	pos	post	BREAST CONSERVING		NEUT	ER+/HER2- Low Prolif	claudin-low	NO	YES	YES	IDC-MUC	+	-	-	Normal	5.9419	N0	G1	Positive	Negative	Negative
MB-0279	ER+	ER+	ER+	168.333	DECEASED	Died of Other Causes	168.333	5050	DiseaseFree	4ER+	1	69.52	r	2.042	pos	post	BREAST CONSERVING		LOSS	ER+/HER2- Low Prolif	claudin-low	NO	YES	YES	ILC	+	-	+	Normal	5.9978	N0	G1	Positive	Negative	Positive
MB-0282	ER+	ER+	ER+	194.233	LIVING	Living	194.233	5827	DiseaseFree	4ER+	1	51.81	r	6.036	pos	post	BREAST CONSERVING	1low	NEUT	ER+/HER2- Low Prolif	claudin-low	YES	YES	YES	IDC-MUC	+	-	+	Normal	5.4925	N2	G3	Positive	Negative	Positive
MB-0285	ER+	ER+	ER+	3.36667	LIVING	Living	3.36667	101	DiseaseFree	4ER+	1	48.07	NaN	5.056	pos	pre	NaN	3high	NEUT	ER-/HER2-	claudin-low	NO	NO	NO	IDC+ILC	+	-	+	Normal	5.4773	N3	G2	Positive	Negative	Positive
MB-0293	ER+	ER+	ER+	64.3667	LIVING	Living	64.3667	1931	DiseaseFree	4ER+	1	51.62	r	2.026	pos	post	MASTECTOMY		NEUT	ER-/HER2-	claudin-low	NO	YES	NO	IDC-MUC	+	-	-	Normal	5.4455	N0	G1	Positive	Negative	Negative
MB-0344	ER+	ER+	ER+	152.933	LIVING	Living	152.933	4588	DiseaseFree	3	1	59.75	r	4.058	pos	post	BREAST CONSERVING	2moderate	NEUT	ER+/HER2- Low Prolif	Normal	NO	YES	YES	ILC	+	-	+	Normal	5.174	N1	G2	Positive	Negative	Positive
MB-0367	ER+	ER+	ER+	142.433	LIVING	Living	142.433	4273	DiseaseFree	4ER+	1	70.98	r	3.018	pos	post	BREAST CONSERVING	2moderate	NEUT	NaN	claudin-low	NO	YES	YES	IDC	+	-	-	Normal	5.517	N0	G2	Positive	Negative	Negative
MB-0375	ER+	ER+	ER+	143.167	LIVING	Living	143.167	4295	DiseaseFree	10	1	72.69	r	5.046	neg	post	MASTECTOMY	3high	NEUT	ER-/HER2-	Normal	NO	NO	YES	IDC	+	-	+	Normal	6.1806	N1	G3	Positive	Negative	Positive
MB-0402	ER+	ER+	ER+	99.7333	LIVING	Living	99.7333	2992	DiseaseFree	4ER+	1	73.06	l	2.022	pos	post	BREAST CONSERVING	1low	NEUT	ER+/HER2- Low Prolif	claudin-low	NO	YES	YES	IDC-TUB	+	-	+	Normal	5.6025	N0	G1	Positive	Negative	Positive
MB-0426	ER+	ER+	ER+	131.1	LIVING	Living	131.1	3933	DiseaseFree	3	1	50.48	r	4.084	pos	post	MASTECTOMY	2moderate	NEUT	ER+/HER2- Low Prolif	Normal	YES	YES	YES	IDC	+	-	+	Normal	6.4416	N1	G2	Positive	Negative	Positive
MB-0458	ER+	ER+	ER+	134.5	LIVING	Living	134.5	4035	DiseaseFree	4ER+	1	49.28	l	4.1	pos	pre	MASTECTOMY	1low	NEUT	ER+/HER2- Low Prolif	Normal	YES	YES	YES	IDC+ILC	+	-	+	Normal	5.86	N1	G2	Positive	Negative	Positive
MB-0476	ER+	ER+	ER+	130.433	LIVING	Living	130.433	3913	DiseaseFree	4ER-	1	54.62	l	4.05	neg	post	MASTECTOMY	2moderate	NEUT	ER-/HER2-	claudin-low	YES	NO	YES	IDC	+	-	-	Normal	5.3902	N0	G3	Positive	Negative	Negative
MB-0487	ER+	ER+	ER+	86.9	LIVING	Living	86.9	2607	DiseaseFree	3	1	57.36	r	3.03	pos	post	BREAST CONSERVING	1low	NEUT	ER+/HER2- Low Prolif	Normal	NO	NO	YES	IDC-TUB	+	-	+	Normal	5.3694	N0	G2	Positive	Negative	Positive
MB-0496	ER+	ER+	ER+	130.9	LIVING	Living	130.9	3927	DiseaseFree	3	1	60	r	4.052	pos	post	MASTECTOMY	3high	NEUT	ER+/HER2- Low Prolif	Normal	YES	YES	YES	IDC+ILC	+	-	+	Normal	5.9351	N2	G1	Positive	Negative	Positive
MB-0508	ER+	ER+	ER+	114.333	LIVING	Living	114.333	3430	DiseaseFree	2	1	42.68	l	3.022	pos	pre	BREAST CONSERVING	1low	GAIN	ER+/HER2- High Prolif	Normal	NO	YES	NO	IDC	+	-	-	Normal	6.6482	N0	G2	Positive	Negative	Negative
MB-0510	ER+	ER+	ER+	128.4	LIVING	Living	128.4	3852	DiseaseFree	9	1	71.84	r	5.12	pos	post	MASTECTOMY	2moderate	NEUT	ER+/HER2- High Prolif	Normal	NO	YES	YES	IDC	+	-	+	Normal	7.1494	N1	G3	Positive	Negative	Positive
MB-0519	ER+	ER+	ER+	110.967	LIVING	Living	110.967	3329	DiseaseFree	4ER+	1	61.99	r	6.13	pos	post	MASTECTOMY	2moderate	LOSS	ER+/HER2- Low Prolif	claudin-low	YES	YES	YES	IDC	+	-	-	Normal	6.6143	N3	G3	Positive	Negative	Negative
MB-0524	ER+	ER+	ER+	80.8333	LIVING	Living	80.8333	2425	DiseaseFree	4ER+	1	40.65	r	4.02	pos	pre	BREAST CONSERVING	2moderate	NEUT	ER+/HER2- Low Prolif	Normal	YES	YES	NO	IDC	+	-	-	Normal	5.8152	N0	G3	Positive	Negative	Negative
MB-0531	ER+	ER+	ER+	163.867	LIVING	Living	163.867	4916	DiseaseFree	4ER-	1	60.12	l	4.032	neg	post	MASTECTOMY		LOSS	NaN	Normal	YES	YES	YES	IDC	+	-	+	Normal	5.6785	N0	G3	Positive	Negative	Positive
MB-0534	ER+	ER+	ER+	124.1	LIVING	Living	124.1	3723	DiseaseFree	4ER+	1	51.56	r	5.034	pos	post	MASTECTOMY	1low	NEUT	NaN	claudin-low	YES	YES	YES	IDC	+	-	+	Normal	5.4547	N1	G3	Positive	Negative	Positive
MB-0537	ER+	ER+	ER+	113.567	LIVING	Living	113.567	3407	DiseaseFree	4ER+	1	59.8	l	3.028	pos	post	BREAST CONSERVING		NEUT	ER+/HER2- Low Prolif	claudin-low	YES	YES	YES	IDC	+	-	-	Normal	5.6219	N1	G1	Positive	Negative	Negative
MB-0545	ER+	ER+	ER+	41.1667	DECEASED	Died of Other Causes	41.1667	1235	DiseaseFree	6	1	83.92	l	6.052	pos	post	NaN	2moderate	NEUT	ER+/HER2- High Prolif	Normal	NO	YES	YES	IDC	+	-	-	Normal	7.3278	N2	G3	Positive	Negative	Negative
MB-0578	ER+	ER+	ER+	110.1	LIVING	Living	110.1	3303	DiseaseFree	4ER+	1	59.64	l	5.084	pos	post	MASTECTOMY	1low	NEUT	ER+/HER2- Low Prolif	Normal	YES	YES	YES	ILC	+	-	+	Normal	5.7846	N2	G2	Positive	Negative	Positive
MB-0597	ER+	ER+	ER+	113.067	DECEASED	Died of Other Causes	113.067	3392	DiseaseFree	3	1	64.55	l	4.034	pos	post	MASTECTOMY	3high	NEUT	ER+/HER2- Low Prolif	Normal	YES	YES	YES	IDC	+	-	+	Normal	5.9797	N1	G2	Positive	Negative	Positive
MB-0619	ER+	ER+	ER+	94.2333	LIVING	Living	94.2333	2827	DiseaseFree	4ER+	1	38.9	l	5.05	pos	pre	MASTECTOMY	2moderate	NEUT	ER+/HER2- High Prolif	Normal	YES	YES	YES	IDC-MUC	+	-	-	Normal	6.8511	N1	G3	Positive	Negative	Negative
MB-0620	ER+	ER+	ER+	112.8	LIVING	Living	112.8	3384	DiseaseFree	4ER+	1	62.97	r	5.028	pos	post	BREAST CONSERVING		NEUT	ER-/HER2-	claudin-low	YES	YES	YES	OTHER INVASIVE	+	-	-	Normal	5.4632	N1	G3	Positive	Negative	Negative
MB-0623	ER+	ER+	ER+	111.067	LIVING	Living	111.067	3332	DiseaseFree	4ER+	1	66.52	r	3.024	pos	post	BREAST CONSERVING	1low	NEUT	NaN	Normal	NO	YES	YES	IDC	+	-	+	Normal	5.7048	N0	G2	Positive	Negative	Positive
MB-0628	ER+	ER+	ER+	105.967	LIVING	Living	105.967	3179	DiseaseFree	7	1	63.98	l	3.02	pos	post	BREAST CONSERVING	2moderate	NEUT	ER+/HER2- High Prolif	Normal	NO	YES	YES	IDC	+	-	-	Normal	6.7602	N0	G2	Positive	Negative	Negative
MB-0638	ER+	ER+	ER+	103.633	DECEASED	Died of Other Causes	103.633	3109	DiseaseFree	4ER+	1	66.95	l	4.064	pos	post	MASTECTOMY	1low	NEUT	NaN	Normal	NO	YES	YES	IDC	+	-	-	Normal	5.5568	N1	G2	Positive	Negative	Negative
MB-0640	ER+	ER+	ER+	61.3333	LIVING	Living	61.3333	1840	DiseaseFree	7	1	66.09	r	3.026	pos	post	BREAST CONSERVING	3high	NEUT	ER+/HER2- Low Prolif	Normal	NO	YES	YES	IDC	+	-	+	Normal	6.5484	N0	G2	Positive	Negative	Positive
MB-0641	ER+	ER+	ER+	102.567	LIVING	Living	102.567	3077	DiseaseFree	4ER+	1	56.34	r	4.028	pos	post	BREAST CONSERVING	2moderate	NEUT	ER+/HER2- Low Prolif	claudin-low	NO	YES	YES	IDC	+	-	-	Normal	5.614	N1	G2	Positive	Negative	Negative
MB-0655	ER+	ER+	ER+	111.067	LIVING	Living	111.067	3332	DiseaseFree	4ER+	1	69.73	l	1.12	pos	post	MASTECTOMY	2moderate	NEUT	ER+/HER2- Low Prolif	Normal	NO	NO	NO	OTHER INVASIVE	+	-	+	Normal	5.7389	N0		Positive	Negative	Positive
MB-0657	ER+	ER+	ER+	30.4333	LIVING	Living	30.4333	913	DiseaseFree	4ER+	1	58.65	l	3.2	pos	post	NaN	2moderate	NEUT	ER+/HER2- Low Prolif	claudin-low	NO	YES	YES	ILC	+	-	-	Normal	5.7364	N0	G2	Positive	Negative	Negative
MB-0872	ER+	ER+	ER+	152.067	DECEASED	Died of Other Causes	152.067	4562	DiseaseFree	7	1	82.34	r	4.028	pos	post	MASTECTOMY		NEUT	ER+/HER2- Low Prolif	Normal	NO	YES	YES	IDC	+	-	+	Normal	6.2591	N1	G2	Positive	Negative	Positive
MB-0897	ER+	ER+	ER+	30.9667	DECEASED	Died of Other Causes	30.9667	929	DiseaseFree	4ER+	1	41.32	NaN	4.092	NaN	pre	NaN	2moderate	NEUT	ER+/HER2- Low Prolif	Normal	NO	NO	NO	IDC+ILC	+	-	+	Normal	6.0874	N1	G2	Positive	Negative	Positive
MB-2744	ER+	ER+	ER+	275.633	LIVING	Living	275.633	8269	DiseaseFree	4ER+	2	45.57	r	3.06	pos	pre	MASTECTOMY		NEUT	ER+/HER2- Low Prolif	Normal	NO	YES	YES	ILC	+	-	+	Normal	5.4171	N0	G2	Positive	Negative	Positive
MB-2815	ER+	ER+	ER+	257.567	LIVING	Living	257.567	7727	DiseaseFree	3	2	64.25	r	2.044	pos	post	BREAST CONSERVING	1low	NEUT	ER+/HER2- Low Prolif	Normal	NO	NO	YES	IDC-TUB	+	-	+	Normal	5.781	N0	G1	Positive	Negative	Positive
[truncated: 166 more rows]

## Sheet: GSE96058 
!Sample_geo_accession	pT	pN	nhg	OS days	OS event	IHC.subtypes	PAM50	!Sample_characteristics_ch1	!Sample_characteristics_ch1	!Sample_characteristics_ch1	!Sample_characteristics_ch1	!Sample_characteristics_ch1	!Sample_characteristics_ch1	!Sample_characteristics_ch1	!Sample_characteristics_ch1	!Sample_characteristics_ch1	!Sample_characteristics_ch1	!Sample_characteristics_ch1	!Sample_characteristics_ch1	!Sample_characteristics_ch1	!Sample_characteristics_ch1	!Sample_molecule_ch1	!Sample_extract_protocol_ch1	!Sample_extract_protocol_ch1	!Sample_taxid_ch1	!Sample_description	!Sample_description	!Sample_description	!Sample_description	!Sample_data_processing	!Sample_data_processing	!Sample_data_processing	!Sample_data_processing	!Sample_data_processing	!Sample_data_processing	!Sample_data_processing	!Sample_data_processing	!Sample_data_processing	!Sample_data_processing	!Sample_platform_id	!Sample_contact_name	!Sample_contact_email	!Sample_contact_laboratory	!Sample_contact_department	!Sample_contact_institute	!Sample_contact_address	!Sample_contact_city	!Sample_contact_zip/postal_code	!Sample_relation
[truncated: 3,069 more rows]
[truncated: 2 more columns]

[truncated: 1 more sheets: TCGA-BRCA]
